# Supplementary material for: Identification of hub genes in congenital hypothyroidism and construction of the associated immune regulatory network
Source: Front Immunol. 2025 Oct 15;16:1608098. doi: 10.3389/fimmu.2025.1608098 (PMC12568518; doi:10.3389/fimmu.2025.1608098)
Supplement: Supplementary file 7 [file Table2.xls]

## Sheet: Sheet1
Gene Sequence
Gene	gene sequence
APP	ATGCTGCCCGGTTTGGCACTGCTCCTGCTGGCCGCCTGGACGGCTCGGGCGCTGGAGGTACCCACTGATGGTAATGCTGGCCTGCTGGCTGAACCCCAGATTGCCATGTTCTGTGGCAGACTGAACATGCACATGAATGTCCAGAATGGGAAGTGGGATTCAGATCCATCAGGGACCAAAACCTGCATTGATACCAAGGAAGGCATCCTGCAGTATTGCCAAGAAGTCTACCCTGAACTGCAGATCACCAATGTGGTAGAAGCCAACCAACCAGTGACCATCCAGAACTGGTGCAAGCGGGGCCGCAAGCAGTGCAAGACCCATCCCCACTTTGTGATTCCCTACCGCTGCTTAGTTGGTGAGTTTGTAAGTGATGCCCTTCTCGTTCCTGACAAGTGC…
DDB1	ATGTCGTACAACTACGTGGTAACGGCCCAGAAGCCCACCGCCGTGAACGGCTGCGTGACCGGACACTTTACTTCGGCCGAAGACTTAAACCTGTTGATTGCCAAAAACACGAGATTAGAGATCTATGTGGTCACCGCCGAGGGGCTTCGGCCCGTCAAAGAGGTGGGCATGTATGGGAAGATTGCGGTCATGGAGCTTTTCAGGCCCAAGGGGGAGAGCAAGGACCTGCTGTTTATCTTGACAGCGAAGTACAATGCCTGCATCCTGGAGTATAAACAGAGTGGCGAGAGCATTGACATCATTACGCGAGCCCATGGCAATGTCCAGGACCGCATTGGCCGCCCCTCAGAGACCGGCATTATTGGCATCATTGACCCTGAGTGCCGGATGATTGGCCTG…
MRPS5	ATGAGCCAGCAGTATAGACCATATAGTTTCTTCACTAAATTGACTGCAGATGAGCTGTGGAAAGGCGCTTTAGCAGAGACTGGTGCTGGAGCAAAAAAAGGAAGAGGCAAAAGAACTAAAAAGAAGAAAAGAAAGGATCTGAACAGGGGTCAGATCATTGGTGAAGGGCGTTATGGTTTTCTATGGCCCGGACTGAATGTCCCTCTTATGAAAAATGGAGCAGTGCAGACCATTGCCCAAAGAAGCAAGGAAGAGCAGGAGAAGGTGGAGGCAGACATGATCCAGCAGAGAGAAGAGTGGGACCGAAAGAAGAAGATGAAGGTTAAACGGGAGCGAGGATGGAGTGGAAACTCATGGGGAGGCATCAGTCTTGGCCCCCCTGACCCTGGTCCCTGTGGA…
MRPL33	ATGTTCCTCTCCGCGGTCTTCTTTGCCAAGAGCAAGTCAAAAAACATTCTGGTGAGAATGGTGAGCGAAGCTGGGACAGGTTTCTGCTTCAACACCAAGAGAAACCGACTGCGGGAAAAACTGACTCTTTTGCATTATGATCCAGTTGTGAAACAAAGAGTCCTCTTCGTGGAAAAGAAAAAAATACGCTCCCTTTAA
