# Supplementary material for: Identification of hub genes in congenital hypothyroidism and construction of the associated immune regulatory network
Source: Front Immunol. 2025 Oct 15;16:1608098. doi: 10.3389/fimmu.2025.1608098 (PMC12568518; doi:10.3389/fimmu.2025.1608098)
Supplement: Supplementary file 8 [file Table3.xls]

## Sheet: Sheet1
Primer Sequence
Gene	location	gene sequence	fragment length	Primer length
APP	F	CCACTGATGGTAATGCTGGC	177	20
	R	GTTCAGGGTAGACTTCTTGGC		21
DDB1	F	TGAAGACCAAGGGCGACTTC	130	20
	R	ACAGCACTCATCCAGTTGGG		20
MRPS5	F	CTATGGCCCGGACTGAATGT	180	20
	R	TCCCCATGAGTTTCCACTCC		20
MRPL33	F	TTCTGGTGAGAATGGTGAGCG	71	21
	R	TTCCCGCAGTCGGTTTCTC		19
PCNA	F	AAGAAGGTGTTGGAGGCACT	106	20
	R	CCAAAGAGACGTGGGACGAG		20
Bcl-2	F	GAACTGGGGGAGGATTGTGG	183	20
	R	CCGTACAGTTCCACAAAGGC		20
MMP-2	F	CCTGCAAGTTTCCATTCCGC	116	20
	R	CTTCTTGTCGCGGTCGTAGT		20
STAT5A	F	CGACGGGACCTTCTTGTTGC	81	20
	R	CGTTCCGGGGAGTCAAACTT		20
MTOR	F	TCCTTGGCACAACAGTGCAT	120	20
	R	GGACAGCATGTGGCAAGAAAC		21
GAPDH	F	ACAACTTTGGTATCGTGGAAGG	101	22
	R	GCCATCACGCCACAGTTTC		19
