# Supplementary material for: Identification of hub genes in congenital hypothyroidism and construction of the associated immune regulatory network
Source: Front Immunol. 2025 Oct 15;16:1608098. doi: 10.3389/fimmu.2025.1608098 (PMC12568518; doi:10.3389/fimmu.2025.1608098)
Supplement: Supplementary file 9 [file Table4.xlsx]

## Sheet: infla
inflammatory factor	P.adjust	F
GCST90274761	0.0388609	22.1105
GCST90274771	0.0475663	34.1419
GCST90274805	0.0107599	27.7324
GCST90274830	0.016171	34.4204
GCST90274807	0.0476057	21.3452
GCST90274803	0.00497952	36.1799
GCST90274787	0.0336702	28.6161
GCST90274841	0.0376458	25.091

## Sheet: imm
immune cell	P.adjust	F
ebi-a-GCST90001792	0.00606353	33.5031
ebi-a-GCST90001802	0.0379379	42.3778
ebi-a-GCST90001803	0.0284623	23.9562
ebi-a-GCST90001834	0.00579526	29.8558
ebi-a-GCST90001836	0.0362266	21.7949
ebi-a-GCST90001856	0.00026605	37.9682
ebi-a-GCST90001868	0.00246758	84.2669
ebi-a-GCST90001950	0.0210741	35.9285
ebi-a-GCST90001984	0.0262039	53.791
ebi-a-GCST90002022	0.00396572	24.5006
ebi-a-GCST90002105	0.000172753	72.534
ebi-a-GCST90002106	1.77583e-05	74.1367
ebi-a-GCST90002112	0.00323592	51.6347

## Sheet: relationship
The Interrelationship between Inflammatory Factors and Immune Cells
inflammatory factor	immune cell
GCST90274761	ebi-a-GCST90001792
GCST90274771	ebi-a-GCST90001802
GCST90274805	ebi-a-GCST90001802
GCST90274805	ebi-a-GCST90001803
GCST90274830	ebi-a-GCST90001834
GCST90274771	ebi-a-GCST90001836
GCST90274807	ebi-a-GCST90001856
GCST90274803	ebi-a-GCST90001868
GCST90274807	ebi-a-GCST90001868
GCST90274761	ebi-a-GCST90001950
GCST90274805	ebi-a-GCST90001984
GCST90274787	ebi-a-GCST90002022
GCST90274805	ebi-a-GCST90002022
GCST90274841	ebi-a-GCST90002022
GCST90274805	ebi-a-GCST90002105
GCST90274807	ebi-a-GCST90002105
GCST90274805	ebi-a-GCST90002106
GCST90274807	ebi-a-GCST90002106
GCST90274805	ebi-a-GCST90002112

## Sheet: Heterogeneity
Heterogeneity test of inflammatory factor→immune cell→CH
inflammatory factor	Immune cell	Step	Method	id.exposure	id.outcome	outcome	exposure	method	Q	Q_df	Q_pval
GCST90274761	ebi-a-GCST90001792	step1	1	3utJe1	finn-b-HYPOTHYROIDISM	Hypothyroidism (congenital or acquired) || id:finn-b-HYPOTHYROIDISM	exposure	MR Egger	10.3564	11	0.498645
			2	3utJe1	finn-b-HYPOTHYROIDISM	Hypothyroidism (congenital or acquired) || id:finn-b-HYPOTHYROIDISM	exposure	Inverse variance weighted	12.8526	12	0.379847
		step2	1	finn-b-HYPOTHYROIDISM	bOOJ02	outcome	|| id:finn-b-HYPOTHYROIDISM	MR Egger	52.8088	66	0.880187
			2	finn-b-HYPOTHYROIDISM	bOOJ02	outcome	|| id:finn-b-HYPOTHYROIDISM	Inverse variance weighted	54.8604	67	0.855692
		step3	1	3utJe1	ebi-a-GCST90001792	CD25 on unswitched memory B cell || id:ebi-a-GCST90001792	exposure	MR Egger	8.15845	11	0.699044
			2	3utJe1	ebi-a-GCST90001792	CD25 on unswitched memory B cell || id:ebi-a-GCST90001792	exposure	Inverse variance weighted	9.2905	12	0.677938
		step4	1	ebi-a-GCST90001792	finn-b-HYPOTHYROIDISM	Hypothyroidism (congenital or acquired) || id:finn-b-HYPOTHYROIDISM	|| id:ebi-a-GCST90001792	MR Egger	33.7311	20	0.0280019
			2	ebi-a-GCST90001792	finn-b-HYPOTHYROIDISM	Hypothyroidism (congenital or acquired) || id:finn-b-HYPOTHYROIDISM	|| id:ebi-a-GCST90001792	Inverse variance weighted	35.3906	21	0.0255696
GCST90274771	ebi-a-GCST90001802	step1	1	pFAxr9	finn-b-HYPOTHYROIDISM	Hypothyroidism (congenital or acquired) || id:finn-b-HYPOTHYROIDISM	exposure	MR Egger	152.42	31	5.71359e-18
			2	pFAxr9	finn-b-HYPOTHYROIDISM	Hypothyroidism (congenital or acquired) || id:finn-b-HYPOTHYROIDISM	exposure	Inverse variance weighted	163.669	32	1.33007e-19
		step2	1	finn-b-HYPOTHYROIDISM	5mezm7	outcome	|| id:finn-b-HYPOTHYROIDISM	MR Egger	155.799	66	3.17135e-09
			2	finn-b-HYPOTHYROIDISM	5mezm7	outcome	|| id:finn-b-HYPOTHYROIDISM	Inverse variance weighted	155.833	67	4.89201e-09
		step3	1	pFAxr9	ebi-a-GCST90001802	CD27 on IgD- CD38- B cell || id:ebi-a-GCST90001802	exposure	MR Egger	35.3849	31	0.268799
			2	pFAxr9	ebi-a-GCST90001802	CD27 on IgD- CD38- B cell || id:ebi-a-GCST90001802	exposure	Inverse variance weighted	36.6257	32	0.262718
		step4	1	ebi-a-GCST90001802	finn-b-HYPOTHYROIDISM	Hypothyroidism (congenital or acquired) || id:finn-b-HYPOTHYROIDISM	|| id:ebi-a-GCST90001802	MR Egger	43.0732	26	0.0189737
			2	ebi-a-GCST90001802	finn-b-HYPOTHYROIDISM	Hypothyroidism (congenital or acquired) || id:finn-b-HYPOTHYROIDISM	|| id:ebi-a-GCST90001802	Inverse variance weighted	44.6593	27	0.0176583
GCST90274805	ebi-a-GCST90001802	step1	1	vOGpCm	finn-b-HYPOTHYROIDISM	Hypothyroidism (congenital or acquired) || id:finn-b-HYPOTHYROIDISM	exposure	MR Egger	33.942	22	0.0497955
			2	vOGpCm	finn-b-HYPOTHYROIDISM	Hypothyroidism (congenital or acquired) || id:finn-b-HYPOTHYROIDISM	exposure	Inverse variance weighted	36.0547	23	0.0407256
		step2	1	finn-b-HYPOTHYROIDISM	ibLbej	outcome	|| id:finn-b-HYPOTHYROIDISM	MR Egger	92.8287	66	0.0164286
			2	finn-b-HYPOTHYROIDISM	ibLbej	outcome	|| id:finn-b-HYPOTHYROIDISM	Inverse variance weighted	93.9346	67	0.0166553
		step3	1	vOGpCm	ebi-a-GCST90001802	CD27 on IgD- CD38- B cell || id:ebi-a-GCST90001802	exposure	MR Egger	14.9518	17	0.598957
			2	vOGpCm	ebi-a-GCST90001802	CD27 on IgD- CD38- B cell || id:ebi-a-GCST90001802	exposure	Inverse variance weighted	15.0372	18	0.659411
		step4	1	ebi-a-GCST90001802	finn-b-HYPOTHYROIDISM	Hypothyroidism (congenital or acquired) || id:finn-b-HYPOTHYROIDISM	|| id:ebi-a-GCST90001802	MR Egger	43.0732	26	0.0189737
			2	ebi-a-GCST90001802	finn-b-HYPOTHYROIDISM	Hypothyroidism (congenital or acquired) || id:finn-b-HYPOTHYROIDISM	|| id:ebi-a-GCST90001802	Inverse variance weighted	44.6593	27	0.0176583
GCST90274805	ebi-a-GCST90001803	step1	1	9Ygp45	finn-b-HYPOTHYROIDISM	Hypothyroidism (congenital or acquired) || id:finn-b-HYPOTHYROIDISM	exposure	MR Egger	33.942	22	0.0497955
			2	9Ygp45	finn-b-HYPOTHYROIDISM	Hypothyroidism (congenital or acquired) || id:finn-b-HYPOTHYROIDISM	exposure	Inverse variance weighted	36.0547	23	0.0407256
		step2	1	finn-b-HYPOTHYROIDISM	RvMD7c	outcome	|| id:finn-b-HYPOTHYROIDISM	MR Egger	92.8287	66	0.0164286
			2	finn-b-HYPOTHYROIDISM	RvMD7c	outcome	|| id:finn-b-HYPOTHYROIDISM	Inverse variance weighted	93.9346	67	0.0166553
		step3	1	9Ygp45	ebi-a-GCST90001803	CD27 on IgD- CD38+ B cell || id:ebi-a-GCST90001803	exposure	MR Egger	9.27646	17	0.931187
			2	9Ygp45	ebi-a-GCST90001803	CD27 on IgD- CD38+ B cell || id:ebi-a-GCST90001803	exposure	Inverse variance weighted	9.27952	18	0.952912
		step4	1	ebi-a-GCST90001803	finn-b-HYPOTHYROIDISM	Hypothyroidism (congenital or acquired) || id:finn-b-HYPOTHYROIDISM	|| id:ebi-a-GCST90001803	MR Egger	13.3011	13	0.42483
			2	ebi-a-GCST90001803	finn-b-HYPOTHYROIDISM	Hypothyroidism (congenital or acquired) || id:finn-b-HYPOTHYROIDISM	|| id:ebi-a-GCST90001803	Inverse variance weighted	13.3049	14	0.50267
GCST90274805	ebi-a-GCST90001834	step1	1	G1a3xU	finn-b-HYPOTHYROIDISM	Hypothyroidism (congenital or acquired) || id:finn-b-HYPOTHYROIDISM	exposure	MR Egger	20.9673	28	0.826708
			2	G1a3xU	finn-b-HYPOTHYROIDISM	Hypothyroidism (congenital or acquired) || id:finn-b-HYPOTHYROIDISM	exposure	Inverse variance weighted	20.9687	29	0.860287
		step2	1	finn-b-HYPOTHYROIDISM	0K3K46	outcome	|| id:finn-b-HYPOTHYROIDISM	MR Egger	73.216	66	0.253315
			2	finn-b-HYPOTHYROIDISM	0K3K46	outcome	|| id:finn-b-HYPOTHYROIDISM	Inverse variance weighted	74.4152	67	0.249686
		step3	1	G1a3xU	ebi-a-GCST90001834	CD62L on monocyte || id:ebi-a-GCST90001834	exposure	MR Egger	26.6878	26	0.425843
			2	G1a3xU	ebi-a-GCST90001834	CD62L on monocyte || id:ebi-a-GCST90001834	exposure	Inverse variance weighted	26.7078	27	0.479642
		step4	1	ebi-a-GCST90001834	finn-b-HYPOTHYROIDISM	Hypothyroidism (congenital or acquired) || id:finn-b-HYPOTHYROIDISM	|| id:ebi-a-GCST90001834	MR Egger	21.9243	23	0.524825
			2	ebi-a-GCST90001834	finn-b-HYPOTHYROIDISM	Hypothyroidism (congenital or acquired) || id:finn-b-HYPOTHYROIDISM	|| id:ebi-a-GCST90001834	Inverse variance weighted	21.9417	24	0.582745
GCST90274805	ebi-a-GCST90001836	step1	1	eFLpsE	finn-b-HYPOTHYROIDISM	Hypothyroidism (congenital or acquired) || id:finn-b-HYPOTHYROIDISM	exposure	MR Egger	152.42	31	5.71359e-18
			2	eFLpsE	finn-b-HYPOTHYROIDISM	Hypothyroidism (congenital or acquired) || id:finn-b-HYPOTHYROIDISM	exposure	Inverse variance weighted	163.669	32	1.33007e-19
		step2	1	finn-b-HYPOTHYROIDISM	A9I4jD	outcome	|| id:finn-b-HYPOTHYROIDISM	MR Egger	155.799	66	3.17135e-09
			2	finn-b-HYPOTHYROIDISM	A9I4jD	outcome	|| id:finn-b-HYPOTHYROIDISM	Inverse variance weighted	155.833	67	4.89201e-09
		step3	1	eFLpsE	ebi-a-GCST90001836	CD66b on CD66b++ myeloid cell || id:ebi-a-GCST90001836	exposure	MR Egger	29.2161	31	0.557979
			2	eFLpsE	ebi-a-GCST90001836	CD66b on CD66b++ myeloid cell || id:ebi-a-GCST90001836	exposure	Inverse variance weighted	31.4736	32	0.493055
		step4	1	ebi-a-GCST90001836	finn-b-HYPOTHYROIDISM	Hypothyroidism (congenital or acquired) || id:finn-b-HYPOTHYROIDISM	|| id:ebi-a-GCST90001836	MR Egger	18.863	23	0.709144
			2	ebi-a-GCST90001836	finn-b-HYPOTHYROIDISM	Hypothyroidism (congenital or acquired) || id:finn-b-HYPOTHYROIDISM	|| id:ebi-a-GCST90001836	Inverse variance weighted	24.0799	24	0.457036
GCST90274807	ebi-a-GCST90001856	step1	1	3YEhas	finn-b-HYPOTHYROIDISM	Hypothyroidism (congenital or acquired) || id:finn-b-HYPOTHYROIDISM	exposure	MR Egger	21.8794	22	0.467109
			2	3YEhas	finn-b-HYPOTHYROIDISM	Hypothyroidism (congenital or acquired) || id:finn-b-HYPOTHYROIDISM	exposure	Inverse variance weighted	22.1196	23	0.513039
		step2	1	finn-b-HYPOTHYROIDISM	w3kYgV	outcome	|| id:finn-b-HYPOTHYROIDISM	MR Egger	57.8817	66	0.751484
			2	finn-b-HYPOTHYROIDISM	w3kYgV	outcome	|| id:finn-b-HYPOTHYROIDISM	Inverse variance weighted	58.4666	67	0.762002
		step3	1	3YEhas	ebi-a-GCST90001856	CD3 on CD39+ secreting CD4 regulatory T cell || id:ebi-a-GCST90001856	exposure	MR Egger	35.6207	22	0.0333309
			2	3YEhas	ebi-a-GCST90001856	CD3 on CD39+ secreting CD4 regulatory T cell || id:ebi-a-GCST90001856	exposure	Inverse variance weighted	35.6689	23	0.0445753
		step4	1	ebi-a-GCST90001856	finn-b-HYPOTHYROIDISM	Hypothyroidism (congenital or acquired) || id:finn-b-HYPOTHYROIDISM	|| id:ebi-a-GCST90001856	MR Egger	34.6816	26	0.118708
			2	ebi-a-GCST90001856	finn-b-HYPOTHYROIDISM	Hypothyroidism (congenital or acquired) || id:finn-b-HYPOTHYROIDISM	|| id:ebi-a-GCST90001856	Inverse variance weighted	34.9066	27	0.141247
GCST90274803	ebi-a-GCST90001868	step1	1	Wvm36r	finn-b-HYPOTHYROIDISM	Hypothyroidism (congenital or acquired) || id:finn-b-HYPOTHYROIDISM	exposure	MR Egger	20.253	29	0.884887
			2	Wvm36r	finn-b-HYPOTHYROIDISM	Hypothyroidism (congenital or acquired) || id:finn-b-HYPOTHYROIDISM	exposure	Inverse variance weighted	20.2565	30	0.909692
		step2	1	finn-b-HYPOTHYROIDISM	GhHoNf	outcome	|| id:finn-b-HYPOTHYROIDISM	MR Egger	100.103	66	0.0043061
			2	finn-b-HYPOTHYROIDISM	GhHoNf	outcome	|| id:finn-b-HYPOTHYROIDISM	Inverse variance weighted	100.198	67	0.00535105
		step3	1	Wvm36r	ebi-a-GCST90001868	CD3 on CD4 regulatory T cell || id:ebi-a-GCST90001868	exposure	MR Egger	1.70036	6	0.945093
			2	Wvm36r	ebi-a-GCST90001868	CD3 on CD4 regulatory T cell || id:ebi-a-GCST90001868	exposure	Inverse variance weighted	1.70341	7	0.974422
		step4	1	ebi-a-GCST90001868	finn-b-HYPOTHYROIDISM	Hypothyroidism (congenital or acquired) || id:finn-b-HYPOTHYROIDISM	|| id:ebi-a-GCST90001868	MR Egger	7.22226	9	0.613991
			2	ebi-a-GCST90001868	finn-b-HYPOTHYROIDISM	Hypothyroidism (congenital or acquired) || id:finn-b-HYPOTHYROIDISM	|| id:ebi-a-GCST90001868	Inverse variance weighted	7.30641	10	0.696236
GCST90274807	ebi-a-GCST90001868	step1	1	cN2yS3	finn-b-HYPOTHYROIDISM	Hypothyroidism (congenital or acquired) || id:finn-b-HYPOTHYROIDISM	exposure	MR Egger	21.8794	22	0.467109
			2	cN2yS3	finn-b-HYPOTHYROIDISM	Hypothyroidism (congenital or acquired) || id:finn-b-HYPOTHYROIDISM	exposure	Inverse variance weighted	22.1196	23	0.513039
		step2	1	finn-b-HYPOTHYROIDISM	tYmXZV	outcome	|| id:finn-b-HYPOTHYROIDISM	MR Egger	57.8817	66	0.751484
			2	finn-b-HYPOTHYROIDISM	tYmXZV	outcome	|| id:finn-b-HYPOTHYROIDISM	Inverse variance weighted	58.4666	67	0.762002
		step3	1	cN2yS3	ebi-a-GCST90001868	CD3 on CD4 regulatory T cell || id:ebi-a-GCST90001868	exposure	MR Egger	27.603	10	0.00208906
			2	cN2yS3	ebi-a-GCST90001868	CD3 on CD4 regulatory T cell || id:ebi-a-GCST90001868	exposure	Inverse variance weighted	27.7558	11	0.00352803
		step4	1	ebi-a-GCST90001868	finn-b-HYPOTHYROIDISM	Hypothyroidism (congenital or acquired) || id:finn-b-HYPOTHYROIDISM	|| id:ebi-a-GCST90001868	MR Egger	7.22226	9	0.613991
			2	ebi-a-GCST90001868	finn-b-HYPOTHYROIDISM	Hypothyroidism (congenital or acquired) || id:finn-b-HYPOTHYROIDISM	|| id:ebi-a-GCST90001868	Inverse variance weighted	7.30641	10	0.696236
GCST90274761	ebi-a-GCST90001950	step1	1	Z0qspp	finn-b-HYPOTHYROIDISM	Hypothyroidism (congenital or acquired) || id:finn-b-HYPOTHYROIDISM	exposure	MR Egger	10.3564	11	0.498645
			2	Z0qspp	finn-b-HYPOTHYROIDISM	Hypothyroidism (congenital or acquired) || id:finn-b-HYPOTHYROIDISM	exposure	Inverse variance weighted	12.8526	12	0.379847
		step2	1	finn-b-HYPOTHYROIDISM	OL8zFt	outcome	|| id:finn-b-HYPOTHYROIDISM	MR Egger	52.8088	66	0.880187
			2	finn-b-HYPOTHYROIDISM	OL8zFt	outcome	|| id:finn-b-HYPOTHYROIDISM	Inverse variance weighted	54.8604	67	0.855692
		step3	1	Z0qspp	ebi-a-GCST90001950	CD33 on Granulocytic Myeloid-Derived Suppressor Cells || id:ebi-a-GCST90001950	exposure	MR Egger	6.8885	11	0.80804
			2	Z0qspp	ebi-a-GCST90001950	CD33 on Granulocytic Myeloid-Derived Suppressor Cells || id:ebi-a-GCST90001950	exposure	Inverse variance weighted	7.03114	12	0.855549
		step4	1	ebi-a-GCST90001950	finn-b-HYPOTHYROIDISM	Hypothyroidism (congenital or acquired) || id:finn-b-HYPOTHYROIDISM	|| id:ebi-a-GCST90001950	MR Egger	22.1426	18	0.225714
			2	ebi-a-GCST90001950	finn-b-HYPOTHYROIDISM	Hypothyroidism (congenital or acquired) || id:finn-b-HYPOTHYROIDISM	|| id:ebi-a-GCST90001950	Inverse variance weighted	26.2055	19	0.124564
GCST90274805	ebi-a-GCST90001984	step1	1	S5ptYr	finn-b-HYPOTHYROIDISM	Hypothyroidism (congenital or acquired) || id:finn-b-HYPOTHYROIDISM	exposure	MR Egger	33.942	22	0.0497955
			2	S5ptYr	finn-b-HYPOTHYROIDISM	Hypothyroidism (congenital or acquired) || id:finn-b-HYPOTHYROIDISM	exposure	Inverse variance weighted	36.0547	23	0.0407256
		step2	1	finn-b-HYPOTHYROIDISM	kiKURX	outcome	|| id:finn-b-HYPOTHYROIDISM	MR Egger	92.8287	66	0.0164286
			2	finn-b-HYPOTHYROIDISM	kiKURX	outcome	|| id:finn-b-HYPOTHYROIDISM	Inverse variance weighted	93.9346	67	0.0166553
		step3	1	S5ptYr	ebi-a-GCST90001984	HLA DR on CD14- CD16+ monocyte || id:ebi-a-GCST90001984	exposure	MR Egger	30.3239	17	0.0241018
			2	S5ptYr	ebi-a-GCST90001984	HLA DR on CD14- CD16+ monocyte || id:ebi-a-GCST90001984	exposure	Inverse variance weighted	33.9778	18	0.0126752
		step4	1	ebi-a-GCST90001984	finn-b-HYPOTHYROIDISM	Hypothyroidism (congenital or acquired) || id:finn-b-HYPOTHYROIDISM	|| id:ebi-a-GCST90001984	MR Egger	153.292	17	5.54213e-24
			2	ebi-a-GCST90001984	finn-b-HYPOTHYROIDISM	Hypothyroidism (congenital or acquired) || id:finn-b-HYPOTHYROIDISM	|| id:ebi-a-GCST90001984	Inverse variance weighted	164.597	18	1.04639e-25
GCST90274787	ebi-a-GCST90002022	step1	1	3GHWd2	finn-b-HYPOTHYROIDISM	Hypothyroidism (congenital or acquired) || id:finn-b-HYPOTHYROIDISM	exposure	MR Egger	36.366	32	0.272495
			2	3GHWd2	finn-b-HYPOTHYROIDISM	Hypothyroidism (congenital or acquired) || id:finn-b-HYPOTHYROIDISM	exposure	Inverse variance weighted	38.4818	33	0.235222
		step2	1	finn-b-HYPOTHYROIDISM	Px1QZx	outcome	|| id:finn-b-HYPOTHYROIDISM	MR Egger	77.179	66	0.163488
			2	finn-b-HYPOTHYROIDISM	Px1QZx	outcome	|| id:finn-b-HYPOTHYROIDISM	Inverse variance weighted	77.3848	67	0.181025
		step3	1	3GHWd2	ebi-a-GCST90002022	CD4 on CD4+ T cell || id:ebi-a-GCST90002022	exposure	MR Egger	15.4316	30	0.987063
			2	3GHWd2	ebi-a-GCST90002022	CD4 on CD4+ T cell || id:ebi-a-GCST90002022	exposure	Inverse variance weighted	17.866	31	0.971228
		step4	1	ebi-a-GCST90002022	finn-b-HYPOTHYROIDISM	Hypothyroidism (congenital or acquired) || id:finn-b-HYPOTHYROIDISM	|| id:ebi-a-GCST90002022	MR Egger	15.196	20	0.765084
			2	ebi-a-GCST90002022	finn-b-HYPOTHYROIDISM	Hypothyroidism (congenital or acquired) || id:finn-b-HYPOTHYROIDISM	|| id:ebi-a-GCST90002022	Inverse variance weighted	20.3717	21	0.497842
GCST90274805	ebi-a-GCST90002022	step1	1	2EjnGP	finn-b-HYPOTHYROIDISM	Hypothyroidism (congenital or acquired) || id:finn-b-HYPOTHYROIDISM	exposure	MR Egger	33.942	22	0.0497955
			2	2EjnGP	finn-b-HYPOTHYROIDISM	Hypothyroidism (congenital or acquired) || id:finn-b-HYPOTHYROIDISM	exposure	Inverse variance weighted	36.0547	23	0.0407256
		step2	1	finn-b-HYPOTHYROIDISM	gLKQLP	outcome	|| id:finn-b-HYPOTHYROIDISM	MR Egger	92.8287	66	0.0164286
			2	finn-b-HYPOTHYROIDISM	gLKQLP	outcome	|| id:finn-b-HYPOTHYROIDISM	Inverse variance weighted	93.9346	67	0.0166553
		step3	1	2EjnGP	ebi-a-GCST90002022	CD4 on CD4+ T cell || id:ebi-a-GCST90002022	exposure	MR Egger	33.6623	18	0.0138605
			2	2EjnGP	ebi-a-GCST90002022	CD4 on CD4+ T cell || id:ebi-a-GCST90002022	exposure	Inverse variance weighted	36.7066	19	0.00863261
		step4	1	ebi-a-GCST90002022	finn-b-HYPOTHYROIDISM	Hypothyroidism (congenital or acquired) || id:finn-b-HYPOTHYROIDISM	|| id:ebi-a-GCST90002022	MR Egger	15.196	20	0.765084
			2	ebi-a-GCST90002022	finn-b-HYPOTHYROIDISM	Hypothyroidism (congenital or acquired) || id:finn-b-HYPOTHYROIDISM	|| id:ebi-a-GCST90002022	Inverse variance weighted	20.3717	21	0.497842
GCST90274841	ebi-a-GCST90002022	step1	1	YpaDlQ	finn-b-HYPOTHYROIDISM	Hypothyroidism (congenital or acquired) || id:finn-b-HYPOTHYROIDISM	exposure	MR Egger	198.539	33	1.57066e-25
			2	YpaDlQ	finn-b-HYPOTHYROIDISM	Hypothyroidism (congenital or acquired) || id:finn-b-HYPOTHYROIDISM	exposure	Inverse variance weighted	217.431	34	1.29968e-28
		step2	1	finn-b-HYPOTHYROIDISM	2U9Nea	outcome	|| id:finn-b-HYPOTHYROIDISM	MR Egger	109.565	66	0.000607456
			2	finn-b-HYPOTHYROIDISM	2U9Nea	outcome	|| id:finn-b-HYPOTHYROIDISM	Inverse variance weighted	110.345	67	0.000677195
		step3	1	YpaDlQ	ebi-a-GCST90002022	CD4 on CD4+ T cell || id:ebi-a-GCST90002022	exposure	MR Egger	79.8371	32	5.75543e-06
			2	YpaDlQ	ebi-a-GCST90002022	CD4 on CD4+ T cell || id:ebi-a-GCST90002022	exposure	Inverse variance weighted	83.6818	33	2.7587e-06
		step4	1	ebi-a-GCST90002022	finn-b-HYPOTHYROIDISM	Hypothyroidism (congenital or acquired) || id:finn-b-HYPOTHYROIDISM	|| id:ebi-a-GCST90002022	MR Egger	15.196	20	0.765084
			2	ebi-a-GCST90002022	finn-b-HYPOTHYROIDISM	Hypothyroidism (congenital or acquired) || id:finn-b-HYPOTHYROIDISM	|| id:ebi-a-GCST90002022	Inverse variance weighted	20.3717	21	0.497842
GCST90274805	ebi-a-GCST90002105	step1	1	kFolNa	finn-b-HYPOTHYROIDISM	Hypothyroidism (congenital or acquired) || id:finn-b-HYPOTHYROIDISM	exposure	MR Egger	33.942	22	0.0497955
			2	kFolNa	finn-b-HYPOTHYROIDISM	Hypothyroidism (congenital or acquired) || id:finn-b-HYPOTHYROIDISM	exposure	Inverse variance weighted	36.0547	23	0.0407256
		step2	1	finn-b-HYPOTHYROIDISM	Omg7DU	outcome	|| id:finn-b-HYPOTHYROIDISM	MR Egger	92.8287	66	0.0164286
			2	finn-b-HYPOTHYROIDISM	Omg7DU	outcome	|| id:finn-b-HYPOTHYROIDISM	Inverse variance weighted	93.9346	67	0.0166553
		step3	1	kFolNa	ebi-a-GCST90002105	HLA DR on plasmacytoid Dendritic Cell || id:ebi-a-GCST90002105	exposure	MR Egger	41.0025	18	0.00152119
			2	kFolNa	ebi-a-GCST90002105	HLA DR on plasmacytoid Dendritic Cell || id:ebi-a-GCST90002105	exposure	Inverse variance weighted	57.6296	19	9.11917e-06
		step4	1	ebi-a-GCST90002105	finn-b-HYPOTHYROIDISM	Hypothyroidism (congenital or acquired) || id:finn-b-HYPOTHYROIDISM	|| id:ebi-a-GCST90002105	MR Egger	73.5591	20	4.72924e-08
			2	ebi-a-GCST90002105	finn-b-HYPOTHYROIDISM	Hypothyroidism (congenital or acquired) || id:finn-b-HYPOTHYROIDISM	|| id:ebi-a-GCST90002105	Inverse variance weighted	75.6641	21	4.2263e-08
GCST90274807	ebi-a-GCST90002105	step1	1	32bvY2	finn-b-HYPOTHYROIDISM	Hypothyroidism (congenital or acquired) || id:finn-b-HYPOTHYROIDISM	exposure	MR Egger	21.8794	22	0.467109
			2	32bvY2	finn-b-HYPOTHYROIDISM	Hypothyroidism (congenital or acquired) || id:finn-b-HYPOTHYROIDISM	exposure	Inverse variance weighted	22.1196	23	0.513039
		step2	1	finn-b-HYPOTHYROIDISM	K6ZJSk	outcome	|| id:finn-b-HYPOTHYROIDISM	MR Egger	57.8817	66	0.751484
			2	finn-b-HYPOTHYROIDISM	K6ZJSk	outcome	|| id:finn-b-HYPOTHYROIDISM	Inverse variance weighted	58.4666	67	0.762002
		step3	1	32bvY2	ebi-a-GCST90002105	HLA DR on plasmacytoid Dendritic Cell || id:ebi-a-GCST90002105	exposure	MR Egger	11.8065	22	0.961248
			2	32bvY2	ebi-a-GCST90002105	HLA DR on plasmacytoid Dendritic Cell || id:ebi-a-GCST90002105	exposure	Inverse variance weighted	11.8168	23	0.973202
		step4	1	ebi-a-GCST90002105	finn-b-HYPOTHYROIDISM	Hypothyroidism (congenital or acquired) || id:finn-b-HYPOTHYROIDISM	|| id:ebi-a-GCST90002105	MR Egger	73.5591	20	4.72924e-08
			2	ebi-a-GCST90002105	finn-b-HYPOTHYROIDISM	Hypothyroidism (congenital or acquired) || id:finn-b-HYPOTHYROIDISM	|| id:ebi-a-GCST90002105	Inverse variance weighted	75.6641	21	4.2263e-08
GCST90274805	ebi-a-GCST90002106	step1	1	ha3tH2	finn-b-HYPOTHYROIDISM	Hypothyroidism (congenital or acquired) || id:finn-b-HYPOTHYROIDISM	exposure	MR Egger	33.942	22	0.0497955
			2	ha3tH2	finn-b-HYPOTHYROIDISM	Hypothyroidism (congenital or acquired) || id:finn-b-HYPOTHYROIDISM	exposure	Inverse variance weighted	36.0547	23	0.0407256
		step2	1	finn-b-HYPOTHYROIDISM	SELXEn	outcome	|| id:finn-b-HYPOTHYROIDISM	MR Egger	92.8287	66	0.0164286
			2	finn-b-HYPOTHYROIDISM	SELXEn	outcome	|| id:finn-b-HYPOTHYROIDISM	Inverse variance weighted	93.9346	67	0.0166553
		step3	1	ha3tH2	ebi-a-GCST90002106	HLA DR on Dendritic Cell || id:ebi-a-GCST90002106	exposure	MR Egger	17.0795	18	0.517644
			2	ha3tH2	ebi-a-GCST90002106	HLA DR on Dendritic Cell || id:ebi-a-GCST90002106	exposure	Inverse variance weighted	21.739	19	0.297439
		step4	1	ebi-a-GCST90002106	finn-b-HYPOTHYROIDISM	Hypothyroidism (congenital or acquired) || id:finn-b-HYPOTHYROIDISM	|| id:ebi-a-GCST90002106	MR Egger	49.5237	17	5.00649e-05
			2	ebi-a-GCST90002106	finn-b-HYPOTHYROIDISM	Hypothyroidism (congenital or acquired) || id:finn-b-HYPOTHYROIDISM	|| id:ebi-a-GCST90002106	Inverse variance weighted	62.4288	18	8.23947e-07
GCST90274807	ebi-a-GCST90002106	step1	1	xlN4mj	finn-b-HYPOTHYROIDISM	Hypothyroidism (congenital or acquired) || id:finn-b-HYPOTHYROIDISM	exposure	MR Egger	21.8794	22	0.467109
			2	xlN4mj	finn-b-HYPOTHYROIDISM	Hypothyroidism (congenital or acquired) || id:finn-b-HYPOTHYROIDISM	exposure	Inverse variance weighted	22.1196	23	0.513039
		step2	1	finn-b-HYPOTHYROIDISM	4GvC0I	outcome	|| id:finn-b-HYPOTHYROIDISM	MR Egger	57.8817	66	0.751484
			2	finn-b-HYPOTHYROIDISM	4GvC0I	outcome	|| id:finn-b-HYPOTHYROIDISM	Inverse variance weighted	58.4666	67	0.762002
		step3	1	xlN4mj	ebi-a-GCST90002106	HLA DR on Dendritic Cell || id:ebi-a-GCST90002106	exposure	MR Egger	18.6677	22	0.665747
			2	xlN4mj	ebi-a-GCST90002106	HLA DR on Dendritic Cell || id:ebi-a-GCST90002106	exposure	Inverse variance weighted	18.7341	23	0.716544
		step4	1	ebi-a-GCST90002106	finn-b-HYPOTHYROIDISM	Hypothyroidism (congenital or acquired) || id:finn-b-HYPOTHYROIDISM	|| id:ebi-a-GCST90002106	MR Egger	49.5237	17	5.00649e-05
			2	ebi-a-GCST90002106	finn-b-HYPOTHYROIDISM	Hypothyroidism (congenital or acquired) || id:finn-b-HYPOTHYROIDISM	|| id:ebi-a-GCST90002106	Inverse variance weighted	62.4288	18	8.23947e-07
GCST90274805	ebi-a-GCST90002112	step1	1	8rQhGx	finn-b-HYPOTHYROIDISM	Hypothyroidism (congenital or acquired) || id:finn-b-HYPOTHYROIDISM	exposure	MR Egger	33.942	22	0.0497955
			2	8rQhGx	finn-b-HYPOTHYROIDISM	Hypothyroidism (congenital or acquired) || id:finn-b-HYPOTHYROIDISM	exposure	Inverse variance weighted	36.0547	23	0.0407256
		step2	1	finn-b-HYPOTHYROIDISM	G19Deg	outcome	|| id:finn-b-HYPOTHYROIDISM	MR Egger	92.8287	66	0.0164286
			2	finn-b-HYPOTHYROIDISM	G19Deg	outcome	|| id:finn-b-HYPOTHYROIDISM	Inverse variance weighted	93.9346	67	0.0166553
		step3	1	8rQhGx	ebi-a-GCST90002112	HLA DR on CD33- HLA DR+ || id:ebi-a-GCST90002112	exposure	MR Egger	25.5377	17	0.0833044
			2	8rQhGx	ebi-a-GCST90002112	HLA DR on CD33- HLA DR+ || id:ebi-a-GCST90002112	exposure	Inverse variance weighted	27.8003	18	0.0651592
		step4	1	ebi-a-GCST90002112	finn-b-HYPOTHYROIDISM	Hypothyroidism (congenital or acquired) || id:finn-b-HYPOTHYROIDISM	|| id:ebi-a-GCST90002112	MR Egger	67.1779	11	4.18651e-10
			2	ebi-a-GCST90002112	finn-b-HYPOTHYROIDISM	Hypothyroidism (congenital or acquired) || id:finn-b-HYPOTHYROIDISM	|| id:ebi-a-GCST90002112	Inverse variance weighted	79.3272	12	5.54523e-12

## Sheet: Pleiotropy
Pleiotropy test of inflammatory factor→immune cell→CH
inflammatory factor	Immune cell	Step	id.exposure	id.outcome	outcome	exposure	egger_intercept	se	pval
GCST90274761	ebi-a-GCST90001792	step1	3utJe1	finn-b-HYPOTHYROIDISM	Hypothyroidism (congenital or acquired) || id:finn-b-HYPOTHYROIDISM	exposure	-0.0233379	0.0147714	0.142426
		step2	finn-b-HYPOTHYROIDISM	bOOJ02	outcome	|| id:finn-b-HYPOTHYROIDISM	0.00685944	0.00478904	0.156771
		step3	3utJe1	ebi-a-GCST90001792	CD25 on unswitched memory B cell || id:ebi-a-GCST90001792	exposure	-0.0260423	0.0244763	0.310137
		step4	ebi-a-GCST90001792	finn-b-HYPOTHYROIDISM	Hypothyroidism (congenital or acquired) || id:finn-b-HYPOTHYROIDISM	|| id:ebi-a-GCST90001792	0.00653246	0.00658554	0.333077
GCST90274771	ebi-a-GCST90001802	step1	pFAxr9	finn-b-HYPOTHYROIDISM	Hypothyroidism (congenital or acquired) || id:finn-b-HYPOTHYROIDISM	exposure	0.0228865	0.0151307	0.140514
		step2	finn-b-HYPOTHYROIDISM	5mezm7	outcome	|| id:finn-b-HYPOTHYROIDISM	-0.000788173	0.00650799	0.903973
		step3	pFAxr9	ebi-a-GCST90001802	CD27 on IgD- CD38- B cell || id:ebi-a-GCST90001802	exposure	-0.0147504	0.0141479	0.305202
		step4	ebi-a-GCST90001802	finn-b-HYPOTHYROIDISM	Hypothyroidism (congenital or acquired) || id:finn-b-HYPOTHYROIDISM	|| id:ebi-a-GCST90001802	-0.00938018	0.00958683	0.336872
GCST90274805	ebi-a-GCST90001802	step1	vOGpCm	finn-b-HYPOTHYROIDISM	Hypothyroidism (congenital or acquired) || id:finn-b-HYPOTHYROIDISM	exposure	-0.0148624	0.0127005	0.254433
		step2	finn-b-HYPOTHYROIDISM	ibLbej	outcome	|| id:finn-b-HYPOTHYROIDISM	-0.0049965	0.0056349	0.378457
		step3	vOGpCm	ebi-a-GCST90001802	CD27 on IgD- CD38- B cell || id:ebi-a-GCST90001802	exposure	-0.00543174	0.0185823	0.773589
		step4	ebi-a-GCST90001802	finn-b-HYPOTHYROIDISM	Hypothyroidism (congenital or acquired) || id:finn-b-HYPOTHYROIDISM	|| id:ebi-a-GCST90001802	-0.00938018	0.00958683	0.336872
GCST90274805	ebi-a-GCST90001803	step1	9Ygp45	finn-b-HYPOTHYROIDISM	Hypothyroidism (congenital or acquired) || id:finn-b-HYPOTHYROIDISM	exposure	-0.0148624	0.0127005	0.254433
		step2	finn-b-HYPOTHYROIDISM	RvMD7c	outcome	|| id:finn-b-HYPOTHYROIDISM	-0.0049965	0.0056349	0.378457
		step3	9Ygp45	ebi-a-GCST90001803	CD27 on IgD- CD38+ B cell || id:ebi-a-GCST90001803	exposure	-0.0010159	0.0183787	0.956563
		step4	ebi-a-GCST90001803	finn-b-HYPOTHYROIDISM	Hypothyroidism (congenital or acquired) || id:finn-b-HYPOTHYROIDISM	|| id:ebi-a-GCST90001803	0.00136925	0.0225889	0.952587
GCST90274805	ebi-a-GCST90001834	step1	G1a3xU	finn-b-HYPOTHYROIDISM	Hypothyroidism (congenital or acquired) || id:finn-b-HYPOTHYROIDISM	exposure	-0.000300232	0.00808857	0.970654
		step2	finn-b-HYPOTHYROIDISM	0K3K46	outcome	|| id:finn-b-HYPOTHYROIDISM	0.00447573	0.00430475	0.302265
		step3	G1a3xU	ebi-a-GCST90001834	CD62L on monocyte || id:ebi-a-GCST90001834	exposure	-0.0022984	0.0164614	0.890033
		step4	ebi-a-GCST90001834	finn-b-HYPOTHYROIDISM	Hypothyroidism (congenital or acquired) || id:finn-b-HYPOTHYROIDISM	|| id:ebi-a-GCST90001834	-0.000795932	0.00603248	0.896178
GCST90274805	ebi-a-GCST90001836	step1	eFLpsE	finn-b-HYPOTHYROIDISM	Hypothyroidism (congenital or acquired) || id:finn-b-HYPOTHYROIDISM	exposure	0.0228865	0.0151307	0.140514
		step2	finn-b-HYPOTHYROIDISM	A9I4jD	outcome	|| id:finn-b-HYPOTHYROIDISM	-0.000788173	0.00650799	0.903973
		step3	eFLpsE	ebi-a-GCST90001836	CD66b on CD66b++ myeloid cell || id:ebi-a-GCST90001836	exposure	0.0300227	0.0199817	0.143085
		step4	ebi-a-GCST90001836	finn-b-HYPOTHYROIDISM	Hypothyroidism (congenital or acquired) || id:finn-b-HYPOTHYROIDISM	|| id:ebi-a-GCST90001836	0.0167884	0.00735031	0.0319264
GCST90274807	ebi-a-GCST90001856	step1	3YEhas	finn-b-HYPOTHYROIDISM	Hypothyroidism (congenital or acquired) || id:finn-b-HYPOTHYROIDISM	exposure	0.00591083	0.0120585	0.62886
		step2	finn-b-HYPOTHYROIDISM	w3kYgV	outcome	|| id:finn-b-HYPOTHYROIDISM	0.00359262	0.00469765	0.447134
		step3	3YEhas	ebi-a-GCST90001856	CD3 on CD39+ secreting CD4 regulatory T cell || id:ebi-a-GCST90001856	exposure	0.00473151	0.0274083	0.86452
		step4	ebi-a-GCST90001856	finn-b-HYPOTHYROIDISM	Hypothyroidism (congenital or acquired) || id:finn-b-HYPOTHYROIDISM	|| id:ebi-a-GCST90001856	-0.00356553	0.0086805	0.68462
GCST90274803	ebi-a-GCST90001868	step1	Wvm36r	finn-b-HYPOTHYROIDISM	Hypothyroidism (congenital or acquired) || id:finn-b-HYPOTHYROIDISM	exposure	-0.000449899	0.00770482	0.953837
		step2	finn-b-HYPOTHYROIDISM	GhHoNf	outcome	|| id:finn-b-HYPOTHYROIDISM	0.00132151	0.00526185	0.802478
		step3	Wvm36r	ebi-a-GCST90001868	CD3 on CD4 regulatory T cell || id:ebi-a-GCST90001868	exposure	0.00225911	0.0409197	0.957765
		step4	ebi-a-GCST90001868	finn-b-HYPOTHYROIDISM	Hypothyroidism (congenital or acquired) || id:finn-b-HYPOTHYROIDISM	|| id:ebi-a-GCST90001868	-0.0032348	0.0111514	0.778328
GCST90274807	ebi-a-GCST90001868	step1	cN2yS3	finn-b-HYPOTHYROIDISM	Hypothyroidism (congenital or acquired) || id:finn-b-HYPOTHYROIDISM	exposure	0.00591083	0.0120585	0.62886
		step2	finn-b-HYPOTHYROIDISM	tYmXZV	outcome	|| id:finn-b-HYPOTHYROIDISM	0.00359262	0.00469765	0.447134
		step3	cN2yS3	ebi-a-GCST90001868	CD3 on CD4 regulatory T cell || id:ebi-a-GCST90001868	exposure	-0.014069	0.0598004	0.81875
		step4	ebi-a-GCST90001868	finn-b-HYPOTHYROIDISM	Hypothyroidism (congenital or acquired) || id:finn-b-HYPOTHYROIDISM	|| id:ebi-a-GCST90001868	-0.0032348	0.0111514	0.778328
GCST90274761	ebi-a-GCST90001950	step1	Z0qspp	finn-b-HYPOTHYROIDISM	Hypothyroidism (congenital or acquired) || id:finn-b-HYPOTHYROIDISM	exposure	-0.0233379	0.0147714	0.142426
		step2	finn-b-HYPOTHYROIDISM	OL8zFt	outcome	|| id:finn-b-HYPOTHYROIDISM	0.00685944	0.00478904	0.156771
		step3	Z0qspp	ebi-a-GCST90001950	CD33 on Granulocytic Myeloid-Derived Suppressor Cells || id:ebi-a-GCST90001950	exposure	-0.0158555	0.0419812	0.712853
		step4	ebi-a-GCST90001950	finn-b-HYPOTHYROIDISM	Hypothyroidism (congenital or acquired) || id:finn-b-HYPOTHYROIDISM	|| id:ebi-a-GCST90001950	0.0172592	0.00949691	0.0858506
GCST90274805	ebi-a-GCST90001984	step1	S5ptYr	finn-b-HYPOTHYROIDISM	Hypothyroidism (congenital or acquired) || id:finn-b-HYPOTHYROIDISM	exposure	-0.0148624	0.0127005	0.254433
		step2	finn-b-HYPOTHYROIDISM	kiKURX	outcome	|| id:finn-b-HYPOTHYROIDISM	-0.0049965	0.0056349	0.378457
		step3	S5ptYr	ebi-a-GCST90001984	HLA DR on CD14- CD16+ monocyte || id:ebi-a-GCST90001984	exposure	-0.035402	0.0247352	0.170488
		step4	ebi-a-GCST90001984	finn-b-HYPOTHYROIDISM	Hypothyroidism (congenital or acquired) || id:finn-b-HYPOTHYROIDISM	|| id:ebi-a-GCST90001984	-0.0272091	0.0243004	0.278413
GCST90274787	ebi-a-GCST90002022	step1	3GHWd2	finn-b-HYPOTHYROIDISM	Hypothyroidism (congenital or acquired) || id:finn-b-HYPOTHYROIDISM	exposure	0.0134514	0.00985812	0.181931
		step2	finn-b-HYPOTHYROIDISM	Px1QZx	outcome	|| id:finn-b-HYPOTHYROIDISM	-0.00195594	0.00466271	0.676224
		step3	3GHWd2	ebi-a-GCST90002022	CD4 on CD4+ T cell || id:ebi-a-GCST90002022	exposure	0.0295741	0.0189546	0.129187
		step4	ebi-a-GCST90002022	finn-b-HYPOTHYROIDISM	Hypothyroidism (congenital or acquired) || id:finn-b-HYPOTHYROIDISM	|| id:ebi-a-GCST90002022	0.0183361	0.00805981	0.0340638
GCST90274805	ebi-a-GCST90002022	step1	2EjnGP	finn-b-HYPOTHYROIDISM	Hypothyroidism (congenital or acquired) || id:finn-b-HYPOTHYROIDISM	exposure	-0.0148624	0.0127005	0.254433
		step2	finn-b-HYPOTHYROIDISM	gLKQLP	outcome	|| id:finn-b-HYPOTHYROIDISM	-0.0049965	0.0056349	0.378457
		step3	2EjnGP	ebi-a-GCST90002022	CD4 on CD4+ T cell || id:ebi-a-GCST90002022	exposure	-0.0357252	0.0280005	0.218218
		step4	ebi-a-GCST90002022	finn-b-HYPOTHYROIDISM	Hypothyroidism (congenital or acquired) || id:finn-b-HYPOTHYROIDISM	|| id:ebi-a-GCST90002022	0.0183361	0.00805981	0.0340638
GCST90274841	ebi-a-GCST90002022	step1	YpaDlQ	finn-b-HYPOTHYROIDISM	Hypothyroidism (congenital or acquired) || id:finn-b-HYPOTHYROIDISM	exposure	0.0335164	0.018914	0.0856213
		step2	finn-b-HYPOTHYROIDISM	2U9Nea	outcome	|| id:finn-b-HYPOTHYROIDISM	-0.0042108	0.00614542	0.495622
		step3	YpaDlQ	ebi-a-GCST90002022	CD4 on CD4+ T cell || id:ebi-a-GCST90002022	exposure	0.035266	0.028409	0.223493
		step4	ebi-a-GCST90002022	finn-b-HYPOTHYROIDISM	Hypothyroidism (congenital or acquired) || id:finn-b-HYPOTHYROIDISM	|| id:ebi-a-GCST90002022	0.0183361	0.00805981	0.0340638
GCST90274805	ebi-a-GCST90002105	step1	kFolNa	finn-b-HYPOTHYROIDISM	Hypothyroidism (congenital or acquired) || id:finn-b-HYPOTHYROIDISM	exposure	-0.0148624	0.0127005	0.254433
		step2	finn-b-HYPOTHYROIDISM	Omg7DU	outcome	|| id:finn-b-HYPOTHYROIDISM	-0.0049965	0.0056349	0.378457
		step3	kFolNa	ebi-a-GCST90002105	HLA DR on plasmacytoid Dendritic Cell || id:ebi-a-GCST90002105	exposure	-0.0826112	0.0305773	0.0145983
		step4	ebi-a-GCST90002105	finn-b-HYPOTHYROIDISM	Hypothyroidism (congenital or acquired) || id:finn-b-HYPOTHYROIDISM	|| id:ebi-a-GCST90002105	-0.00975775	0.0128981	0.458153
GCST90274807	ebi-a-GCST90002105	step1	32bvY2	finn-b-HYPOTHYROIDISM	Hypothyroidism (congenital or acquired) || id:finn-b-HYPOTHYROIDISM	exposure	0.00591083	0.0120585	0.62886
		step2	finn-b-HYPOTHYROIDISM	K6ZJSk	outcome	|| id:finn-b-HYPOTHYROIDISM	0.00359262	0.00469765	0.447134
		step3	32bvY2	ebi-a-GCST90002105	HLA DR on plasmacytoid Dendritic Cell || id:ebi-a-GCST90002105	exposure	-0.00216036	0.0213239	0.920221
		step4	ebi-a-GCST90002105	finn-b-HYPOTHYROIDISM	Hypothyroidism (congenital or acquired) || id:finn-b-HYPOTHYROIDISM	|| id:ebi-a-GCST90002105	-0.00975775	0.0128981	0.458153
GCST90274805	ebi-a-GCST90002106	step1	ha3tH2	finn-b-HYPOTHYROIDISM	Hypothyroidism (congenital or acquired) || id:finn-b-HYPOTHYROIDISM	exposure	-0.0148624	0.0127005	0.254433
		step2	finn-b-HYPOTHYROIDISM	SELXEn	outcome	|| id:finn-b-HYPOTHYROIDISM	-0.0049965	0.0056349	0.378457
		step3	ha3tH2	ebi-a-GCST90002106	HLA DR on Dendritic Cell || id:ebi-a-GCST90002106	exposure	-0.0444942	0.0206128	0.0446335
		step4	ebi-a-GCST90002106	finn-b-HYPOTHYROIDISM	Hypothyroidism (congenital or acquired) || id:finn-b-HYPOTHYROIDISM	|| id:ebi-a-GCST90002106	-0.0302555	0.014375	0.0504948
GCST90274807	ebi-a-GCST90002106	step1	xlN4mj	finn-b-HYPOTHYROIDISM	Hypothyroidism (congenital or acquired) || id:finn-b-HYPOTHYROIDISM	exposure	0.00591083	0.0120585	0.62886
		step2	finn-b-HYPOTHYROIDISM	4GvC0I	outcome	|| id:finn-b-HYPOTHYROIDISM	0.00359262	0.00469765	0.447134
		step3	xlN4mj	ebi-a-GCST90002106	HLA DR on Dendritic Cell || id:ebi-a-GCST90002106	exposure	-0.005618	0.0218047	0.799071
		step4	ebi-a-GCST90002106	finn-b-HYPOTHYROIDISM	Hypothyroidism (congenital or acquired) || id:finn-b-HYPOTHYROIDISM	|| id:ebi-a-GCST90002106	-0.0302555	0.014375	0.0504948
GCST90274805	ebi-a-GCST90002112	step1	8rQhGx	finn-b-HYPOTHYROIDISM	Hypothyroidism (congenital or acquired) || id:finn-b-HYPOTHYROIDISM	exposure	-0.0148624	0.0127005	0.254433
		step2	finn-b-HYPOTHYROIDISM	G19Deg	outcome	|| id:finn-b-HYPOTHYROIDISM	-0.0049965	0.0056349	0.378457
		step3	8rQhGx	ebi-a-GCST90002112	HLA DR on CD33- HLA DR+ || id:ebi-a-GCST90002112	exposure	-0.0401785	0.0327382	0.236448
		step4	ebi-a-GCST90002112	finn-b-HYPOTHYROIDISM	Hypothyroidism (congenital or acquired) || id:finn-b-HYPOTHYROIDISM	|| id:ebi-a-GCST90002112	-0.0302516	0.0214482	0.186053

## Sheet: SNPS
SNPS of inflammatory factor→immune cell→CH
inflammatory factor	Immune cell	Step	SNP	effect_allele.exposure	other_allele.exposure	effect_allele.outcome	other_allele.outcome	beta.exposure	beta.outcome	eaf.exposure	eaf.outcome	remove	palindromic	ambiguous	id.outcome	chr	pos	se.outcome	samplesize.outcome	pval.outcome	outcome	originalname.outcome	outcome.deprecated	mr_keep.outcome	data_source.outcome	se.exposure	pval.exposure	samplesize.exposure	exposure	mr_keep.exposure	pval_origin.exposure	id.exposure	data_source.exposure	action	SNP_index	mr_keep
GCST90274761	ebi-a-GCST90001792	step1	rs10860902	C	G	C	G	0.0659	-0.0184	0.7403	0.7359	FALSE	TRUE	FALSE	finn-b-HYPOTHYROIDISM	12	103075047	0.0155	NA	0.2343	Hypothyroidism (congenital or acquired) || id:finn-b-HYPOTHYROIDISM	Hypothyroidism (congenital or acquired)	Hypothyroidism (congenital or acquired) || ||	TRUE	igd	0.0149	9.74e-06	11778	exposure	TRUE	reported	3utJe1	textfile	2	1	TRUE
			rs11202576	A	G	A	G	-0.0767	-0.0136	0.7946	0.8116	FALSE	FALSE	FALSE	finn-b-HYPOTHYROIDISM	10	89584284	0.0174	NA	0.4328	Hypothyroidism (congenital or acquired) || id:finn-b-HYPOTHYROIDISM	Hypothyroidism (congenital or acquired)	Hypothyroidism (congenital or acquired) || ||	TRUE	igd	0.0172	8.22e-06	11345	exposure	TRUE	reported	3utJe1	textfile	2	1	TRUE
			rs113946880	T	C	T	C	0.1331	0.0675	0.0539	0.03564	FALSE	FALSE	FALSE	finn-b-HYPOTHYROIDISM	11	134706712	0.037	NA	0.0676099	Hypothyroidism (congenital or acquired) || id:finn-b-HYPOTHYROIDISM	Hypothyroidism (congenital or acquired)	Hypothyroidism (congenital or acquired) || ||	TRUE	igd	0.0293	5.55e-06	11792	exposure	TRUE	reported	3utJe1	textfile	2	1	TRUE
			rs115455827	A	G	A	G	0.1447	0.0152	0.9489	0.92534	FALSE	FALSE	FALSE	finn-b-HYPOTHYROIDISM	5	78787853	0.026	NA	0.558	Hypothyroidism (congenital or acquired) || id:finn-b-HYPOTHYROIDISM	Hypothyroidism (congenital or acquired)	Hypothyroidism (congenital or acquired) || ||	TRUE	igd	0.0305	2.09e-06	11792	exposure	TRUE	reported	3utJe1	textfile	2	1	TRUE
			rs117097664	A	C	A	C	0.2444	0.0592	0.0197	0.01875	FALSE	FALSE	FALSE	finn-b-HYPOTHYROIDISM	6	151334530	0.0504	NA	0.2402	Hypothyroidism (congenital or acquired) || id:finn-b-HYPOTHYROIDISM	Hypothyroidism (congenital or acquired)	Hypothyroidism (congenital or acquired) || ||	TRUE	igd	0.0522	2.84e-06	11345	exposure	TRUE	reported	3utJe1	textfile	2	1	TRUE
			rs148317708	A	G	A	G	-0.212	-0.0108	0.0295	0.01039	FALSE	FALSE	FALSE	finn-b-HYPOTHYROIDISM	18	50513818	0.0679	NA	0.8738	Hypothyroidism (congenital or acquired) || id:finn-b-HYPOTHYROIDISM	Hypothyroidism (congenital or acquired)	Hypothyroidism (congenital or acquired) || ||	TRUE	igd	0.042	4.47e-07	10919	exposure	TRUE	reported	3utJe1	textfile	2	1	TRUE
			rs2470622	A	G	A	G	-0.1229	-0.0594	0.9127	0.9228	FALSE	FALSE	FALSE	finn-b-HYPOTHYROIDISM	8	102489704	0.0255	NA	0.0198701	Hypothyroidism (congenital or acquired) || id:finn-b-HYPOTHYROIDISM	Hypothyroidism (congenital or acquired)	Hypothyroidism (congenital or acquired) || ||	TRUE	igd	0.0242	3.8e-07	11345	exposure	TRUE	reported	3utJe1	textfile	2	1	TRUE
			rs2691530	T	C	T	C	-0.067	0.008	0.5969	0.5581	FALSE	FALSE	FALSE	finn-b-HYPOTHYROIDISM	7	77960243	0.0138	NA	0.5627	Hypothyroidism (congenital or acquired) || id:finn-b-HYPOTHYROIDISM	Hypothyroidism (congenital or acquired)	Hypothyroidism (congenital or acquired) || ||	TRUE	igd	0.0133	4.71e-07	11793	exposure	TRUE	reported	3utJe1	textfile	2	1	TRUE
			rs2712427	A	G	A	G	0.0626	-0.0069	0.4935	0.4652	FALSE	FALSE	FALSE	finn-b-HYPOTHYROIDISM	3	128431622	0.0137	NA	0.615399	Hypothyroidism (congenital or acquired) || id:finn-b-HYPOTHYROIDISM	Hypothyroidism (congenital or acquired)	Hypothyroidism (congenital or acquired) || ||	TRUE	igd	0.0134	2.99e-06	11345	exposure	TRUE	reported	3utJe1	textfile	2	1	TRUE
			rs428324	T	C	T	C	0.0692	0.0139	0.6047	0.5521	FALSE	FALSE	FALSE	finn-b-HYPOTHYROIDISM	18	77253338	0.0138	NA	0.3135	Hypothyroidism (congenital or acquired) || id:finn-b-HYPOTHYROIDISM	Hypothyroidism (congenital or acquired)	Hypothyroidism (congenital or acquired) || ||	TRUE	igd	0.0148	2.93e-06	10281	exposure	TRUE	reported	3utJe1	textfile	2	1	TRUE
			rs7171268	T	C	T	C	0.1554	0.0236	0.9514	0.96121	FALSE	FALSE	FALSE	finn-b-HYPOTHYROIDISM	15	81221771	0.0352	NA	0.5027	Hypothyroidism (congenital or acquired) || id:finn-b-HYPOTHYROIDISM	Hypothyroidism (congenital or acquired)	Hypothyroidism (congenital or acquired) || ||	TRUE	igd	0.0329	2.32e-06	11345	exposure	TRUE	reported	3utJe1	textfile	2	1	TRUE
			rs72984228	A	G	A	G	-0.1557	-0.0002	0.9611	0.95853	FALSE	FALSE	FALSE	finn-b-HYPOTHYROIDISM	11	101331132	0.0341	NA	0.9948	Hypothyroidism (congenital or acquired) || id:finn-b-HYPOTHYROIDISM	Hypothyroidism (congenital or acquired)	Hypothyroidism (congenital or acquired) || ||	TRUE	igd	0.035	8.64e-06	11792	exposure	TRUE	reported	3utJe1	textfile	2	1	TRUE
			rs9962377	T	C	T	C	-0.0843	-0.0405	0.1481	0.0895	FALSE	FALSE	FALSE	finn-b-HYPOTHYROIDISM	18	70105531	0.024	NA	0.0917508	Hypothyroidism (congenital or acquired) || id:finn-b-HYPOTHYROIDISM	Hypothyroidism (congenital or acquired)	Hypothyroidism (congenital or acquired) || ||	TRUE	igd	0.0186	5.84e-06	11793	exposure	TRUE	reported	3utJe1	textfile	2	1	TRUE
		step2	SNP	effect_allele.exposure	other_allele.exposure	effect_allele.outcome	other_allele.outcome	beta.exposure	beta.outcome	eaf.exposure	eaf.outcome	remove	palindromic	ambiguous	id.outcome	se.outcome	pval.outcome	samplesize.outcome	outcome	mr_keep.outcome	pval_origin.outcome	data_source.outcome	pval.exposure	se.exposure	pos.exposure	samplesize.exposure	chr.exposure	id.exposure	exposure	mr_keep.exposure	pval_origin.exposure	data_source.exposure	action	SNP_index	mr_keep
			rs10172142	C	G	C	G	0.1274	0.0349	0.06072	0.0602	FALSE	TRUE	FALSE	bOOJ02	0.0294	0.235	11345	outcome	TRUE	reported	textfile	9.17698e-06	0.0287	52006164	NA	2	finn-b-HYPOTHYROIDISM	|| id:finn-b-HYPOTHYROIDISM	TRUE	reported	igd	2	1	TRUE
			rs1034391	C	T	C	T	0.0633	-0.0103	0.4982	0.5595	FALSE	FALSE	FALSE	bOOJ02	0.0137	0.452	11783	outcome	TRUE	reported	textfile	3.571e-06	0.0137	12613477	NA	16	finn-b-HYPOTHYROIDISM	|| id:finn-b-HYPOTHYROIDISM	TRUE	reported	igd	2	1	TRUE
			rs10494077	A	G	A	G	0.1156	0.0042	0.2159	0.2307	FALSE	FALSE	FALSE	bOOJ02	0.0156	0.788	11788	outcome	TRUE	reported	textfile	2.08113e-12	0.0164	108338345	NA	1	finn-b-HYPOTHYROIDISM	|| id:finn-b-HYPOTHYROIDISM	TRUE	reported	igd	2	1	TRUE
			rs10760344	T	G	T	G	0.1034	-0.0001	0.3472	0.3465	FALSE	FALSE	FALSE	bOOJ02	0.0137	0.994	11788	outcome	TRUE	reported	textfile	4.96249e-13	0.0143	127026282	NA	9	finn-b-HYPOTHYROIDISM	|| id:finn-b-HYPOTHYROIDISM	TRUE	reported	igd	2	1	TRUE
			rs10820727	A	G	A	G	-0.1031	0.0032	0.1222	0.1365	FALSE	FALSE	FALSE	bOOJ02	0.0201	0.874	11345	outcome	TRUE	reported	textfile	7.91699e-07	0.0209	99257987	NA	9	finn-b-HYPOTHYROIDISM	|| id:finn-b-HYPOTHYROIDISM	TRUE	reported	igd	2	1	TRUE
			rs10974437	G	A	G	A	-0.1028	-0.0195	0.1696	0.2601	FALSE	FALSE	FALSE	bOOJ02	0.0152	0.2	11344	outcome	TRUE	reported	textfile	1.72199e-08	0.0182	4285547	NA	9	finn-b-HYPOTHYROIDISM	|| id:finn-b-HYPOTHYROIDISM	TRUE	reported	igd	2	1	TRUE
			rs11077800	G	A	G	A	0.14	0.002	0.05086	0.0531	FALSE	FALSE	FALSE	bOOJ02	0.0299	0.947	11791	outcome	TRUE	reported	textfile	5.89495e-06	0.0309	73976015	NA	17	finn-b-HYPOTHYROIDISM	|| id:finn-b-HYPOTHYROIDISM	TRUE	reported	igd	2	1	TRUE
			rs11171710	A	G	A	G	-0.0764	0.0079	0.4461	0.4538	FALSE	FALSE	FALSE	bOOJ02	0.0137	0.564	11345	outcome	TRUE	reported	textfile	2.97303e-08	0.0138	56368078	NA	12	finn-b-HYPOTHYROIDISM	|| id:finn-b-HYPOTHYROIDISM	TRUE	reported	igd	2	1	TRUE
			rs11255797	A	G	A	G	-0.0952	-0.0091	0.1233	0.1922	FALSE	FALSE	FALSE	bOOJ02	0.0167	0.586	11781	outcome	TRUE	reported	textfile	4.22396e-06	0.0207	8697153	NA	10	finn-b-HYPOTHYROIDISM	|| id:finn-b-HYPOTHYROIDISM	TRUE	reported	igd	2	1	TRUE
			rs1203943	C	T	C	T	0.0947	0.0235	0.7936	0.7719	FALSE	FALSE	FALSE	bOOJ02	0.0157	0.134	11790	outcome	TRUE	reported	textfile	1.80601e-08	0.0168	22596825	NA	20	finn-b-HYPOTHYROIDISM	|| id:finn-b-HYPOTHYROIDISM	TRUE	reported	igd	2	1	TRUE
			rs12175489	A	G	A	G	-0.1526	0.006	0.1529	0.1466	FALSE	FALSE	FALSE	bOOJ02	0.0194	0.757	11765	outcome	TRUE	reported	textfile	1.46487e-15	0.0191	31377587	NA	6	finn-b-HYPOTHYROIDISM	|| id:finn-b-HYPOTHYROIDISM	TRUE	reported	igd	2	1	TRUE
			rs12208103	T	C	T	C	0.0618	0.0016	0.407	0.3977	FALSE	FALSE	FALSE	bOOJ02	0.0142	0.91	11345	outcome	TRUE	reported	textfile	9.3981e-06	0.014	107442431	NA	6	finn-b-HYPOTHYROIDISM	|| id:finn-b-HYPOTHYROIDISM	TRUE	reported	igd	2	1	TRUE
			rs12272305	A	G	A	G	-0.1276	0.018	0.07416	0.0576	FALSE	FALSE	FALSE	bOOJ02	0.028	0.52	11793	outcome	TRUE	reported	textfile	1.079e-06	0.0262	116839938	NA	11	finn-b-HYPOTHYROIDISM	|| id:finn-b-HYPOTHYROIDISM	TRUE	reported	igd	2	1	TRUE
			rs12348448	G	A	G	A	-0.0832	0.0002	0.3663	0.4148	FALSE	FALSE	FALSE	bOOJ02	0.0148	0.989	11345	outcome	TRUE	reported	textfile	9.29394e-09	0.0145	5525775	NA	9	finn-b-HYPOTHYROIDISM	|| id:finn-b-HYPOTHYROIDISM	TRUE	reported	igd	2	1	TRUE
			rs1317983	C	T	C	T	0.1137	-0.0188	0.6832	0.6955	FALSE	FALSE	FALSE	bOOJ02	0.0145	0.195	11345	outcome	TRUE	reported	textfile	1.12202e-14	0.0147	43806335	NA	6	finn-b-HYPOTHYROIDISM	|| id:finn-b-HYPOTHYROIDISM	TRUE	reported	igd	2	1	TRUE
			rs13253647	A	G	A	G	-0.0695	-0.0261	0.3949	0.3635	FALSE	FALSE	FALSE	bOOJ02	0.0138	0.0586	11776	outcome	TRUE	reported	textfile	5.59706e-07	0.0139	61767908	NA	8	finn-b-HYPOTHYROIDISM	|| id:finn-b-HYPOTHYROIDISM	TRUE	reported	igd	2	1	TRUE
			rs143117642	A	G	A	G	-0.2064	-0.0063	0.03962	0.0348	FALSE	FALSE	FALSE	bOOJ02	0.0408	0.877	11783	outcome	TRUE	reported	textfile	3.67697e-09	0.035	6131244	NA	10	finn-b-HYPOTHYROIDISM	|| id:finn-b-HYPOTHYROIDISM	TRUE	reported	igd	2	1	TRUE
			rs143757508	A	G	A	G	0.4752	-0.0874	0.004164	0.0094	FALSE	FALSE	FALSE	bOOJ02	0.0823	0.288	8718	outcome	TRUE	reported	textfile	5.40705e-06	0.1045	79298556	NA	3	finn-b-HYPOTHYROIDISM	|| id:finn-b-HYPOTHYROIDISM	TRUE	reported	igd	2	1	TRUE
			rs144309607	T	C	T	C	-0.2006	-0.0304	0.02994	0.0483	FALSE	FALSE	FALSE	bOOJ02	0.0341	0.373	10720	outcome	TRUE	reported	textfile	5.64001e-07	0.0401	10492274	NA	19	finn-b-HYPOTHYROIDISM	|| id:finn-b-HYPOTHYROIDISM	TRUE	reported	igd	2	1	TRUE
			rs144836391	T	C	T	C	-0.1176	-0.0382	0.08548	0.0569	FALSE	FALSE	FALSE	bOOJ02	0.0324	0.238	11778	outcome	TRUE	reported	textfile	1.93099e-06	0.0247	93250704	NA	15	finn-b-HYPOTHYROIDISM	|| id:finn-b-HYPOTHYROIDISM	TRUE	reported	igd	2	1	TRUE
			rs151161006	G	C	G	C	-0.2646	-0.0211	0.01764	0.0303	FALSE	TRUE	FALSE	bOOJ02	0.0461	0.647	10281	outcome	TRUE	reported	textfile	9.23507e-07	0.0539	105158549	NA	14	finn-b-HYPOTHYROIDISM	|| id:finn-b-HYPOTHYROIDISM	TRUE	reported	igd	2	1	TRUE
			rs1534430	T	C	T	C	-0.0842	0.0218	0.4148	0.4	FALSE	FALSE	FALSE	bOOJ02	0.0137	0.112	11345	outcome	TRUE	reported	textfile	8.64092e-10	0.0137	12644736	NA	2	finn-b-HYPOTHYROIDISM	|| id:finn-b-HYPOTHYROIDISM	TRUE	reported	igd	2	1	TRUE
			rs17008423	T	C	T	C	-0.1186	0.0057	0.12	0.1844	FALSE	FALSE	FALSE	bOOJ02	0.0171	0.739	11791	outcome	TRUE	reported	textfile	2.329e-08	0.0212	149624705	NA	4	finn-b-HYPOTHYROIDISM	|| id:finn-b-HYPOTHYROIDISM	TRUE	reported	igd	2	1	TRUE
			rs17364832	G	T	G	T	0.0909	-0.0023	0.293	0.2768	FALSE	FALSE	FALSE	bOOJ02	0.015	0.878	11345	outcome	TRUE	reported	textfile	1.05599e-09	0.0149	24786915	NA	13	finn-b-HYPOTHYROIDISM	|| id:finn-b-HYPOTHYROIDISM	TRUE	reported	igd	2	1	TRUE
			rs17490285	G	A	G	A	-0.1467	-0.0294	0.05298	0.1126	FALSE	FALSE	FALSE	bOOJ02	0.0213	0.167	11345	outcome	TRUE	reported	textfile	1.77198e-06	0.0307	72279703	NA	14	finn-b-HYPOTHYROIDISM	|| id:finn-b-HYPOTHYROIDISM	TRUE	reported	igd	2	1	TRUE
			rs17647739	G	A	G	A	-0.1359	-0.0021	0.05645	0.0888	FALSE	FALSE	FALSE	bOOJ02	0.0248	0.933	11345	outcome	TRUE	reported	textfile	4.58997e-06	0.0297	38517147	NA	15	finn-b-HYPOTHYROIDISM	|| id:finn-b-HYPOTHYROIDISM	TRUE	reported	igd	2	1	TRUE
			rs17773965	T	C	T	C	-0.0818	0.0061	0.2442	0.1451	FALSE	FALSE	FALSE	bOOJ02	0.0192	0.751	11345	outcome	TRUE	reported	textfile	2.45901e-07	0.0158	217631338	NA	2	finn-b-HYPOTHYROIDISM	|| id:finn-b-HYPOTHYROIDISM	TRUE	reported	igd	2	1	TRUE
			rs17786733	A	T	A	T	0.0785	-0.0102	0.4295	0.4062	FALSE	TRUE	TRUE	bOOJ02	0.0134	0.447	11780	outcome	TRUE	reported	textfile	1.17701e-08	0.0138	1410929	NA	2	finn-b-HYPOTHYROIDISM	|| id:finn-b-HYPOTHYROIDISM	TRUE	reported	igd	2	1	FALSE
			rs1797071	C	T	C	T	-0.0678	0.0103	0.3736	0.3556	FALSE	FALSE	FALSE	bOOJ02	0.0141	0.465	11345	outcome	TRUE	reported	textfile	1.422e-06	0.0141	218581509	NA	1	finn-b-HYPOTHYROIDISM	|| id:finn-b-HYPOTHYROIDISM	TRUE	reported	igd	2	1	TRUE
			rs1892548	C	T	C	T	-0.069	-0.0255	0.6945	0.6547	FALSE	FALSE	FALSE	bOOJ02	0.014	0.0685	11792	outcome	TRUE	reported	textfile	3.32698e-06	0.0148	41002641	NA	13	finn-b-HYPOTHYROIDISM	|| id:finn-b-HYPOTHYROIDISM	TRUE	reported	igd	2	1	TRUE
			rs1915930	T	G	T	G	0.0954	0.0252	0.6222	0.5611	FALSE	FALSE	FALSE	bOOJ02	0.0135	0.0619	11345	outcome	TRUE	reported	textfile	1.02802e-11	0.014	188100256	NA	3	finn-b-HYPOTHYROIDISM	|| id:finn-b-HYPOTHYROIDISM	TRUE	reported	igd	2	1	TRUE
			rs1993945	T	A	T	A	0.1258	-0.0071	0.4154	0.3889	FALSE	TRUE	FALSE	bOOJ02	0.0136	0.602	11345	outcome	TRUE	reported	textfile	5.97585e-20	0.0138	76518195	NA	5	finn-b-HYPOTHYROIDISM	|| id:finn-b-HYPOTHYROIDISM	TRUE	reported	igd	2	1	TRUE
			rs210192	G	A	G	A	0.0968	-0.0088	0.2161	0.3256	FALSE	FALSE	FALSE	bOOJ02	0.014	0.53	11791	outcome	TRUE	reported	textfile	5.633e-09	0.0166	33481204	NA	6	finn-b-HYPOTHYROIDISM	|| id:finn-b-HYPOTHYROIDISM	TRUE	reported	igd	2	1	TRUE
			rs2111485	G	A	G	A	0.0799	0.0069	0.5856	0.6044	FALSE	FALSE	FALSE	bOOJ02	0.0132	0.601	11793	outcome	TRUE	reported	textfile	7.34801e-09	0.0138	163110536	NA	2	finn-b-HYPOTHYROIDISM	|| id:finn-b-HYPOTHYROIDISM	TRUE	reported	igd	2	1	TRUE
			rs229531	C	T	C	T	0.0826	-0.0002	0.4041	0.4328	FALSE	FALSE	FALSE	bOOJ02	0.0132	0.988	11783	outcome	TRUE	reported	textfile	2.37898e-09	0.0138	37585736	NA	22	finn-b-HYPOTHYROIDISM	|| id:finn-b-HYPOTHYROIDISM	TRUE	reported	igd	2	1	TRUE
			rs2295756	C	T	C	T	0.0749	-0.0082	0.3468	0.3485	FALSE	FALSE	FALSE	bOOJ02	0.0137	0.549	11792	outcome	TRUE	reported	textfile	1.50501e-07	0.0143	35241229	NA	11	finn-b-HYPOTHYROIDISM	|| id:finn-b-HYPOTHYROIDISM	TRUE	reported	igd	2	1	TRUE
			rs2421874	G	A	G	A	0.0794	0.0076	0.2612	0.324	FALSE	FALSE	FALSE	bOOJ02	0.0139	0.585	11790	outcome	TRUE	reported	textfile	2.75899e-07	0.0155	93898975	NA	10	finn-b-HYPOTHYROIDISM	|| id:finn-b-HYPOTHYROIDISM	TRUE	reported	igd	2	1	TRUE
			rs244689	G	A	G	A	-0.0791	0.0137	0.7465	0.8479	FALSE	FALSE	FALSE	bOOJ02	0.0189	0.469	11793	outcome	TRUE	reported	textfile	4.17196e-07	0.0156	133422816	NA	5	finn-b-HYPOTHYROIDISM	|| id:finn-b-HYPOTHYROIDISM	TRUE	reported	igd	2	1	TRUE
			rs2476601	G	A	G	A	-0.3055	0.0357	0.8451	0.8928	FALSE	FALSE	FALSE	bOOJ02	0.0213	0.0937	11793	outcome	TRUE	reported	textfile	9.17698e-61	0.0186	114377568	NA	1	finn-b-HYPOTHYROIDISM	|| id:finn-b-HYPOTHYROIDISM	TRUE	reported	igd	2	1	TRUE
			rs2553610	G	C	G	C	-0.0778	0.021	0.4716	0.4192	FALSE	TRUE	TRUE	bOOJ02	0.0133	0.114	11791	outcome	TRUE	reported	textfile	1.032e-08	0.0136	133763567	NA	8	finn-b-HYPOTHYROIDISM	|| id:finn-b-HYPOTHYROIDISM	TRUE	reported	igd	2	1	FALSE
			rs2600270	G	A	G	A	-0.0777	-0.0161	0.7916	0.7893	FALSE	FALSE	FALSE	bOOJ02	0.0161	0.317	11790	outcome	TRUE	reported	textfile	3.11702e-06	0.0167	12034332	NA	3	finn-b-HYPOTHYROIDISM	|| id:finn-b-HYPOTHYROIDISM	TRUE	reported	igd	2	1	TRUE
			rs28380298	C	T	C	T	-0.0864	-0.0106	0.2375	0.2789	FALSE	FALSE	FALSE	bOOJ02	0.0173	0.54	8817	outcome	TRUE	reported	textfile	6.574e-08	0.016	40449484	NA	17	finn-b-HYPOTHYROIDISM	|| id:finn-b-HYPOTHYROIDISM	TRUE	reported	igd	2	1	TRUE
			rs3008034	C	T	C	T	-0.0879	-0.001	0.2609	0.303	FALSE	FALSE	FALSE	bOOJ02	0.0143	0.944	11790	outcome	TRUE	reported	textfile	1.18801e-08	0.0154	166043862	NA	6	finn-b-HYPOTHYROIDISM	|| id:finn-b-HYPOTHYROIDISM	TRUE	reported	igd	2	1	TRUE
			rs3087243	A	G	A	G	-0.1302	-0.0017	0.3263	0.4263	FALSE	FALSE	FALSE	bOOJ02	0.0137	0.901	10919	outcome	TRUE	reported	textfile	3.11172e-19	0.0145	204738919	NA	2	finn-b-HYPOTHYROIDISM	|| id:finn-b-HYPOTHYROIDISM	TRUE	reported	igd	2	1	TRUE
			rs340836	T	C	T	C	-0.0629	0.0075	0.4704	0.5353	FALSE	FALSE	FALSE	bOOJ02	0.0132	0.57	11764	outcome	TRUE	reported	textfile	4.48704e-06	0.0137	214163069	NA	1	finn-b-HYPOTHYROIDISM	|| id:finn-b-HYPOTHYROIDISM	TRUE	reported	igd	2	1	TRUE
			rs34811474	A	G	A	G	-0.0742	-0.0084	0.2315	0.2348	FALSE	FALSE	FALSE	bOOJ02	0.0162	0.604	11344	outcome	TRUE	reported	textfile	4.71205e-06	0.0162	25408838	NA	4	finn-b-HYPOTHYROIDISM	|| id:finn-b-HYPOTHYROIDISM	TRUE	reported	igd	2	1	TRUE
			rs35195355	A	C	A	C	0.063	0.0104	0.4044	0.449	FALSE	FALSE	FALSE	bOOJ02	0.0135	0.441	11345	outcome	TRUE	reported	textfile	5.433e-06	0.0139	51000945	NA	18	finn-b-HYPOTHYROIDISM	|| id:finn-b-HYPOTHYROIDISM	TRUE	reported	igd	2	1	TRUE
			rs35717611	T	C	T	C	0.0638	0.0037	0.3815	0.2873	FALSE	FALSE	FALSE	bOOJ02	0.015	0.805	11344	outcome	TRUE	reported	textfile	5.76594e-06	0.0141	64968053	NA	2	finn-b-HYPOTHYROIDISM	|| id:finn-b-HYPOTHYROIDISM	TRUE	reported	igd	2	1	TRUE
			rs4807000	G	A	G	A	-0.0659	-0.0163	0.6086	0.5914	FALSE	FALSE	FALSE	bOOJ02	0.0133	0.22	11774	outcome	TRUE	reported	textfile	2.15501e-06	0.0139	4831878	NA	19	finn-b-HYPOTHYROIDISM	|| id:finn-b-HYPOTHYROIDISM	TRUE	reported	igd	2	1	TRUE
			rs527517439	A	G	A	G	-0.3078	-0.034	0.013	0.0199	FALSE	FALSE	FALSE	bOOJ02	0.0751	0.651	8330	outcome	TRUE	reported	textfile	3.89798e-07	0.0607	10782084	NA	4	finn-b-HYPOTHYROIDISM	|| id:finn-b-HYPOTHYROIDISM	TRUE	reported	igd	2	1	TRUE
			rs597808	G	A	G	A	-0.1638	-0.0183	0.5816	0.5227	FALSE	FALSE	FALSE	bOOJ02	0.0134	0.172	11344	outcome	TRUE	reported	textfile	8.69561e-33	0.0137	111973358	NA	12	finn-b-HYPOTHYROIDISM	|| id:finn-b-HYPOTHYROIDISM	TRUE	reported	igd	2	1	TRUE
			rs62043313	G	T	G	T	-0.0691	0.0153	0.3467	0.3851	FALSE	FALSE	FALSE	bOOJ02	0.0132	0.246	11790	outcome	TRUE	reported	textfile	1.36801e-06	0.0143	79744134	NA	16	finn-b-HYPOTHYROIDISM	|| id:finn-b-HYPOTHYROIDISM	TRUE	reported	igd	2	1	TRUE
			rs626066	T	G	T	G	0.0706	-0.0004	0.353	0.3431	FALSE	FALSE	FALSE	bOOJ02	0.0159	0.98	9461	outcome	TRUE	reported	textfile	8.08593e-07	0.0143	130610655	NA	6	finn-b-HYPOTHYROIDISM	|| id:finn-b-HYPOTHYROIDISM	TRUE	reported	igd	2	1	TRUE
			rs6448432	A	G	A	G	0.0741	0.0053	0.2861	0.2914	FALSE	FALSE	FALSE	bOOJ02	0.0144	0.713	11791	outcome	TRUE	reported	textfile	8.18201e-07	0.015	26098810	NA	4	finn-b-HYPOTHYROIDISM	|| id:finn-b-HYPOTHYROIDISM	TRUE	reported	igd	2	1	TRUE
			rs7068492	C	T	C	T	0.0813	0.0131	0.2254	0.1931	FALSE	FALSE	FALSE	bOOJ02	0.0167	0.433	11772	outcome	TRUE	reported	textfile	5.70795e-07	0.0163	18411211	NA	10	finn-b-HYPOTHYROIDISM	|| id:finn-b-HYPOTHYROIDISM	TRUE	reported	igd	2	1	TRUE
			rs71641308	T	C	T	C	0.1047	-0.032	0.0972	0.0824	FALSE	FALSE	FALSE	bOOJ02	0.0264	0.225	11345	outcome	TRUE	reported	textfile	5.37601e-06	0.023	78086718	NA	1	finn-b-HYPOTHYROIDISM	|| id:finn-b-HYPOTHYROIDISM	TRUE	reported	igd	2	1	TRUE
			rs72719019	G	A	G	A	0.3398	-0.0823	0.009512	0.0278	FALSE	FALSE	FALSE	bOOJ02	0.0466	0.0774	11292	outcome	TRUE	reported	textfile	2.298e-06	0.0719	7053093	NA	5	finn-b-HYPOTHYROIDISM	|| id:finn-b-HYPOTHYROIDISM	TRUE	reported	igd	2	1	TRUE
			rs72996747	G	A	G	A	-0.1113	0.0498	0.103	0.0613	FALSE	FALSE	FALSE	bOOJ02	0.0307	0.105	10281	outcome	TRUE	reported	textfile	8.79002e-07	0.0226	8432138	NA	19	finn-b-HYPOTHYROIDISM	|| id:finn-b-HYPOTHYROIDISM	TRUE	reported	igd	2	1	TRUE
			rs74843811	A	G	A	G	0.2517	-0.0385	0.0154	0.0294	FALSE	FALSE	FALSE	bOOJ02	0.0432	0.373	11306	outcome	TRUE	reported	textfile	4.53701e-06	0.0549	22793532	NA	1	finn-b-HYPOTHYROIDISM	|| id:finn-b-HYPOTHYROIDISM	TRUE	reported	igd	2	1	TRUE
			rs7568275	C	G	C	G	-0.1117	0.01	0.7637	0.7735	FALSE	TRUE	FALSE	bOOJ02	0.0157	0.524	11768	outcome	TRUE	reported	textfile	2.58583e-12	0.016	191966452	NA	2	finn-b-HYPOTHYROIDISM	|| id:finn-b-HYPOTHYROIDISM	TRUE	reported	igd	2	1	TRUE
			rs7599564	G	A	G	A	0.0792	0.0139	0.625	0.5949	FALSE	FALSE	FALSE	bOOJ02	0.0137	0.31	11345	outcome	TRUE	reported	textfile	1.80198e-08	0.0141	43509617	NA	2	finn-b-HYPOTHYROIDISM	|| id:finn-b-HYPOTHYROIDISM	TRUE	reported	igd	2	1	TRUE
			rs7754251	C	G	C	G	0.0819	0.0103	0.4524	0.4419	FALSE	TRUE	TRUE	bOOJ02	0.0132	0.435	11774	outcome	TRUE	reported	textfile	1.81899e-09	0.0136	90989125	NA	6	finn-b-HYPOTHYROIDISM	|| id:finn-b-HYPOTHYROIDISM	TRUE	reported	igd	2	1	FALSE
			rs7850258	G	A	G	A	0.2137	0.0077	0.6632	0.6696	FALSE	FALSE	FALSE	bOOJ02	0.0137	0.574	11792	outcome	TRUE	reported	textfile	4.11813e-50	0.0144	100549013	NA	9	finn-b-HYPOTHYROIDISM	|| id:finn-b-HYPOTHYROIDISM	TRUE	reported	igd	2	1	TRUE
			rs7872217	A	G	A	G	-0.07	-0.0112	0.6579	0.6396	FALSE	FALSE	FALSE	bOOJ02	0.0139	0.42	11345	outcome	TRUE	reported	textfile	1.05901e-06	0.0144	21573443	NA	9	finn-b-HYPOTHYROIDISM	|| id:finn-b-HYPOTHYROIDISM	TRUE	reported	igd	2	1	TRUE
			rs78782944	T	C	T	C	0.1364	0.0198	0.09548	0.0792	FALSE	FALSE	FALSE	bOOJ02	0.0264	0.453	11345	outcome	TRUE	reported	textfile	4.06397e-09	0.0232	114663968	NA	1	finn-b-HYPOTHYROIDISM	|| id:finn-b-HYPOTHYROIDISM	TRUE	reported	igd	2	1	TRUE
			rs893065	T	G	T	G	-0.0778	-0.0067	0.1933	0.1519	FALSE	FALSE	FALSE	bOOJ02	0.0184	0.716	11775	outcome	TRUE	reported	textfile	6.699e-06	0.0173	31638706	NA	15	finn-b-HYPOTHYROIDISM	|| id:finn-b-HYPOTHYROIDISM	TRUE	reported	igd	2	1	TRUE
			rs897586	A	G	A	G	-0.0805	-0.0211	0.3156	0.3558	FALSE	FALSE	FALSE	bOOJ02	0.0136	0.121	11791	outcome	TRUE	reported	textfile	3.83398e-08	0.0146	128193294	NA	8	finn-b-HYPOTHYROIDISM	|| id:finn-b-HYPOTHYROIDISM	TRUE	reported	igd	2	1	TRUE
			rs9271365	G	T	G	T	0.2357	0.0079	0.3712	0.4191	FALSE	FALSE	FALSE	bOOJ02	0.0133	0.553	11793	outcome	TRUE	reported	textfile	3.39938e-56	0.0149	32586794	NA	6	finn-b-HYPOTHYROIDISM	|| id:finn-b-HYPOTHYROIDISM	TRUE	reported	igd	2	1	TRUE
			rs9277557	C	T	C	T	-0.1197	-0.0029	0.1919	0.2449	FALSE	FALSE	FALSE	bOOJ02	0.0152	0.849	11792	outcome	TRUE	reported	textfile	4.38026e-12	0.0173	33056694	NA	6	finn-b-HYPOTHYROIDISM	|| id:finn-b-HYPOTHYROIDISM	TRUE	reported	igd	2	1	TRUE
			rs9402691	C	G	C	G	0.0863	-0.0063	0.193	0.2038	FALSE	TRUE	FALSE	bOOJ02	0.0167	0.706	11344	outcome	TRUE	reported	textfile	5.22204e-07	0.0172	135487502	NA	6	finn-b-HYPOTHYROIDISM	|| id:finn-b-HYPOTHYROIDISM	TRUE	reported	igd	2	1	TRUE
			rs9497965	T	C	T	C	0.0935	-0.008	0.339	0.3922	FALSE	FALSE	FALSE	bOOJ02	0.0135	0.553	11792	outcome	TRUE	reported	textfile	8.43723e-11	0.0144	148521292	NA	6	finn-b-HYPOTHYROIDISM	|| id:finn-b-HYPOTHYROIDISM	TRUE	reported	igd	2	1	TRUE
		step3	SNP	effect_allele.exposure	other_allele.exposure	effect_allele.outcome	other_allele.outcome	beta.exposure	beta.outcome	eaf.exposure	eaf.outcome	remove	palindromic	ambiguous	id.outcome	chr	pos	se.outcome	samplesize.outcome	pval.outcome	outcome	originalname.outcome	outcome.deprecated	mr_keep.outcome	data_source.outcome	se.exposure	pval.exposure	samplesize.exposure	exposure	mr_keep.exposure	pval_origin.exposure	id.exposure	data_source.exposure	action	SNP_index	mr_keep
			rs10860902	C	G	C	G	0.0659	-0.03413	0.7403	0.7241	FALSE	TRUE	FALSE	ebi-a-GCST90001792	12	103075047	0.02782	3657	0.2199	CD25 on unswitched memory B cell || id:ebi-a-GCST90001792	CD25 on unswitched memory B cell	CD25 on unswitched memory B cell || ||	TRUE	igd	0.0149	9.74e-06	11778	exposure	TRUE	reported	3utJe1	textfile	2	1	TRUE
			rs11202576	A	G	A	G	-0.0767	0.008807	0.7946	0.9135	FALSE	FALSE	FALSE	ebi-a-GCST90001792	10	89584284	0.0437	3657	0.8403	CD25 on unswitched memory B cell || id:ebi-a-GCST90001792	CD25 on unswitched memory B cell	CD25 on unswitched memory B cell || ||	TRUE	igd	0.0172	8.22e-06	11345	exposure	TRUE	reported	3utJe1	textfile	2	1	TRUE
			rs113946880	T	C	T	C	0.1331	-0.01759	0.0539	0.0379	FALSE	FALSE	FALSE	ebi-a-GCST90001792	11	134706712	0.06264	3657	0.778901	CD25 on unswitched memory B cell || id:ebi-a-GCST90001792	CD25 on unswitched memory B cell	CD25 on unswitched memory B cell || ||	TRUE	igd	0.0293	5.55e-06	11792	exposure	TRUE	reported	3utJe1	textfile	2	1	TRUE
			rs115455827	A	G	A	G	0.1447	0.03313	0.9489	0.9917	FALSE	FALSE	FALSE	ebi-a-GCST90001792	5	78787853	0.1327	3657	0.8028	CD25 on unswitched memory B cell || id:ebi-a-GCST90001792	CD25 on unswitched memory B cell	CD25 on unswitched memory B cell || ||	TRUE	igd	0.0305	2.09e-06	11792	exposure	TRUE	reported	3utJe1	textfile	2	1	TRUE
			rs117097664	A	C	A	C	0.2444	0.03191	0.0197	0.0245	FALSE	FALSE	FALSE	ebi-a-GCST90001792	6	151334530	0.07885	3657	0.6857	CD25 on unswitched memory B cell || id:ebi-a-GCST90001792	CD25 on unswitched memory B cell	CD25 on unswitched memory B cell || ||	TRUE	igd	0.0522	2.84e-06	11345	exposure	TRUE	reported	3utJe1	textfile	2	1	TRUE
			rs148317708	A	G	A	G	-0.212	-0.1197	0.0295	0.0443	FALSE	FALSE	FALSE	ebi-a-GCST90001792	18	50513818	0.06011	3657	0.0464601	CD25 on unswitched memory B cell || id:ebi-a-GCST90001792	CD25 on unswitched memory B cell	CD25 on unswitched memory B cell || ||	TRUE	igd	0.042	4.47e-07	10919	exposure	TRUE	reported	3utJe1	textfile	2	1	TRUE
			rs2470622	A	G	A	G	-0.1229	-0.05972	0.9127	0.9405	FALSE	FALSE	FALSE	ebi-a-GCST90001792	8	102489704	0.05109	3657	0.2425	CD25 on unswitched memory B cell || id:ebi-a-GCST90001792	CD25 on unswitched memory B cell	CD25 on unswitched memory B cell || ||	TRUE	igd	0.0242	3.8e-07	11345	exposure	TRUE	reported	3utJe1	textfile	2	1	TRUE
			rs2691530	T	C	T	C	-0.067	-0.008313	0.5969	0.6959	FALSE	FALSE	FALSE	ebi-a-GCST90001792	7	77960243	0.02663	3657	0.754899	CD25 on unswitched memory B cell || id:ebi-a-GCST90001792	CD25 on unswitched memory B cell	CD25 on unswitched memory B cell || ||	TRUE	igd	0.0133	4.71e-07	11793	exposure	TRUE	reported	3utJe1	textfile	2	1	TRUE
			rs2712427	A	G	A	G	0.0626	0.04588	0.4935	0.4285	FALSE	FALSE	FALSE	ebi-a-GCST90001792	3	128431622	0.02484	3657	0.0647799	CD25 on unswitched memory B cell || id:ebi-a-GCST90001792	CD25 on unswitched memory B cell	CD25 on unswitched memory B cell || ||	TRUE	igd	0.0134	2.99e-06	11345	exposure	TRUE	reported	3utJe1	textfile	2	1	TRUE
			rs428324	T	C	T	C	0.0692	-0.01432	0.6047	0.6545	FALSE	FALSE	FALSE	ebi-a-GCST90001792	18	77253338	0.02553	3657	0.5748	CD25 on unswitched memory B cell || id:ebi-a-GCST90001792	CD25 on unswitched memory B cell	CD25 on unswitched memory B cell || ||	TRUE	igd	0.0148	2.93e-06	10281	exposure	TRUE	reported	3utJe1	textfile	2	1	TRUE
			rs7171268	T	C	T	C	0.1554	0.04307	0.9514	0.8661	FALSE	FALSE	FALSE	ebi-a-GCST90001792	15	81221771	0.0357	3657	0.2278	CD25 on unswitched memory B cell || id:ebi-a-GCST90001792	CD25 on unswitched memory B cell	CD25 on unswitched memory B cell || ||	TRUE	igd	0.0329	2.32e-06	11345	exposure	TRUE	reported	3utJe1	textfile	2	1	TRUE
			rs72984228	A	G	A	G	-0.1557	-0.3749	0.9611	0.9995	FALSE	FALSE	FALSE	ebi-a-GCST90001792	11	101331132	0.684	3657	0.5836	CD25 on unswitched memory B cell || id:ebi-a-GCST90001792	CD25 on unswitched memory B cell	CD25 on unswitched memory B cell || ||	TRUE	igd	0.035	8.64e-06	11792	exposure	TRUE	reported	3utJe1	textfile	2	1	TRUE
			rs9962377	T	C	T	C	-0.0843	-0.01908	0.1481	0.1924	FALSE	FALSE	FALSE	ebi-a-GCST90001792	18	70105531	0.03135	3657	0.5428	CD25 on unswitched memory B cell || id:ebi-a-GCST90001792	CD25 on unswitched memory B cell	CD25 on unswitched memory B cell || ||	TRUE	igd	0.0186	5.84e-06	11793	exposure	TRUE	reported	3utJe1	textfile	2	1	TRUE
		step4	SNP	effect_allele.exposure	other_allele.exposure	effect_allele.outcome	other_allele.outcome	beta.exposure	beta.outcome	eaf.exposure	eaf.outcome	remove	palindromic	ambiguous	id.outcome	chr	pos	se.outcome	samplesize.outcome	pval.outcome	outcome	originalname.outcome	outcome.deprecated	mr_keep.outcome	data_source.outcome	se.exposure	samplesize.exposure	chr.exposure	pval.exposure	pos.exposure	id.exposure	exposure	mr_keep.exposure	pval_origin.exposure	data_source.exposure	action	SNP_index	mr_keep
			rs11245200	T	C	T	C	0.159	0.0538	0.1303	0.1364	FALSE	FALSE	FALSE	finn-b-HYPOTHYROIDISM	10	126182752	0.0198	NA	0.00668698	Hypothyroidism (congenital or acquired) || id:finn-b-HYPOTHYROIDISM	Hypothyroidism (congenital or acquired)	Hypothyroidism (congenital or acquired) || ||	TRUE	igd	0.03541	3657	10	7.36495e-06	126182752	ebi-a-GCST90001792	|| id:ebi-a-GCST90001792	TRUE	reported	igd	2	1	TRUE
			rs11598494	C	T	C	T	-0.1584	-0.0166	0.5587	0.3275	FALSE	FALSE	FALSE	finn-b-HYPOTHYROIDISM	10	6178941	0.0145	NA	0.2523	Hypothyroidism (congenital or acquired) || id:finn-b-HYPOTHYROIDISM	Hypothyroidism (congenital or acquired)	Hypothyroidism (congenital or acquired) || ||	TRUE	igd	0.02453	3657	10	1.20301e-10	6178941	ebi-a-GCST90001792	|| id:ebi-a-GCST90001792	TRUE	reported	igd	2	1	TRUE
			rs12139506	G	A	G	A	-0.2726	-0.0079	0.0543	0.05643	FALSE	FALSE	FALSE	finn-b-HYPOTHYROIDISM	1	61376720	0.0297	NA	0.7897	Hypothyroidism (congenital or acquired) || id:finn-b-HYPOTHYROIDISM	Hypothyroidism (congenital or acquired)	Hypothyroidism (congenital or acquired) || ||	TRUE	igd	0.05371	3657	1	4.07099e-07	61376720	ebi-a-GCST90001792	|| id:ebi-a-GCST90001792	TRUE	reported	igd	2	1	TRUE
			rs12739411	C	G	C	G	0.4289	0.0359	0.018	0.07421	FALSE	TRUE	FALSE	finn-b-HYPOTHYROIDISM	1	68752573	0.026	NA	0.1684	Hypothyroidism (congenital or acquired) || id:finn-b-HYPOTHYROIDISM	Hypothyroidism (congenital or acquired)	Hypothyroidism (congenital or acquired) || ||	TRUE	igd	0.09273	3657	1	3.87802e-06	68752573	ebi-a-GCST90001792	|| id:ebi-a-GCST90001792	TRUE	reported	igd	2	1	TRUE
			rs140833732	T	A	T	A	-1.024	0.0234	0.0033	0.02137	FALSE	TRUE	FALSE	finn-b-HYPOTHYROIDISM	8	36436637	0.0471	NA	0.6187	Hypothyroidism (congenital or acquired) || id:finn-b-HYPOTHYROIDISM	Hypothyroidism (congenital or acquired)	Hypothyroidism (congenital or acquired) || ||	TRUE	igd	0.2288	3657	8	7.87807e-06	36436637	ebi-a-GCST90001792	|| id:ebi-a-GCST90001792	TRUE	reported	igd	2	1	TRUE
			rs149905818	C	T	C	T	3.153	0.0716	0.0003	0.04193	FALSE	FALSE	FALSE	finn-b-HYPOTHYROIDISM	4	106231334	0.0341	NA	0.0357396	Hypothyroidism (congenital or acquired) || id:finn-b-HYPOTHYROIDISM	Hypothyroidism (congenital or acquired)	Hypothyroidism (congenital or acquired) || ||	TRUE	igd	0.7066	3657	4	8.34392e-06	106231334	ebi-a-GCST90001792	|| id:ebi-a-GCST90001792	TRUE	reported	igd	2	1	TRUE
			rs1660369	T	C	T	C	0.2896	0.0195	0.9512	0.9699	FALSE	FALSE	FALSE	finn-b-HYPOTHYROIDISM	1	214407674	0.0399	NA	0.6248	Hypothyroidism (congenital or acquired) || id:finn-b-HYPOTHYROIDISM	Hypothyroidism (congenital or acquired)	Hypothyroidism (congenital or acquired) || ||	TRUE	igd	0.05629	3657	1	2.81799e-07	214407674	ebi-a-GCST90001792	|| id:ebi-a-GCST90001792	TRUE	reported	igd	2	1	TRUE
			rs183392197	C	G	C	G	-0.3085	-0.173	0.0334	0.001637	FALSE	TRUE	FALSE	finn-b-HYPOTHYROIDISM	9	132487598	0.1798	NA	0.3359	Hypothyroidism (congenital or acquired) || id:finn-b-HYPOTHYROIDISM	Hypothyroidism (congenital or acquired)	Hypothyroidism (congenital or acquired) || ||	TRUE	igd	0.06873	3657	9	7.39707e-06	132487598	ebi-a-GCST90001792	|| id:ebi-a-GCST90001792	TRUE	reported	igd	2	1	TRUE
			rs1887027	T	C	T	C	-0.4047	-0.076	0.2454	0.1933	FALSE	FALSE	FALSE	finn-b-HYPOTHYROIDISM	10	6113782	0.0173	NA	1.10101e-05	Hypothyroidism (congenital or acquired) || id:finn-b-HYPOTHYROIDISM	Hypothyroidism (congenital or acquired)	Hypothyroidism (congenital or acquired) || ||	TRUE	igd	0.02745	3657	10	7.7589e-48	6113782	ebi-a-GCST90001792	|| id:ebi-a-GCST90001792	TRUE	reported	igd	2	1	TRUE
			rs28365327	A	G	A	G	-0.1536	0.0246	0.7747	0.5633	FALSE	FALSE	FALSE	finn-b-HYPOTHYROIDISM	18	25753552	0.0138	NA	0.0745195	Hypothyroidism (congenital or acquired) || id:finn-b-HYPOTHYROIDISM	Hypothyroidism (congenital or acquired)	Hypothyroidism (congenital or acquired) || ||	TRUE	igd	0.02911	3657	18	1.385e-07	25753552	ebi-a-GCST90001792	|| id:ebi-a-GCST90001792	TRUE	reported	igd	2	1	TRUE
			rs28374524	G	A	G	A	-0.1133	0.0069	0.4154	0.4479	FALSE	FALSE	FALSE	finn-b-HYPOTHYROIDISM	16	25533172	0.0137	NA	0.613999	Hypothyroidism (congenital or acquired) || id:finn-b-HYPOTHYROIDISM	Hypothyroidism (congenital or acquired)	Hypothyroidism (congenital or acquired) || ||	TRUE	igd	0.02474	3657	16	4.81005e-06	25533172	ebi-a-GCST90001792	|| id:ebi-a-GCST90001792	TRUE	reported	igd	2	1	TRUE
			rs2853765	C	G	C	G	0.2333	0.0031	0.9228	0.8762	FALSE	TRUE	FALSE	finn-b-HYPOTHYROIDISM	10	7830675	0.0207	NA	0.8802	Hypothyroidism (congenital or acquired) || id:finn-b-HYPOTHYROIDISM	Hypothyroidism (congenital or acquired)	Hypothyroidism (congenital or acquired) || ||	TRUE	igd	0.04579	3657	10	3.64099e-07	7830675	ebi-a-GCST90001792	|| id:ebi-a-GCST90001792	TRUE	reported	igd	2	1	TRUE
			rs2999572	G	T	G	T	0.1216	-0.0009	0.3095	0.337	FALSE	FALSE	FALSE	finn-b-HYPOTHYROIDISM	7	25590299	0.0144	NA	0.9516	Hypothyroidism (congenital or acquired) || id:finn-b-HYPOTHYROIDISM	Hypothyroidism (congenital or acquired)	Hypothyroidism (congenital or acquired) || ||	TRUE	igd	0.02711	3657	7	7.52593e-06	25590299	ebi-a-GCST90001792	|| id:ebi-a-GCST90001792	TRUE	reported	igd	2	1	TRUE
			rs3793662	T	C	T	C	-0.167	-0.0031	0.7759	0.7777	FALSE	FALSE	FALSE	finn-b-HYPOTHYROIDISM	9	95886051	0.0164	NA	0.8495	Hypothyroidism (congenital or acquired) || id:finn-b-HYPOTHYROIDISM	Hypothyroidism (congenital or acquired)	Hypothyroidism (congenital or acquired) || ||	TRUE	igd	0.02895	3657	9	8.7579e-09	95886051	ebi-a-GCST90001792	|| id:ebi-a-GCST90001792	TRUE	reported	igd	2	1	TRUE
			rs3862036	A	G	A	G	-0.2819	-0.0241	0.0424	0.01714	FALSE	FALSE	FALSE	finn-b-HYPOTHYROIDISM	21	44262209	0.0523	NA	0.6455	Hypothyroidism (congenital or acquired) || id:finn-b-HYPOTHYROIDISM	Hypothyroidism (congenital or acquired)	Hypothyroidism (congenital or acquired) || ||	TRUE	igd	0.05913	3657	21	1.94402e-06	44262209	ebi-a-GCST90001792	|| id:ebi-a-GCST90001792	TRUE	reported	igd	2	1	TRUE
			rs4747882	T	A	T	A	-0.2093	0.0098	0.7132	0.7858	FALSE	TRUE	FALSE	finn-b-HYPOTHYROIDISM	10	6162476	0.0166	NA	0.5544	Hypothyroidism (congenital or acquired) || id:finn-b-HYPOTHYROIDISM	Hypothyroidism (congenital or acquired)	Hypothyroidism (congenital or acquired) || ||	TRUE	igd	0.02699	3657	10	1.14499e-14	6162476	ebi-a-GCST90001792	|| id:ebi-a-GCST90001792	TRUE	reported	igd	2	1	TRUE
			rs62013832	T	A	T	A	0.1179	0.0296	0.3841	0.1728	FALSE	TRUE	FALSE	finn-b-HYPOTHYROIDISM	15	86804118	0.018	NA	0.0988804	Hypothyroidism (congenital or acquired) || id:finn-b-HYPOTHYROIDISM	Hypothyroidism (congenital or acquired)	Hypothyroidism (congenital or acquired) || ||	TRUE	igd	0.02504	3657	15	2.57401e-06	86804118	ebi-a-GCST90001792	|| id:ebi-a-GCST90001792	TRUE	reported	igd	2	1	TRUE
			rs62149023	G	C	G	C	0.1128	-0.0211	0.4412	0.375	FALSE	TRUE	TRUE	finn-b-HYPOTHYROIDISM	2	33764503	0.0141	NA	0.1342	Hypothyroidism (congenital or acquired) || id:finn-b-HYPOTHYROIDISM	Hypothyroidism (congenital or acquired)	Hypothyroidism (congenital or acquired) || ||	TRUE	igd	0.0251	3657	2	7.27495e-06	33764503	ebi-a-GCST90001792	|| id:ebi-a-GCST90001792	TRUE	reported	igd	2	1	FALSE
			rs7186545	C	G	C	G	-0.2213	-0.0287	0.9299	0.8272	FALSE	TRUE	FALSE	finn-b-HYPOTHYROIDISM	16	14508423	0.0181	NA	0.1128	Hypothyroidism (congenital or acquired) || id:finn-b-HYPOTHYROIDISM	Hypothyroidism (congenital or acquired)	Hypothyroidism (congenital or acquired) || ||	TRUE	igd	0.04764	3657	16	3.50098e-06	14508423	ebi-a-GCST90001792	|| id:ebi-a-GCST90001792	TRUE	reported	igd	2	1	TRUE
			rs73332250	C	T	C	T	-0.5717	-0.0014	0.0098	0.05746	FALSE	FALSE	FALSE	finn-b-HYPOTHYROIDISM	17	47014571	0.0292	NA	0.9624	Hypothyroidism (congenital or acquired) || id:finn-b-HYPOTHYROIDISM	Hypothyroidism (congenital or acquired)	Hypothyroidism (congenital or acquired) || ||	TRUE	igd	0.1207	3657	17	2.23702e-06	47014571	ebi-a-GCST90001792	|| id:ebi-a-GCST90001792	TRUE	reported	igd	2	1	TRUE
			rs74726196	A	G	A	G	-2.66	-0.1076	0.0004	0.007187	FALSE	FALSE	FALSE	finn-b-HYPOTHYROIDISM	5	122019220	0.0808	NA	0.1827	Hypothyroidism (congenital or acquired) || id:finn-b-HYPOTHYROIDISM	Hypothyroidism (congenital or acquired)	Hypothyroidism (congenital or acquired) || ||	TRUE	igd	0.5824	3657	5	5.08499e-06	122019220	ebi-a-GCST90001792	|| id:ebi-a-GCST90001792	TRUE	reported	igd	2	1	TRUE
			rs75784903	C	G	C	G	-0.7675	0.0179	0.0046	0.01864	FALSE	TRUE	FALSE	finn-b-HYPOTHYROIDISM	2	173874264	0.0508	NA	0.724201	Hypothyroidism (congenital or acquired) || id:finn-b-HYPOTHYROIDISM	Hypothyroidism (congenital or acquired)	Hypothyroidism (congenital or acquired) || ||	TRUE	igd	0.1714	3657	2	7.76497e-06	173874264	ebi-a-GCST90001792	|| id:ebi-a-GCST90001792	TRUE	reported	igd	2	1	TRUE
			rs8097813	C	T	C	T	-0.1096	-0.0145	0.538	0.519	FALSE	FALSE	FALSE	finn-b-HYPOTHYROIDISM	18	67173624	0.0137	NA	0.2919	Hypothyroidism (congenital or acquired) || id:finn-b-HYPOTHYROIDISM	Hypothyroidism (congenital or acquired)	Hypothyroidism (congenital or acquired) || ||	TRUE	igd	0.02467	3657	18	9.08406e-06	67173624	ebi-a-GCST90001792	|| id:ebi-a-GCST90001792	TRUE	reported	igd	2	1	TRUE
GCST9027GCST902747714771	ebi-a-GCST90001802	step1	SNP	effect_allele.exposure	other_allele.exposure	effect_allele.outcome	other_allele.outcome	beta.exposure	beta.outcome	eaf.exposure	eaf.outcome	remove	palindromic	ambiguous	id.outcome	chr	pos	se.outcome	samplesize.outcome	pval.outcome	outcome	originalname.outcome	outcome.deprecated	mr_keep.outcome	data_source.outcome	se.exposure	pval.exposure	samplesize.exposure	exposure	mr_keep.exposure	pval_origin.exposure	id.exposure	data_source.exposure	action	SNP_index	mr_keep
			rs10903115	A	G	A	G	-0.0559	-0.0243	0.4429	0.446	FALSE	FALSE	FALSE	finn-b-HYPOTHYROIDISM	1	25261696	0.0137	NA	0.0762693	Hypothyroidism (congenital or acquired) || id:finn-b-HYPOTHYROIDISM	Hypothyroidism (congenital or acquired)	Hypothyroidism (congenital or acquired) || ||	TRUE	igd	0.0122	4.61e-06	14286	exposure	TRUE	reported	pFAxr9	textfile	2	1	TRUE
			rs10992054	T	C	T	C	-0.3705	-0.0163	0.9873	0.9935	FALSE	FALSE	FALSE	finn-b-HYPOTHYROIDISM	9	92856642	0.0891	NA	0.8548	Hypothyroidism (congenital or acquired) || id:finn-b-HYPOTHYROIDISM	Hypothyroidism (congenital or acquired)	Hypothyroidism (congenital or acquired) || ||	TRUE	igd	0.0763	1.2e-06	12304	exposure	TRUE	reported	pFAxr9	textfile	2	1	TRUE
			rs11020961	A	G	A	G	0.0768	0.0024	0.8167	0.7793	FALSE	FALSE	FALSE	finn-b-HYPOTHYROIDISM	11	94575608	0.0165	NA	0.8843	Hypothyroidism (congenital or acquired) || id:finn-b-HYPOTHYROIDISM	Hypothyroidism (congenital or acquired)	Hypothyroidism (congenital or acquired) || ||	TRUE	igd	0.0161	1.84e-06	14287	exposure	TRUE	reported	pFAxr9	textfile	2	1	TRUE
			rs11220506	A	G	A	G	-0.0702	-0.0143	0.1876	0.2588	FALSE	FALSE	FALSE	finn-b-HYPOTHYROIDISM	11	126335329	0.0155	NA	0.3579	Hypothyroidism (congenital or acquired) || id:finn-b-HYPOTHYROIDISM	Hypothyroidism (congenital or acquired)	Hypothyroidism (congenital or acquired) || ||	TRUE	igd	0.0147	1.79e-06	14729	exposure	TRUE	reported	pFAxr9	textfile	2	1	TRUE
			rs11265488	A	G	A	G	-0.0624	-0.0106	0.4675	0.4431	FALSE	FALSE	FALSE	finn-b-HYPOTHYROIDISM	1	160773957	0.0137	NA	0.4386	Hypothyroidism (congenital or acquired) || id:finn-b-HYPOTHYROIDISM	Hypothyroidism (congenital or acquired)	Hypothyroidism (congenital or acquired) || ||	TRUE	igd	0.0118	1.24e-07	14287	exposure	TRUE	reported	pFAxr9	textfile	2	1	TRUE
			rs11265493	A	G	A	G	0.2122	-0.0196	0.4066	0.3966	FALSE	FALSE	FALSE	finn-b-HYPOTHYROIDISM	1	160803802	0.0139	NA	0.1585	Hypothyroidism (congenital or acquired) || id:finn-b-HYPOTHYROIDISM	Hypothyroidism (congenital or acquired)	Hypothyroidism (congenital or acquired) || ||	TRUE	igd	0.0119	3.99e-71	14287	exposure	TRUE	reported	pFAxr9	textfile	2	1	TRUE
			rs114344979	T	C	T	C	0.1066	0.0335	0.0652	0.08892	FALSE	FALSE	FALSE	finn-b-HYPOTHYROIDISM	2	49094515	0.024	NA	0.1626	Hypothyroidism (congenital or acquired) || id:finn-b-HYPOTHYROIDISM	Hypothyroidism (congenital or acquired)	Hypothyroidism (congenital or acquired) || ||	TRUE	igd	0.024	8.93e-06	14724	exposure	TRUE	reported	pFAxr9	textfile	2	1	TRUE
			rs114758826	A	G	A	G	-0.1804	-0.0142	0.0393	0.03435	FALSE	FALSE	FALSE	finn-b-HYPOTHYROIDISM	4	174530615	0.0375	NA	0.7048	Hypothyroidism (congenital or acquired) || id:finn-b-HYPOTHYROIDISM	Hypothyroidism (congenital or acquired)	Hypothyroidism (congenital or acquired) || ||	TRUE	igd	0.0337	8.65e-08	14728	exposure	TRUE	reported	pFAxr9	textfile	2	1	TRUE
			rs139924614	A	G	A	G	0.1618	0.0183	0.9666	0.991356	FALSE	FALSE	FALSE	finn-b-HYPOTHYROIDISM	22	17214005	0.0747	NA	0.8065	Hypothyroidism (congenital or acquired) || id:finn-b-HYPOTHYROIDISM	Hypothyroidism (congenital or acquired)	Hypothyroidism (congenital or acquired) || ||	TRUE	igd	0.0348	3.33e-06	14725	exposure	TRUE	reported	pFAxr9	textfile	2	1	TRUE
			rs140189694	A	T	A	T	0.2783	0.1427	0.9887	0.995003	FALSE	TRUE	FALSE	finn-b-HYPOTHYROIDISM	5	113042679	0.0965	NA	0.1393	Hypothyroidism (congenital or acquired) || id:finn-b-HYPOTHYROIDISM	Hypothyroidism (congenital or acquired)	Hypothyroidism (congenital or acquired) || ||	TRUE	igd	0.0621	7.41e-06	12934	exposure	TRUE	reported	pFAxr9	textfile	2	1	TRUE
			rs1434219	T	C	T	C	-0.0589	-0.0113	0.4388	0.433	FALSE	FALSE	FALSE	finn-b-HYPOTHYROIDISM	2	79554556	0.0138	NA	0.4122	Hypothyroidism (congenital or acquired) || id:finn-b-HYPOTHYROIDISM	Hypothyroidism (congenital or acquired)	Hypothyroidism (congenital or acquired) || ||	TRUE	igd	0.0123	1.68e-06	14287	exposure	TRUE	reported	pFAxr9	textfile	2	1	TRUE
			rs145111742	T	C	T	C	0.3046	0.0189	0.0304	0.01583	FALSE	FALSE	FALSE	finn-b-HYPOTHYROIDISM	9	129557272	0.0544	NA	0.727699	Hypothyroidism (congenital or acquired) || id:finn-b-HYPOTHYROIDISM	Hypothyroidism (congenital or acquired)	Hypothyroidism (congenital or acquired) || ||	TRUE	igd	0.0689	9.83e-06	12304	exposure	TRUE	reported	pFAxr9	textfile	2	1	TRUE
			rs145175118	T	C	T	C	0.2308	0.0109	0.9818	0.98194	FALSE	FALSE	FALSE	finn-b-HYPOTHYROIDISM	8	92927069	0.0517	NA	0.8328	Hypothyroidism (congenital or acquired) || id:finn-b-HYPOTHYROIDISM	Hypothyroidism (congenital or acquired)	Hypothyroidism (congenital or acquired) || ||	TRUE	igd	0.052	9.06e-06	14287	exposure	TRUE	reported	pFAxr9	textfile	2	1	TRUE
			rs147033439	A	G	A	G	0.2053	-0.0244	0.0249	0.01358	FALSE	FALSE	FALSE	finn-b-HYPOTHYROIDISM	1	88677329	0.0585	NA	0.676901	Hypothyroidism (congenital or acquired) || id:finn-b-HYPOTHYROIDISM	Hypothyroidism (congenital or acquired)	Hypothyroidism (congenital or acquired) || ||	TRUE	igd	0.0411	5.88e-07	14731	exposure	TRUE	reported	pFAxr9	textfile	2	1	TRUE
			rs148214660	A	G	A	G	-0.2705	-0.0241	0.0131	0.0186	FALSE	FALSE	FALSE	finn-b-HYPOTHYROIDISM	3	112589458	0.0506	NA	0.6332	Hypothyroidism (congenital or acquired) || id:finn-b-HYPOTHYROIDISM	Hypothyroidism (congenital or acquired)	Hypothyroidism (congenital or acquired) || ||	TRUE	igd	0.0612	9.87e-06	14287	exposure	TRUE	reported	pFAxr9	textfile	2	1	TRUE
			rs149212182	T	C	T	C	0.2642	-0.0793	0.0173	0.01432	FALSE	FALSE	FALSE	finn-b-HYPOTHYROIDISM	20	60283624	0.0604	NA	0.189	Hypothyroidism (congenital or acquired) || id:finn-b-HYPOTHYROIDISM	Hypothyroidism (congenital or acquired)	Hypothyroidism (congenital or acquired) || ||	TRUE	igd	0.059	7.54e-06	12321	exposure	TRUE	reported	pFAxr9	textfile	2	1	TRUE
			rs149458216	A	C	A	C	-0.2146	-0.0179	0.0182	0.01517	FALSE	FALSE	FALSE	finn-b-HYPOTHYROIDISM	16	48902293	0.0566	NA	0.7519	Hypothyroidism (congenital or acquired) || id:finn-b-HYPOTHYROIDISM	Hypothyroidism (congenital or acquired)	Hypothyroidism (congenital or acquired) || ||	TRUE	igd	0.047	4.97e-06	14725	exposure	TRUE	reported	pFAxr9	textfile	2	1	TRUE
			rs149826608	A	G	A	G	-0.3587	-0.0507	0.007	0.01168	FALSE	FALSE	FALSE	finn-b-HYPOTHYROIDISM	7	109234908	0.0638	NA	0.4264	Hypothyroidism (congenital or acquired) || id:finn-b-HYPOTHYROIDISM	Hypothyroidism (congenital or acquired)	Hypothyroidism (congenital or acquired) || ||	TRUE	igd	0.0807	8.8e-06	13156	exposure	TRUE	reported	pFAxr9	textfile	2	1	TRUE
			rs1574847	C	G	C	G	-0.0637	-0.0129	0.2366	0.2541	FALSE	TRUE	FALSE	finn-b-HYPOTHYROIDISM	4	27611759	0.0157	NA	0.4106	Hypothyroidism (congenital or acquired) || id:finn-b-HYPOTHYROIDISM	Hypothyroidism (congenital or acquired)	Hypothyroidism (congenital or acquired) || ||	TRUE	igd	0.0139	4.59e-06	14287	exposure	TRUE	reported	pFAxr9	textfile	2	1	TRUE
			rs2554697	A	G	A	G	0.0627	0.0246	0.6347	0.6653	FALSE	FALSE	FALSE	finn-b-HYPOTHYROIDISM	8	3921805	0.0144	NA	0.0883507	Hypothyroidism (congenital or acquired) || id:finn-b-HYPOTHYROIDISM	Hypothyroidism (congenital or acquired)	Hypothyroidism (congenital or acquired) || ||	TRUE	igd	0.0134	2.88e-06	11782	exposure	TRUE	reported	pFAxr9	textfile	2	1	TRUE
			rs3184504	T	C	T	C	0.116	0.1629	0.4764	0.4123	FALSE	FALSE	FALSE	finn-b-HYPOTHYROIDISM	12	111884608	0.0138	NA	2.28087e-32	Hypothyroidism (congenital or acquired) || id:finn-b-HYPOTHYROIDISM	Hypothyroidism (congenital or acquired)	Hypothyroidism (congenital or acquired) || ||	TRUE	igd	0.0128	1.27e-19	11784	exposure	TRUE	reported	pFAxr9	textfile	2	1	TRUE
			rs33956003	G	GT	G	GT	0.0718	0.0467	0.7846	0.7322	FALSE	FALSE	FALSE	finn-b-HYPOTHYROIDISM	8	140546637	0.0153	NA	0.00234698	Hypothyroidism (congenital or acquired) || id:finn-b-HYPOTHYROIDISM	Hypothyroidism (congenital or acquired)	Hypothyroidism (congenital or acquired) || ||	TRUE	igd	0.0159	6.31e-06	11339	exposure	TRUE	reported	pFAxr9	textfile	2	1	TRUE
			rs34826779	T	G	T	G	0.063	-0.0144	0.248	0.2188	FALSE	FALSE	FALSE	finn-b-HYPOTHYROIDISM	8	106570964	0.0165	NA	0.3832	Hypothyroidism (congenital or acquired) || id:finn-b-HYPOTHYROIDISM	Hypothyroidism (congenital or acquired)	Hypothyroidism (congenital or acquired) || ||	TRUE	igd	0.0138	4.99e-06	14287	exposure	TRUE	reported	pFAxr9	textfile	2	1	TRUE
			rs3828139	T	C	T	C	0.0744	0.0335	0.4677	0.5158	FALSE	FALSE	FALSE	finn-b-HYPOTHYROIDISM	1	44253015	0.0137	NA	0.0143599	Hypothyroidism (congenital or acquired) || id:finn-b-HYPOTHYROIDISM	Hypothyroidism (congenital or acquired)	Hypothyroidism (congenital or acquired) || ||	TRUE	igd	0.0119	4.05e-10	14286	exposure	TRUE	reported	pFAxr9	textfile	2	1	TRUE
			rs4672486	A	G	A	G	0.0661	0.0132	0.4329	0.4505	FALSE	FALSE	FALSE	finn-b-HYPOTHYROIDISM	2	62495209	0.0136	NA	0.3333	Hypothyroidism (congenital or acquired) || id:finn-b-HYPOTHYROIDISM	Hypothyroidism (congenital or acquired)	Hypothyroidism (congenital or acquired) || ||	TRUE	igd	0.0117	1.61e-08	14720	exposure	TRUE	reported	pFAxr9	textfile	2	1	TRUE
			rs56272634	T	C	T	C	0.0704	-0.0041	0.6994	0.7109	FALSE	FALSE	FALSE	finn-b-HYPOTHYROIDISM	2	111846068	0.015	NA	0.783	Hypothyroidism (congenital or acquired) || id:finn-b-HYPOTHYROIDISM	Hypothyroidism (congenital or acquired)	Hypothyroidism (congenital or acquired) || ||	TRUE	igd	0.0126	2.31e-08	14729	exposure	TRUE	reported	pFAxr9	textfile	2	1	TRUE
			rs60006581	A	G	A	G	0.0905	-0.0296	0.9052	0.94362	FALSE	FALSE	FALSE	finn-b-HYPOTHYROIDISM	21	38144075	0.03	NA	0.3237	Hypothyroidism (congenital or acquired) || id:finn-b-HYPOTHYROIDISM	Hypothyroidism (congenital or acquired)	Hypothyroidism (congenital or acquired) || ||	TRUE	igd	0.0203	8.27e-06	14724	exposure	TRUE	reported	pFAxr9	textfile	2	1	TRUE
			rs61865960	T	C	T	C	0.2604	-0.0104	0.9697	0.95721	FALSE	FALSE	FALSE	finn-b-HYPOTHYROIDISM	10	95662408	0.0339	NA	0.7595	Hypothyroidism (congenital or acquired) || id:finn-b-HYPOTHYROIDISM	Hypothyroidism (congenital or acquired)	Hypothyroidism (congenital or acquired) || ||	TRUE	igd	0.0584	8.24e-06	11810	exposure	TRUE	reported	pFAxr9	textfile	2	1	TRUE
			rs6928352	A	G	A	G	-0.1074	-0.0163	0.0794	0.0815	FALSE	FALSE	FALSE	finn-b-HYPOTHYROIDISM	6	614064	0.0248	NA	0.5113	Hypothyroidism (congenital or acquired) || id:finn-b-HYPOTHYROIDISM	Hypothyroidism (congenital or acquired)	Hypothyroidism (congenital or acquired) || ||	TRUE	igd	0.0215	5.87e-07	14731	exposure	TRUE	reported	pFAxr9	textfile	2	1	TRUE
			rs72756898	C	G	C	G	0.2056	-0.0525	0.0192	0.02824	FALSE	TRUE	FALSE	finn-b-HYPOTHYROIDISM	5	64185695	0.0412	NA	0.2017	Hypothyroidism (congenital or acquired) || id:finn-b-HYPOTHYROIDISM	Hypothyroidism (congenital or acquired)	Hypothyroidism (congenital or acquired) || ||	TRUE	igd	0.0454	5.94e-06	14734	exposure	TRUE	reported	pFAxr9	textfile	2	1	TRUE
			rs72837690	T	C	T	C	-0.0776	0.011	0.6405	0.5786	FALSE	FALSE	FALSE	finn-b-HYPOTHYROIDISM	17	7088423	0.0138	NA	0.4282	Hypothyroidism (congenital or acquired) || id:finn-b-HYPOTHYROIDISM	Hypothyroidism (congenital or acquired)	Hypothyroidism (congenital or acquired) || ||	TRUE	igd	0.0125	5.37e-10	14287	exposure	TRUE	reported	pFAxr9	textfile	2	1	TRUE
			rs73173072	A	T	A	T	0.1576	-0.0423	0.9675	0.93808	FALSE	TRUE	FALSE	finn-b-HYPOTHYROIDISM	3	167513752	0.0284	NA	0.1366	Hypothyroidism (congenital or acquired) || id:finn-b-HYPOTHYROIDISM	Hypothyroidism (congenital or acquired)	Hypothyroidism (congenital or acquired) || ||	TRUE	igd	0.0353	8.02e-06	14718	exposure	TRUE	reported	pFAxr9	textfile	2	1	TRUE
			rs78142752	T	C	T	C	0.2288	0.0775	0.0184	0.0247	FALSE	FALSE	FALSE	finn-b-HYPOTHYROIDISM	5	96078542	0.0441	NA	0.0786104	Hypothyroidism (congenital or acquired) || id:finn-b-HYPOTHYROIDISM	Hypothyroidism (congenital or acquired)	Hypothyroidism (congenital or acquired) || ||	TRUE	igd	0.0497	4.15e-06	14734	exposure	TRUE	reported	pFAxr9	textfile	2	1	TRUE
		step2	SNP	effect_allele.exposure	other_allele.exposure	effect_allele.outcome	other_allele.outcome	beta.exposure	beta.outcome	eaf.exposure	eaf.outcome	remove	palindromic	ambiguous	id.outcome	se.outcome	pval.outcome	samplesize.outcome	outcome	mr_keep.outcome	pval_origin.outcome	data_source.outcome	pval.exposure	se.exposure	pos.exposure	samplesize.exposure	chr.exposure	id.exposure	exposure	mr_keep.exposure	pval_origin.exposure	data_source.exposure	action	SNP_index	mr_keep
			rs10172142	C	G	C	G	0.1274	-0.0124	0.06072	0.0576	FALSE	TRUE	FALSE	5mezm7	0.0267	0.642	14287	outcome	TRUE	reported	textfile	9.17698e-06	0.0287	52006164	NA	2	finn-b-HYPOTHYROIDISM	|| id:finn-b-HYPOTHYROIDISM	TRUE	reported	igd	2	1	TRUE
			rs1034391	C	T	C	T	0.0633	-0.0024	0.4982	0.5595	FALSE	FALSE	FALSE	5mezm7	0.0123	0.845	14725	outcome	TRUE	reported	textfile	3.571e-06	0.0137	12613477	NA	16	finn-b-HYPOTHYROIDISM	|| id:finn-b-HYPOTHYROIDISM	TRUE	reported	igd	2	1	TRUE
			rs10494077	A	G	A	G	0.1156	0.0122	0.2159	0.2304	FALSE	FALSE	FALSE	5mezm7	0.0138	0.377	14730	outcome	TRUE	reported	textfile	2.08113e-12	0.0164	108338345	NA	1	finn-b-HYPOTHYROIDISM	|| id:finn-b-HYPOTHYROIDISM	TRUE	reported	igd	2	1	TRUE
			rs10760344	T	G	T	G	0.1034	0.0087	0.3472	0.338	FALSE	FALSE	FALSE	5mezm7	0.0122	0.476	14730	outcome	TRUE	reported	textfile	4.96249e-13	0.0143	127026282	NA	9	finn-b-HYPOTHYROIDISM	|| id:finn-b-HYPOTHYROIDISM	TRUE	reported	igd	2	1	TRUE
			rs10820727	A	G	A	G	-0.1031	0.0278	0.1222	0.1324	FALSE	FALSE	FALSE	5mezm7	0.018	0.122	14287	outcome	TRUE	reported	textfile	7.91699e-07	0.0209	99257987	NA	9	finn-b-HYPOTHYROIDISM	|| id:finn-b-HYPOTHYROIDISM	TRUE	reported	igd	2	1	TRUE
			rs10974437	G	A	G	A	-0.1028	-0.0343	0.1696	0.2595	FALSE	FALSE	FALSE	5mezm7	0.0136	0.0117	14286	outcome	TRUE	reported	textfile	1.72199e-08	0.0182	4285547	NA	9	finn-b-HYPOTHYROIDISM	|| id:finn-b-HYPOTHYROIDISM	TRUE	reported	igd	2	1	TRUE
			rs11077800	G	A	G	A	0.14	-0.0206	0.05086	0.0543	FALSE	FALSE	FALSE	5mezm7	0.026	0.428	14733	outcome	TRUE	reported	textfile	5.89495e-06	0.0309	73976015	NA	17	finn-b-HYPOTHYROIDISM	|| id:finn-b-HYPOTHYROIDISM	TRUE	reported	igd	2	1	TRUE
			rs11171710	A	G	A	G	-0.0764	-0.0053	0.4461	0.4549	FALSE	FALSE	FALSE	5mezm7	0.0121	0.661	14287	outcome	TRUE	reported	textfile	2.97303e-08	0.0138	56368078	NA	12	finn-b-HYPOTHYROIDISM	|| id:finn-b-HYPOTHYROIDISM	TRUE	reported	igd	2	1	TRUE
			rs11255797	A	G	A	G	-0.0952	-0.0297	0.1233	0.1887	FALSE	FALSE	FALSE	5mezm7	0.0148	0.0448	14723	outcome	TRUE	reported	textfile	4.22396e-06	0.0207	8697153	NA	10	finn-b-HYPOTHYROIDISM	|| id:finn-b-HYPOTHYROIDISM	TRUE	reported	igd	2	1	TRUE
			rs1203943	C	T	C	T	0.0947	0.0199	0.7936	0.7763	FALSE	FALSE	FALSE	5mezm7	0.0138	0.149	14732	outcome	TRUE	reported	textfile	1.80601e-08	0.0168	22596825	NA	20	finn-b-HYPOTHYROIDISM	|| id:finn-b-HYPOTHYROIDISM	TRUE	reported	igd	2	1	TRUE
			rs12175489	A	G	A	G	-0.1526	0.0027	0.1529	0.1482	FALSE	FALSE	FALSE	5mezm7	0.0167	0.872	14707	outcome	TRUE	reported	textfile	1.46487e-15	0.0191	31377587	NA	6	finn-b-HYPOTHYROIDISM	|| id:finn-b-HYPOTHYROIDISM	TRUE	reported	igd	2	1	TRUE
			rs12208103	T	C	T	C	0.0618	0.0062	0.407	0.3978	FALSE	FALSE	FALSE	5mezm7	0.0126	0.623	14287	outcome	TRUE	reported	textfile	9.3981e-06	0.014	107442431	NA	6	finn-b-HYPOTHYROIDISM	|| id:finn-b-HYPOTHYROIDISM	TRUE	reported	igd	2	1	TRUE
			rs12272305	A	G	A	G	-0.1276	0.0183	0.07416	0.0592	FALSE	FALSE	FALSE	5mezm7	0.0243	0.451	14735	outcome	TRUE	reported	textfile	1.079e-06	0.0262	116839938	NA	11	finn-b-HYPOTHYROIDISM	|| id:finn-b-HYPOTHYROIDISM	TRUE	reported	igd	2	1	TRUE
			rs12348448	G	A	G	A	-0.0832	0.0112	0.3663	0.4158	FALSE	FALSE	FALSE	5mezm7	0.0133	0.4	14287	outcome	TRUE	reported	textfile	9.29394e-09	0.0145	5525775	NA	9	finn-b-HYPOTHYROIDISM	|| id:finn-b-HYPOTHYROIDISM	TRUE	reported	igd	2	1	TRUE
			rs1317983	C	T	C	T	0.1137	-0.0043	0.6832	0.6996	FALSE	FALSE	FALSE	5mezm7	0.0129	0.739	14287	outcome	TRUE	reported	textfile	1.12202e-14	0.0147	43806335	NA	6	finn-b-HYPOTHYROIDISM	|| id:finn-b-HYPOTHYROIDISM	TRUE	reported	igd	2	1	TRUE
			rs13253647	A	G	A	G	-0.0695	-0.0205	0.3949	0.3612	FALSE	FALSE	FALSE	5mezm7	0.0121	0.0902	14718	outcome	TRUE	reported	textfile	5.59706e-07	0.0139	61767908	NA	8	finn-b-HYPOTHYROIDISM	|| id:finn-b-HYPOTHYROIDISM	TRUE	reported	igd	2	1	TRUE
			rs143117642	A	G	A	G	-0.2064	0.0411	0.03962	0.0322	FALSE	FALSE	FALSE	5mezm7	0.0364	0.259	14725	outcome	TRUE	reported	textfile	3.67697e-09	0.035	6131244	NA	10	finn-b-HYPOTHYROIDISM	|| id:finn-b-HYPOTHYROIDISM	TRUE	reported	igd	2	1	TRUE
			rs143757508	A	G	A	G	0.4752	-0.1042	0.004164	0.0087	FALSE	FALSE	FALSE	5mezm7	0.075	0.165	11660	outcome	TRUE	reported	textfile	5.40705e-06	0.1045	79298556	NA	3	finn-b-HYPOTHYROIDISM	|| id:finn-b-HYPOTHYROIDISM	TRUE	reported	igd	2	1	TRUE
			rs144309607	T	C	T	C	-0.2006	-0.0582	0.02994	0.0462	FALSE	FALSE	FALSE	5mezm7	0.03	0.0524	13662	outcome	TRUE	reported	textfile	5.64001e-07	0.0401	10492274	NA	19	finn-b-HYPOTHYROIDISM	|| id:finn-b-HYPOTHYROIDISM	TRUE	reported	igd	2	1	TRUE
			rs144836391	T	C	T	C	-0.1176	0.0041	0.08548	0.0528	FALSE	FALSE	FALSE	5mezm7	0.0304	0.893	14720	outcome	TRUE	reported	textfile	1.93099e-06	0.0247	93250704	NA	15	finn-b-HYPOTHYROIDISM	|| id:finn-b-HYPOTHYROIDISM	TRUE	reported	igd	2	1	TRUE
			rs151161006	G	C	G	C	-0.2646	-0.0647	0.01764	0.0294	FALSE	TRUE	FALSE	5mezm7	0.0414	0.118	13223	outcome	TRUE	reported	textfile	9.23507e-07	0.0539	105158549	NA	14	finn-b-HYPOTHYROIDISM	|| id:finn-b-HYPOTHYROIDISM	TRUE	reported	igd	2	1	TRUE
			rs1534430	T	C	T	C	-0.0842	-0.0048	0.4148	0.3974	FALSE	FALSE	FALSE	5mezm7	0.0121	0.692	14287	outcome	TRUE	reported	textfile	8.64092e-10	0.0137	12644736	NA	2	finn-b-HYPOTHYROIDISM	|| id:finn-b-HYPOTHYROIDISM	TRUE	reported	igd	2	1	TRUE
			rs17008423	T	C	T	C	-0.1186	-0.0001	0.12	0.1816	FALSE	FALSE	FALSE	5mezm7	0.015	0.995	14733	outcome	TRUE	reported	textfile	2.329e-08	0.0212	149624705	NA	4	finn-b-HYPOTHYROIDISM	|| id:finn-b-HYPOTHYROIDISM	TRUE	reported	igd	2	1	TRUE
			rs17364832	G	T	G	T	0.0909	-0.0085	0.293	0.2731	FALSE	FALSE	FALSE	5mezm7	0.0133	0.523	14287	outcome	TRUE	reported	textfile	1.05599e-09	0.0149	24786915	NA	13	finn-b-HYPOTHYROIDISM	|| id:finn-b-HYPOTHYROIDISM	TRUE	reported	igd	2	1	TRUE
			rs17490285	G	A	G	A	-0.1467	0.0045	0.05298	0.1125	FALSE	FALSE	FALSE	5mezm7	0.0188	0.811	14287	outcome	TRUE	reported	textfile	1.77198e-06	0.0307	72279703	NA	14	finn-b-HYPOTHYROIDISM	|| id:finn-b-HYPOTHYROIDISM	TRUE	reported	igd	2	1	TRUE
			rs17647739	G	A	G	A	-0.1359	0.0783	0.05645	0.0872	FALSE	FALSE	FALSE	5mezm7	0.0221	0.000396	14287	outcome	TRUE	reported	textfile	4.58997e-06	0.0297	38517147	NA	15	finn-b-HYPOTHYROIDISM	|| id:finn-b-HYPOTHYROIDISM	TRUE	reported	igd	2	1	TRUE
			rs17773965	T	C	T	C	-0.0818	0.0038	0.2442	0.1437	FALSE	FALSE	FALSE	5mezm7	0.0171	0.824	14287	outcome	TRUE	reported	textfile	2.45901e-07	0.0158	217631338	NA	2	finn-b-HYPOTHYROIDISM	|| id:finn-b-HYPOTHYROIDISM	TRUE	reported	igd	2	1	TRUE
			rs17786733	A	T	A	T	0.0785	-0.0147	0.4295	0.4003	FALSE	TRUE	TRUE	5mezm7	0.0118	0.213	14722	outcome	TRUE	reported	textfile	1.17701e-08	0.0138	1410929	NA	2	finn-b-HYPOTHYROIDISM	|| id:finn-b-HYPOTHYROIDISM	TRUE	reported	igd	2	1	FALSE
			rs1797071	C	T	C	T	-0.0678	0.0041	0.3736	0.3582	FALSE	FALSE	FALSE	5mezm7	0.0125	0.743	14287	outcome	TRUE	reported	textfile	1.422e-06	0.0141	218581509	NA	1	finn-b-HYPOTHYROIDISM	|| id:finn-b-HYPOTHYROIDISM	TRUE	reported	igd	2	1	TRUE
			rs1892548	C	T	C	T	-0.069	-0.0055	0.6945	0.6487	FALSE	FALSE	FALSE	5mezm7	0.0123	0.655	14734	outcome	TRUE	reported	textfile	3.32698e-06	0.0148	41002641	NA	13	finn-b-HYPOTHYROIDISM	|| id:finn-b-HYPOTHYROIDISM	TRUE	reported	igd	2	1	TRUE
			rs1915930	T	G	T	G	0.0954	-0.0002	0.6222	0.5606	FALSE	FALSE	FALSE	5mezm7	0.012	0.987	14287	outcome	TRUE	reported	textfile	1.02802e-11	0.014	188100256	NA	3	finn-b-HYPOTHYROIDISM	|| id:finn-b-HYPOTHYROIDISM	TRUE	reported	igd	2	1	TRUE
			rs1993945	T	A	T	A	0.1258	-0.0064	0.4154	0.4003	FALSE	TRUE	FALSE	5mezm7	0.012	0.594	14287	outcome	TRUE	reported	textfile	5.97585e-20	0.0138	76518195	NA	5	finn-b-HYPOTHYROIDISM	|| id:finn-b-HYPOTHYROIDISM	TRUE	reported	igd	2	1	TRUE
			rs210192	G	A	G	A	0.0968	-0.0101	0.2161	0.3233	FALSE	FALSE	FALSE	5mezm7	0.0123	0.412	14733	outcome	TRUE	reported	textfile	5.633e-09	0.0166	33481204	NA	6	finn-b-HYPOTHYROIDISM	|| id:finn-b-HYPOTHYROIDISM	TRUE	reported	igd	2	1	TRUE
			rs2111485	G	A	G	A	0.0799	-0.0281	0.5856	0.5995	FALSE	FALSE	FALSE	5mezm7	0.0116	0.0154	14735	outcome	TRUE	reported	textfile	7.34801e-09	0.0138	163110536	NA	2	finn-b-HYPOTHYROIDISM	|| id:finn-b-HYPOTHYROIDISM	TRUE	reported	igd	2	1	TRUE
			rs229531	C	T	C	T	0.0826	0.0134	0.4041	0.4349	FALSE	FALSE	FALSE	5mezm7	0.0117	0.252	14725	outcome	TRUE	reported	textfile	2.37898e-09	0.0138	37585736	NA	22	finn-b-HYPOTHYROIDISM	|| id:finn-b-HYPOTHYROIDISM	TRUE	reported	igd	2	1	TRUE
			rs2295756	C	T	C	T	0.0749	0.0111	0.3468	0.3568	FALSE	FALSE	FALSE	5mezm7	0.012	0.355	14734	outcome	TRUE	reported	textfile	1.50501e-07	0.0143	35241229	NA	11	finn-b-HYPOTHYROIDISM	|| id:finn-b-HYPOTHYROIDISM	TRUE	reported	igd	2	1	TRUE
			rs2421874	G	A	G	A	0.0794	-0.009	0.2612	0.3264	FALSE	FALSE	FALSE	5mezm7	0.0122	0.461	14732	outcome	TRUE	reported	textfile	2.75899e-07	0.0155	93898975	NA	10	finn-b-HYPOTHYROIDISM	|| id:finn-b-HYPOTHYROIDISM	TRUE	reported	igd	2	1	TRUE
			rs244689	G	A	G	A	-0.0791	0.005	0.7465	0.8443	FALSE	FALSE	FALSE	5mezm7	0.0162	0.758	14735	outcome	TRUE	reported	textfile	4.17196e-07	0.0156	133422816	NA	5	finn-b-HYPOTHYROIDISM	|| id:finn-b-HYPOTHYROIDISM	TRUE	reported	igd	2	1	TRUE
			rs2476601	G	A	G	A	-0.3055	0.015	0.8451	0.8944	FALSE	FALSE	FALSE	5mezm7	0.0188	0.425	14735	outcome	TRUE	reported	textfile	9.17698e-61	0.0186	114377568	NA	1	finn-b-HYPOTHYROIDISM	|| id:finn-b-HYPOTHYROIDISM	TRUE	reported	igd	2	1	TRUE
			rs2553610	G	C	G	C	-0.0778	0.0038	0.4716	0.4147	FALSE	TRUE	TRUE	5mezm7	0.0117	0.745	14733	outcome	TRUE	reported	textfile	1.032e-08	0.0136	133763567	NA	8	finn-b-HYPOTHYROIDISM	|| id:finn-b-HYPOTHYROIDISM	TRUE	reported	igd	2	1	FALSE
			rs2600270	G	A	G	A	-0.0777	0.0062	0.7916	0.7912	FALSE	FALSE	FALSE	5mezm7	0.0142	0.662	14732	outcome	TRUE	reported	textfile	3.11702e-06	0.0167	12034332	NA	3	finn-b-HYPOTHYROIDISM	|| id:finn-b-HYPOTHYROIDISM	TRUE	reported	igd	2	1	TRUE
			rs28380298	C	T	C	T	-0.0864	-0.0017	0.2375	0.2813	FALSE	FALSE	FALSE	5mezm7	0.0149	0.909	11760	outcome	TRUE	reported	textfile	6.574e-08	0.016	40449484	NA	17	finn-b-HYPOTHYROIDISM	|| id:finn-b-HYPOTHYROIDISM	TRUE	reported	igd	2	1	TRUE
			rs3008034	C	T	C	T	-0.0879	-0.0027	0.2609	0.3023	FALSE	FALSE	FALSE	5mezm7	0.0126	0.83	14732	outcome	TRUE	reported	textfile	1.18801e-08	0.0154	166043862	NA	6	finn-b-HYPOTHYROIDISM	|| id:finn-b-HYPOTHYROIDISM	TRUE	reported	igd	2	1	TRUE
			rs3087243	A	G	A	G	-0.1302	0.0016	0.3263	0.4245	FALSE	FALSE	FALSE	5mezm7	0.0119	0.893	13869	outcome	TRUE	reported	textfile	3.11172e-19	0.0145	204738919	NA	2	finn-b-HYPOTHYROIDISM	|| id:finn-b-HYPOTHYROIDISM	TRUE	reported	igd	2	1	TRUE
			rs340836	T	C	T	C	-0.0629	-0.0026	0.4704	0.531	FALSE	FALSE	FALSE	5mezm7	0.0116	0.823	14706	outcome	TRUE	reported	textfile	4.48704e-06	0.0137	214163069	NA	1	finn-b-HYPOTHYROIDISM	|| id:finn-b-HYPOTHYROIDISM	TRUE	reported	igd	2	1	TRUE
			rs34811474	A	G	A	G	-0.0742	-0.0016	0.2315	0.2241	FALSE	FALSE	FALSE	5mezm7	0.0145	0.912	14286	outcome	TRUE	reported	textfile	4.71205e-06	0.0162	25408838	NA	4	finn-b-HYPOTHYROIDISM	|| id:finn-b-HYPOTHYROIDISM	TRUE	reported	igd	2	1	TRUE
			rs35195355	A	C	A	C	0.063	0.005	0.4044	0.4415	FALSE	FALSE	FALSE	5mezm7	0.012	0.677	14287	outcome	TRUE	reported	textfile	5.433e-06	0.0139	51000945	NA	18	finn-b-HYPOTHYROIDISM	|| id:finn-b-HYPOTHYROIDISM	TRUE	reported	igd	2	1	TRUE
			rs35717611	T	C	T	C	0.0638	0.0246	0.3815	0.2828	FALSE	FALSE	FALSE	5mezm7	0.0134	0.0664	14286	outcome	TRUE	reported	textfile	5.76594e-06	0.0141	64968053	NA	2	finn-b-HYPOTHYROIDISM	|| id:finn-b-HYPOTHYROIDISM	TRUE	reported	igd	2	1	TRUE
			rs4807000	G	A	G	A	-0.0659	-0.0232	0.6086	0.5922	FALSE	FALSE	FALSE	5mezm7	0.0117	0.0474	14716	outcome	TRUE	reported	textfile	2.15501e-06	0.0139	4831878	NA	19	finn-b-HYPOTHYROIDISM	|| id:finn-b-HYPOTHYROIDISM	TRUE	reported	igd	2	1	TRUE
			rs527517439	A	G	A	G	-0.3078	0.0153	0.013	0.0169	FALSE	FALSE	FALSE	5mezm7	0.0691	0.825	11273	outcome	TRUE	reported	textfile	3.89798e-07	0.0607	10782084	NA	4	finn-b-HYPOTHYROIDISM	|| id:finn-b-HYPOTHYROIDISM	TRUE	reported	igd	2	1	TRUE
			rs597808	G	A	G	A	-0.1638	-0.1196	0.5816	0.5219	FALSE	FALSE	FALSE	5mezm7	0.0134	4.44e-19	11335	outcome	TRUE	reported	textfile	8.69561e-33	0.0137	111973358	NA	12	finn-b-HYPOTHYROIDISM	|| id:finn-b-HYPOTHYROIDISM	TRUE	reported	igd	2	1	TRUE
			rs62043313	G	T	G	T	-0.0691	0.0179	0.3467	0.3808	FALSE	FALSE	FALSE	5mezm7	0.0116	0.123	14732	outcome	TRUE	reported	textfile	1.36801e-06	0.0143	79744134	NA	16	finn-b-HYPOTHYROIDISM	|| id:finn-b-HYPOTHYROIDISM	TRUE	reported	igd	2	1	TRUE
			rs626066	T	G	T	G	0.0706	-0.0089	0.353	0.3514	FALSE	FALSE	FALSE	5mezm7	0.0138	0.519	12404	outcome	TRUE	reported	textfile	8.08593e-07	0.0143	130610655	NA	6	finn-b-HYPOTHYROIDISM	|| id:finn-b-HYPOTHYROIDISM	TRUE	reported	igd	2	1	TRUE
			rs6448432	A	G	A	G	0.0741	-0.0034	0.2861	0.2867	FALSE	FALSE	FALSE	5mezm7	0.0127	0.789	14733	outcome	TRUE	reported	textfile	8.18201e-07	0.015	26098810	NA	4	finn-b-HYPOTHYROIDISM	|| id:finn-b-HYPOTHYROIDISM	TRUE	reported	igd	2	1	TRUE
			rs7068492	C	T	C	T	0.0813	0.0008	0.2254	0.1977	FALSE	FALSE	FALSE	5mezm7	0.0146	0.956	14714	outcome	TRUE	reported	textfile	5.70795e-07	0.0163	18411211	NA	10	finn-b-HYPOTHYROIDISM	|| id:finn-b-HYPOTHYROIDISM	TRUE	reported	igd	2	1	TRUE
			rs71641308	T	C	T	C	0.1047	-0.031	0.0972	0.0781	FALSE	FALSE	FALSE	5mezm7	0.0245	0.206	14287	outcome	TRUE	reported	textfile	5.37601e-06	0.023	78086718	NA	1	finn-b-HYPOTHYROIDISM	|| id:finn-b-HYPOTHYROIDISM	TRUE	reported	igd	2	1	TRUE
			rs72719019	G	A	G	A	0.3398	-0.0165	0.009512	0.0267	FALSE	FALSE	FALSE	5mezm7	0.0413	0.69	14234	outcome	TRUE	reported	textfile	2.298e-06	0.0719	7053093	NA	5	finn-b-HYPOTHYROIDISM	|| id:finn-b-HYPOTHYROIDISM	TRUE	reported	igd	2	1	TRUE
			rs72996747	G	A	G	A	-0.1113	0.0232	0.103	0.0608	FALSE	FALSE	FALSE	5mezm7	0.0277	0.402	13223	outcome	TRUE	reported	textfile	8.79002e-07	0.0226	8432138	NA	19	finn-b-HYPOTHYROIDISM	|| id:finn-b-HYPOTHYROIDISM	TRUE	reported	igd	2	1	TRUE
			rs74843811	A	G	A	G	0.2517	-0.0345	0.0154	0.0288	FALSE	FALSE	FALSE	5mezm7	0.0374	0.356	14248	outcome	TRUE	reported	textfile	4.53701e-06	0.0549	22793532	NA	1	finn-b-HYPOTHYROIDISM	|| id:finn-b-HYPOTHYROIDISM	TRUE	reported	igd	2	1	TRUE
			rs7568275	C	G	C	G	-0.1117	0.0121	0.7637	0.77	FALSE	TRUE	FALSE	5mezm7	0.0138	0.381	14710	outcome	TRUE	reported	textfile	2.58583e-12	0.016	191966452	NA	2	finn-b-HYPOTHYROIDISM	|| id:finn-b-HYPOTHYROIDISM	TRUE	reported	igd	2	1	TRUE
			rs7599564	G	A	G	A	0.0792	0.0001	0.625	0.5881	FALSE	FALSE	FALSE	5mezm7	0.012	0.993	14287	outcome	TRUE	reported	textfile	1.80198e-08	0.0141	43509617	NA	2	finn-b-HYPOTHYROIDISM	|| id:finn-b-HYPOTHYROIDISM	TRUE	reported	igd	2	1	TRUE
			rs7754251	C	G	C	G	0.0819	0.0216	0.4524	0.4388	FALSE	TRUE	TRUE	5mezm7	0.0116	0.0626	14716	outcome	TRUE	reported	textfile	1.81899e-09	0.0136	90989125	NA	6	finn-b-HYPOTHYROIDISM	|| id:finn-b-HYPOTHYROIDISM	TRUE	reported	igd	2	1	FALSE
			rs7850258	G	A	G	A	0.2137	-0.0009	0.6632	0.6715	FALSE	FALSE	FALSE	5mezm7	0.0121	0.941	14734	outcome	TRUE	reported	textfile	4.11813e-50	0.0144	100549013	NA	9	finn-b-HYPOTHYROIDISM	|| id:finn-b-HYPOTHYROIDISM	TRUE	reported	igd	2	1	TRUE
			rs7872217	A	G	A	G	-0.07	-0.0056	0.6579	0.6421	FALSE	FALSE	FALSE	5mezm7	0.0124	0.652	14287	outcome	TRUE	reported	textfile	1.05901e-06	0.0144	21573443	NA	9	finn-b-HYPOTHYROIDISM	|| id:finn-b-HYPOTHYROIDISM	TRUE	reported	igd	2	1	TRUE
			rs78782944	T	C	T	C	0.1364	-0.0281	0.09548	0.0772	FALSE	FALSE	FALSE	5mezm7	0.0237	0.236	14287	outcome	TRUE	reported	textfile	4.06397e-09	0.0232	114663968	NA	1	finn-b-HYPOTHYROIDISM	|| id:finn-b-HYPOTHYROIDISM	TRUE	reported	igd	2	1	TRUE
			rs893065	T	G	T	G	-0.0778	-0.0158	0.1933	0.1507	FALSE	FALSE	FALSE	5mezm7	0.0162	0.329	14717	outcome	TRUE	reported	textfile	6.699e-06	0.0173	31638706	NA	15	finn-b-HYPOTHYROIDISM	|| id:finn-b-HYPOTHYROIDISM	TRUE	reported	igd	2	1	TRUE
			rs897586	A	G	A	G	-0.0805	0.0067	0.3156	0.353	FALSE	FALSE	FALSE	5mezm7	0.012	0.577	14733	outcome	TRUE	reported	textfile	3.83398e-08	0.0146	128193294	NA	8	finn-b-HYPOTHYROIDISM	|| id:finn-b-HYPOTHYROIDISM	TRUE	reported	igd	2	1	TRUE
			rs9271365	G	T	G	T	0.2357	0.0129	0.3712	0.4197	FALSE	FALSE	FALSE	5mezm7	0.0116	0.266	14735	outcome	TRUE	reported	textfile	3.39938e-56	0.0149	32586794	NA	6	finn-b-HYPOTHYROIDISM	|| id:finn-b-HYPOTHYROIDISM	TRUE	reported	igd	2	1	TRUE
			rs9277557	C	T	C	T	-0.1197	0.0159	0.1919	0.2458	FALSE	FALSE	FALSE	5mezm7	0.0134	0.235	14734	outcome	TRUE	reported	textfile	4.38026e-12	0.0173	33056694	NA	6	finn-b-HYPOTHYROIDISM	|| id:finn-b-HYPOTHYROIDISM	TRUE	reported	igd	2	1	TRUE
			rs9402691	C	G	C	G	0.0863	-0.0195	0.193	0.2059	FALSE	TRUE	FALSE	5mezm7	0.0148	0.188	14286	outcome	TRUE	reported	textfile	5.22204e-07	0.0172	135487502	NA	6	finn-b-HYPOTHYROIDISM	|| id:finn-b-HYPOTHYROIDISM	TRUE	reported	igd	2	1	TRUE
			rs9497965	T	C	T	C	0.0935	-0.0084	0.339	0.3923	FALSE	FALSE	FALSE	5mezm7	0.0119	0.48	14734	outcome	TRUE	reported	textfile	8.43723e-11	0.0144	148521292	NA	6	finn-b-HYPOTHYROIDISM	|| id:finn-b-HYPOTHYROIDISM	TRUE	reported	igd	2	1	TRUE
		step3	SNP	effect_allele.exposure	other_allele.exposure	effect_allele.outcome	other_allele.outcome	beta.exposure	beta.outcome	eaf.exposure	eaf.outcome	remove	palindromic	ambiguous	id.outcome	chr	pos	se.outcome	samplesize.outcome	pval.outcome	outcome	originalname.outcome	outcome.deprecated	mr_keep.outcome	data_source.outcome	proxy.outcome	target_snp.outcome	proxy_snp.outcome	target_a1.outcome	target_a2.outcome	proxy_a1.outcome	proxy_a2.outcome	se.exposure	pval.exposure	samplesize.exposure	exposure	mr_keep.exposure	pval_origin.exposure	id.exposure	data_source.exposure	action	SNP_index	mr_keep
			rs10903115	A	G	A	G	-0.0559	-0.03358	0.4429	0.4211	FALSE	FALSE	FALSE	ebi-a-GCST90001802	1	25261696	0.02517	3657	0.1822	CD27 on IgD- CD38- B cell || id:ebi-a-GCST90001802	CD27 on IgD- CD38- B cell	CD27 on IgD- CD38- B cell || ||	TRUE	igd	NA	NA	NA	NA	NA	NA	NA	0.0122	4.61e-06	14286	exposure	TRUE	reported	pFAxr9	textfile	2	1	TRUE
			rs10992054	T	C	T	C	-0.3705	0.1067	0.9873	0.9861	FALSE	FALSE	FALSE	ebi-a-GCST90001802	9	92856642	0.1049	3657	0.3093	CD27 on IgD- CD38- B cell || id:ebi-a-GCST90001802	CD27 on IgD- CD38- B cell	CD27 on IgD- CD38- B cell || ||	TRUE	igd	NA	NA	NA	NA	NA	NA	NA	0.0763	1.2e-06	12304	exposure	TRUE	reported	pFAxr9	textfile	2	1	TRUE
			rs11020961	A	G	A	G	0.0768	0.005685	0.8167	0.8578	FALSE	FALSE	FALSE	ebi-a-GCST90001802	11	94575608	0.03562	3657	0.8732	CD27 on IgD- CD38- B cell || id:ebi-a-GCST90001802	CD27 on IgD- CD38- B cell	CD27 on IgD- CD38- B cell || ||	TRUE	igd	NA	NA	NA	NA	NA	NA	NA	0.0161	1.84e-06	14287	exposure	TRUE	reported	pFAxr9	textfile	2	1	TRUE
			rs11220506	A	G	A	G	-0.0702	0.0102	0.1876	0.1807	FALSE	FALSE	FALSE	ebi-a-GCST90001802	11	126335329	0.03253	3657	0.7539	CD27 on IgD- CD38- B cell || id:ebi-a-GCST90001802	CD27 on IgD- CD38- B cell	CD27 on IgD- CD38- B cell || ||	TRUE	igd	NA	NA	NA	NA	NA	NA	NA	0.0147	1.79e-06	14729	exposure	TRUE	reported	pFAxr9	textfile	2	1	TRUE
			rs11265488	A	G	A	G	-0.0624	0.05132	0.4675	0.4609	FALSE	FALSE	FALSE	ebi-a-GCST90001802	1	160773957	0.02513	3657	0.0412003	CD27 on IgD- CD38- B cell || id:ebi-a-GCST90001802	CD27 on IgD- CD38- B cell	CD27 on IgD- CD38- B cell || ||	TRUE	igd	NA	NA	NA	NA	NA	NA	NA	0.0118	1.24e-07	14287	exposure	TRUE	reported	pFAxr9	textfile	2	1	TRUE
			rs11265493	A	G	A	G	0.2122	-0.02983	0.4066	0.375	FALSE	FALSE	FALSE	ebi-a-GCST90001802	1	160803802	0.02574	3657	0.2466	CD27 on IgD- CD38- B cell || id:ebi-a-GCST90001802	CD27 on IgD- CD38- B cell	CD27 on IgD- CD38- B cell || ||	TRUE	igd	NA	NA	NA	NA	NA	NA	NA	0.0119	3.99e-71	14287	exposure	TRUE	reported	pFAxr9	textfile	2	1	TRUE
			rs113798825	T	C	T	C	-0.3154	-0.1115	0.9868	0.993	FALSE	FALSE	FALSE	ebi-a-GCST90001802	1	233431752	0.1463	3657	0.446	CD27 on IgD- CD38- B cell || id:ebi-a-GCST90001802	CD27 on IgD- CD38- B cell	CD27 on IgD- CD38- B cell || ||	TRUE	igd	NA	NA	NA	NA	NA	NA	NA	0.0695	5.68e-06	11273	exposure	TRUE	reported	pFAxr9	textfile	2	1	TRUE
			rs114344979	T	C	T	C	0.1066	0.07016	0.0652	0.045	FALSE	FALSE	FALSE	ebi-a-GCST90001802	2	49094515	0.06053	3657	0.2465	CD27 on IgD- CD38- B cell || id:ebi-a-GCST90001802	CD27 on IgD- CD38- B cell	CD27 on IgD- CD38- B cell || ||	TRUE	igd	NA	NA	NA	NA	NA	NA	NA	0.024	8.93e-06	14724	exposure	TRUE	reported	pFAxr9	textfile	2	1	TRUE
			rs114758826	A	G	A	G	-0.1804	0.07974	0.0393	0.0041	FALSE	FALSE	FALSE	ebi-a-GCST90001802	4	174530615	0.1914	3657	0.677001	CD27 on IgD- CD38- B cell || id:ebi-a-GCST90001802	CD27 on IgD- CD38- B cell	CD27 on IgD- CD38- B cell || ||	TRUE	igd	NA	NA	NA	NA	NA	NA	NA	0.0337	8.65e-08	14728	exposure	TRUE	reported	pFAxr9	textfile	2	1	TRUE
			rs139924614	A	G	A	G	0.1618	-0.1795	0.9666	0.9728	FALSE	FALSE	FALSE	ebi-a-GCST90001802	22	17214005	0.0784	3657	0.0221101	CD27 on IgD- CD38- B cell || id:ebi-a-GCST90001802	CD27 on IgD- CD38- B cell	CD27 on IgD- CD38- B cell || ||	TRUE	igd	NA	NA	NA	NA	NA	NA	NA	0.0348	3.33e-06	14725	exposure	TRUE	reported	pFAxr9	textfile	2	1	TRUE
			rs140189694	A	T	A	T	0.2783	0.1223	0.9887	0.999	FALSE	TRUE	FALSE	ebi-a-GCST90001802	5	113042679	0.3899	3657	0.753701	CD27 on IgD- CD38- B cell || id:ebi-a-GCST90001802	CD27 on IgD- CD38- B cell	CD27 on IgD- CD38- B cell || ||	TRUE	igd	NA	NA	NA	NA	NA	NA	NA	0.0621	7.41e-06	12934	exposure	TRUE	reported	pFAxr9	textfile	2	1	TRUE
			rs1434219	T	C	T	C	-0.0589	0.008262	0.4388	0.447	FALSE	FALSE	FALSE	ebi-a-GCST90001802	2	79554556	0.0257	3657	0.747901	CD27 on IgD- CD38- B cell || id:ebi-a-GCST90001802	CD27 on IgD- CD38- B cell	CD27 on IgD- CD38- B cell || ||	TRUE	igd	NA	NA	NA	NA	NA	NA	NA	0.0123	1.68e-06	14287	exposure	TRUE	reported	pFAxr9	textfile	2	1	TRUE
			rs145111742	T	C	T	C	0.3046	0.03301	0.0304	0.0427	FALSE	FALSE	FALSE	ebi-a-GCST90001802	9	129557272	0.06174	3657	0.592899	CD27 on IgD- CD38- B cell || id:ebi-a-GCST90001802	CD27 on IgD- CD38- B cell	CD27 on IgD- CD38- B cell || ||	TRUE	igd	NA	NA	NA	NA	NA	NA	NA	0.0689	9.83e-06	12304	exposure	TRUE	reported	pFAxr9	textfile	2	1	TRUE
			rs145175118	T	C	T	C	0.2308	-0.4009	0.9818	0.999	FALSE	FALSE	FALSE	ebi-a-GCST90001802	8	92927069	0.3992	3657	0.3153	CD27 on IgD- CD38- B cell || id:ebi-a-GCST90001802	CD27 on IgD- CD38- B cell	CD27 on IgD- CD38- B cell || ||	TRUE	igd	NA	NA	NA	NA	NA	NA	NA	0.052	9.06e-06	14287	exposure	TRUE	reported	pFAxr9	textfile	2	1	TRUE
			rs147033439	A	G	A	G	0.2053	0.02436	0.0249	0.0336	FALSE	FALSE	FALSE	ebi-a-GCST90001802	1	88677329	0.06944	3657	0.7258	CD27 on IgD- CD38- B cell || id:ebi-a-GCST90001802	CD27 on IgD- CD38- B cell	CD27 on IgD- CD38- B cell || ||	TRUE	igd	NA	NA	NA	NA	NA	NA	NA	0.0411	5.88e-07	14731	exposure	TRUE	reported	pFAxr9	textfile	2	1	TRUE
			rs148214660	A	G	A	G	-0.2705	0.3025	0.0131	0.0014	FALSE	FALSE	FALSE	ebi-a-GCST90001802	3	112589458	0.3211	3657	0.3462	CD27 on IgD- CD38- B cell || id:ebi-a-GCST90001802	CD27 on IgD- CD38- B cell	CD27 on IgD- CD38- B cell || ||	TRUE	igd	NA	NA	NA	NA	NA	NA	NA	0.0612	9.87e-06	14287	exposure	TRUE	reported	pFAxr9	textfile	2	1	TRUE
			rs149212182	T	C	T	C	0.2642	0.005032	0.0173	0.0077	FALSE	FALSE	FALSE	ebi-a-GCST90001802	20	60283624	0.1441	3657	0.9721	CD27 on IgD- CD38- B cell || id:ebi-a-GCST90001802	CD27 on IgD- CD38- B cell	CD27 on IgD- CD38- B cell || ||	TRUE	igd	NA	NA	NA	NA	NA	NA	NA	0.059	7.54e-06	12321	exposure	TRUE	reported	pFAxr9	textfile	2	1	TRUE
			rs149458216	A	C	A	C	-0.2146	-0.01194	0.0182	0.0062	FALSE	FALSE	FALSE	ebi-a-GCST90001802	16	48902293	0.1526	3657	0.9376	CD27 on IgD- CD38- B cell || id:ebi-a-GCST90001802	CD27 on IgD- CD38- B cell	CD27 on IgD- CD38- B cell || ||	TRUE	igd	NA	NA	NA	NA	NA	NA	NA	0.047	4.97e-06	14725	exposure	TRUE	reported	pFAxr9	textfile	2	1	TRUE
			rs149826608	A	G	A	G	-0.3587	-0.005412	0.007	0.006	FALSE	FALSE	FALSE	ebi-a-GCST90001802	7	109234908	0.1592	3657	0.9729	CD27 on IgD- CD38- B cell || id:ebi-a-GCST90001802	CD27 on IgD- CD38- B cell	CD27 on IgD- CD38- B cell || ||	TRUE	igd	NA	NA	NA	NA	NA	NA	NA	0.0807	8.8e-06	13156	exposure	TRUE	reported	pFAxr9	textfile	2	1	TRUE
			rs1574847	C	G	C	G	-0.0637	0.008597	0.2366	0.2352	FALSE	TRUE	FALSE	ebi-a-GCST90001802	4	27611759	0.0297	3657	0.7722	CD27 on IgD- CD38- B cell || id:ebi-a-GCST90001802	CD27 on IgD- CD38- B cell	CD27 on IgD- CD38- B cell || ||	TRUE	igd	NA	NA	NA	NA	NA	NA	NA	0.0139	4.59e-06	14287	exposure	TRUE	reported	pFAxr9	textfile	2	1	TRUE
			rs2554697	A	G	A	G	0.0627	-0.02587	0.6347	0.6689	FALSE	FALSE	FALSE	ebi-a-GCST90001802	8	3921805	0.02669	3657	0.3324	CD27 on IgD- CD38- B cell || id:ebi-a-GCST90001802	CD27 on IgD- CD38- B cell	CD27 on IgD- CD38- B cell || ||	TRUE	igd	NA	NA	NA	NA	NA	NA	NA	0.0134	2.88e-06	11782	exposure	TRUE	reported	pFAxr9	textfile	2	1	TRUE
			rs3184504	T	C	T	C	0.116	-0.04756	0.4764	0.4717	FALSE	FALSE	FALSE	ebi-a-GCST90001802	12	111884608	0.02622	3657	0.0696996	CD27 on IgD- CD38- B cell || id:ebi-a-GCST90001802	CD27 on IgD- CD38- B cell	CD27 on IgD- CD38- B cell || ||	TRUE	igd	NA	NA	NA	NA	NA	NA	NA	0.0128	1.27e-19	11784	exposure	TRUE	reported	pFAxr9	textfile	2	1	TRUE
			rs34826779	T	G	T	G	0.063	0.005507	0.248	0.3244	FALSE	FALSE	FALSE	ebi-a-GCST90001802	8	106570964	0.02693	3657	0.838	CD27 on IgD- CD38- B cell || id:ebi-a-GCST90001802	CD27 on IgD- CD38- B cell	CD27 on IgD- CD38- B cell || ||	TRUE	igd	NA	NA	NA	NA	NA	NA	NA	0.0138	4.99e-06	14287	exposure	TRUE	reported	pFAxr9	textfile	2	1	TRUE
			rs3828139	T	C	T	C	0.0744	-0.02056	0.4677	0.4818	FALSE	FALSE	FALSE	ebi-a-GCST90001802	1	44253015	0.02506	3657	0.4122	CD27 on IgD- CD38- B cell || id:ebi-a-GCST90001802	CD27 on IgD- CD38- B cell	CD27 on IgD- CD38- B cell || ||	TRUE	igd	NA	NA	NA	NA	NA	NA	NA	0.0119	4.05e-10	14286	exposure	TRUE	reported	pFAxr9	textfile	2	1	TRUE
			rs4672486	A	G	A	G	0.0661	-0.03711	0.4329	0.3091	FALSE	FALSE	FALSE	ebi-a-GCST90001802	2	62495209	0.02735	3657	0.175	CD27 on IgD- CD38- B cell || id:ebi-a-GCST90001802	CD27 on IgD- CD38- B cell	CD27 on IgD- CD38- B cell || ||	TRUE	igd	NA	NA	NA	NA	NA	NA	NA	0.0117	1.61e-08	14720	exposure	TRUE	reported	pFAxr9	textfile	2	1	TRUE
			rs56272634	T	C	T	C	0.0704	-0.1015	0.6994	0.7849	FALSE	FALSE	FALSE	ebi-a-GCST90001802	2	111846068	0.03057	3657	0.000913608	CD27 on IgD- CD38- B cell || id:ebi-a-GCST90001802	CD27 on IgD- CD38- B cell	CD27 on IgD- CD38- B cell || ||	TRUE	igd	NA	NA	NA	NA	NA	NA	NA	0.0126	2.31e-08	14729	exposure	TRUE	reported	pFAxr9	textfile	2	1	TRUE
			rs60006581	A	G	A	G	0.0905	0.02626	0.9052	0.7629	FALSE	FALSE	FALSE	ebi-a-GCST90001802	21	38144075	0.02899	3657	0.3651	CD27 on IgD- CD38- B cell || id:ebi-a-GCST90001802	CD27 on IgD- CD38- B cell	CD27 on IgD- CD38- B cell || ||	TRUE	igd	NA	NA	NA	NA	NA	NA	NA	0.0203	8.27e-06	14724	exposure	TRUE	reported	pFAxr9	textfile	2	1	TRUE
			rs61865960	T	C	T	C	0.2604	0.2682	0.9697	0.9984	FALSE	FALSE	FALSE	ebi-a-GCST90001802	10	95690555	0.2963	3657	0.3655	CD27 on IgD- CD38- B cell || id:ebi-a-GCST90001802	CD27 on IgD- CD38- B cell	CD27 on IgD- CD38- B cell || ||	TRUE	igd	TRUE	rs61865960	rs77415932	C	T	T	G	0.0584	8.24e-06	11810	exposure	TRUE	reported	pFAxr9	textfile	2	1	TRUE
			rs6928352	A	G	A	G	-0.1074	0.03825	0.0794	0.026	FALSE	FALSE	FALSE	ebi-a-GCST90001802	6	614064	0.07808	3657	0.6243	CD27 on IgD- CD38- B cell || id:ebi-a-GCST90001802	CD27 on IgD- CD38- B cell	CD27 on IgD- CD38- B cell || ||	TRUE	igd	NA	NA	NA	NA	NA	NA	NA	0.0215	5.87e-07	14731	exposure	TRUE	reported	pFAxr9	textfile	2	1	TRUE
			rs72756898	C	G	C	G	0.2056	0.4051	0.0192	0.0015	FALSE	TRUE	FALSE	ebi-a-GCST90001802	5	64185695	0.3009	3657	0.1784	CD27 on IgD- CD38- B cell || id:ebi-a-GCST90001802	CD27 on IgD- CD38- B cell	CD27 on IgD- CD38- B cell || ||	TRUE	igd	NA	NA	NA	NA	NA	NA	NA	0.0454	5.94e-06	14734	exposure	TRUE	reported	pFAxr9	textfile	2	1	TRUE
			rs72837690	T	C	T	C	-0.0776	-0.002184	0.6405	0.7855	FALSE	FALSE	FALSE	ebi-a-GCST90001802	17	7088423	0.03006	3657	0.9421	CD27 on IgD- CD38- B cell || id:ebi-a-GCST90001802	CD27 on IgD- CD38- B cell	CD27 on IgD- CD38- B cell || ||	TRUE	igd	NA	NA	NA	NA	NA	NA	NA	0.0125	5.37e-10	14287	exposure	TRUE	reported	pFAxr9	textfile	2	1	TRUE
			rs73173072	A	T	A	T	0.1576	0.04037	0.9675	0.9856	FALSE	TRUE	FALSE	ebi-a-GCST90001802	3	167513752	0.103	3657	0.695	CD27 on IgD- CD38- B cell || id:ebi-a-GCST90001802	CD27 on IgD- CD38- B cell	CD27 on IgD- CD38- B cell || ||	TRUE	igd	NA	NA	NA	NA	NA	NA	NA	0.0353	8.02e-06	14718	exposure	TRUE	reported	pFAxr9	textfile	2	1	TRUE
			rs78142752	T	C	T	C	0.2288	-1.674	0.0184	0.0003	FALSE	FALSE	FALSE	ebi-a-GCST90001802	5	96078542	1.384	3657	0.2264	CD27 on IgD- CD38- B cell || id:ebi-a-GCST90001802	CD27 on IgD- CD38- B cell	CD27 on IgD- CD38- B cell || ||	TRUE	igd	NA	NA	NA	NA	NA	NA	NA	0.0497	4.15e-06	14734	exposure	TRUE	reported	pFAxr9	textfile	2	1	TRUE
		step4	SNP	effect_allele.exposure	other_allele.exposure	effect_allele.outcome	other_allele.outcome	beta.exposure	beta.outcome	eaf.exposure	eaf.outcome	remove	palindromic	ambiguous	id.outcome	chr	pos	se.outcome	samplesize.outcome	pval.outcome	outcome	originalname.outcome	outcome.deprecated	mr_keep.outcome	data_source.outcome	pos.exposure	chr.exposure	pval.exposure	samplesize.exposure	se.exposure	id.exposure	exposure	mr_keep.exposure	pval_origin.exposure	data_source.exposure	action	SNP_index	mr_keep
			rs11064198	T	A	T	A	-0.225	-0.0151	0.1256	0.1738	FALSE	TRUE	FALSE	finn-b-HYPOTHYROIDISM	12	6558720	0.0182	NA	0.4075	Hypothyroidism (congenital or acquired) || id:finn-b-HYPOTHYROIDISM	Hypothyroidism (congenital or acquired)	Hypothyroidism (congenital or acquired) || ||	TRUE	igd	6558720	12	1.19201e-09	3657	0.03691	ebi-a-GCST90001802	|| id:ebi-a-GCST90001802	TRUE	reported	igd	2	1	TRUE
			rs11086984	T	C	T	C	0.2106	0.0037	0.1514	0.1237	FALSE	FALSE	FALSE	finn-b-HYPOTHYROIDISM	20	44511627	0.0208	NA	0.8594	Hypothyroidism (congenital or acquired) || id:finn-b-HYPOTHYROIDISM	Hypothyroidism (congenital or acquired)	Hypothyroidism (congenital or acquired) || ||	TRUE	igd	44511627	20	1.67402e-09	3657	0.03486	ebi-a-GCST90001802	|| id:ebi-a-GCST90001802	TRUE	reported	igd	2	1	TRUE
			rs114911864	T	A	T	A	-0.8961	0.6146	0.0045	0.001222	FALSE	TRUE	FALSE	finn-b-HYPOTHYROIDISM	1	16508223	0.2001	NA	0.00212501	Hypothyroidism (congenital or acquired) || id:finn-b-HYPOTHYROIDISM	Hypothyroidism (congenital or acquired)	Hypothyroidism (congenital or acquired) || ||	TRUE	igd	16508223	1	2.61999e-06	3657	0.1904	ebi-a-GCST90001802	|| id:ebi-a-GCST90001802	TRUE	reported	igd	2	1	TRUE
			rs144642376	G	A	G	A	0.2366	-0.0818	0.0718	0.01541	FALSE	FALSE	FALSE	finn-b-HYPOTHYROIDISM	3	36349691	0.0556	NA	0.1415	Hypothyroidism (congenital or acquired) || id:finn-b-HYPOTHYROIDISM	Hypothyroidism (congenital or acquired)	Hypothyroidism (congenital or acquired) || ||	TRUE	igd	36349691	3	1.67302e-06	3657	0.04932	ebi-a-GCST90001802	|| id:ebi-a-GCST90001802	TRUE	reported	igd	2	1	TRUE
			rs147388542	C	A	C	A	0.8406	0.0587	0.0055	0.007837	FALSE	FALSE	FALSE	finn-b-HYPOTHYROIDISM	9	94318432	0.0809	NA	0.4683	Hypothyroidism (congenital or acquired) || id:finn-b-HYPOTHYROIDISM	Hypothyroidism (congenital or acquired)	Hypothyroidism (congenital or acquired) || ||	TRUE	igd	94318432	9	3.84202e-07	3657	0.1653	ebi-a-GCST90001802	|| id:ebi-a-GCST90001802	TRUE	reported	igd	2	1	TRUE
			rs162076	A	G	A	G	-0.143	-0.0011	0.555	0.625	FALSE	FALSE	FALSE	finn-b-HYPOTHYROIDISM	20	46785499	0.0141	NA	0.9386	Hypothyroidism (congenital or acquired) || id:finn-b-HYPOTHYROIDISM	Hypothyroidism (congenital or acquired)	Hypothyroidism (congenital or acquired) || ||	TRUE	igd	46785499	20	1.54e-08	3657	0.02522	ebi-a-GCST90001802	|| id:ebi-a-GCST90001802	TRUE	reported	igd	2	1	TRUE
			rs1801274	G	A	G	A	-0.2111	-0.0009	0.325	0.5013	FALSE	FALSE	FALSE	finn-b-HYPOTHYROIDISM	1	161479745	0.0135	NA	0.9497	Hypothyroidism (congenital or acquired) || id:finn-b-HYPOTHYROIDISM	Hypothyroidism (congenital or acquired)	Hypothyroidism (congenital or acquired) || ||	TRUE	igd	161479745	1	2.77013e-15	3657	0.02661	ebi-a-GCST90001802	|| id:ebi-a-GCST90001802	TRUE	reported	igd	2	1	TRUE
			rs1883832	C	T	C	T	-0.4707	-0.0347	0.6318	0.7315	FALSE	FALSE	FALSE	finn-b-HYPOTHYROIDISM	20	44746982	0.0153	NA	0.02329	Hypothyroidism (congenital or acquired) || id:finn-b-HYPOTHYROIDISM	Hypothyroidism (congenital or acquired)	Hypothyroidism (congenital or acquired) || ||	TRUE	igd	44746982	20	3.83354e-75	3657	0.02507	ebi-a-GCST90001802	|| id:ebi-a-GCST90001802	TRUE	reported	igd	2	1	TRUE
			rs1988454	A	G	A	G	0.1123	-0.01	0.459	0.3543	FALSE	FALSE	FALSE	finn-b-HYPOTHYROIDISM	1	82973317	0.0143	NA	0.483	Hypothyroidism (congenital or acquired) || id:finn-b-HYPOTHYROIDISM	Hypothyroidism (congenital or acquired)	Hypothyroidism (congenital or acquired) || ||	TRUE	igd	82973317	1	8.28209e-06	3657	0.02515	ebi-a-GCST90001802	|| id:ebi-a-GCST90001802	TRUE	reported	igd	2	1	TRUE
			rs2250246	G	A	G	A	-0.2059	-0.0077	0.5339	0.614	FALSE	FALSE	FALSE	finn-b-HYPOTHYROIDISM	12	6553016	0.0139	NA	0.579399	Hypothyroidism (congenital or acquired) || id:finn-b-HYPOTHYROIDISM	Hypothyroidism (congenital or acquired)	Hypothyroidism (congenital or acquired) || ||	TRUE	igd	6553016	12	7.42335e-17	3657	0.02456	ebi-a-GCST90001802	|| id:ebi-a-GCST90001802	TRUE	reported	igd	2	1	TRUE
			rs230665	A	G	A	G	0.6433	0.0019	0.0075	0.06183	FALSE	FALSE	FALSE	finn-b-HYPOTHYROIDISM	11	77881098	0.0285	NA	0.9466	Hypothyroidism (congenital or acquired) || id:finn-b-HYPOTHYROIDISM	Hypothyroidism (congenital or acquired)	Hypothyroidism (congenital or acquired) || ||	TRUE	igd	77881098	11	7.71205e-06	3657	0.1436	ebi-a-GCST90001802	|| id:ebi-a-GCST90001802	TRUE	reported	igd	2	1	TRUE
			rs2526388	C	T	C	T	-0.1183	0.0062	0.5906	0.8232	FALSE	FALSE	FALSE	finn-b-HYPOTHYROIDISM	3	50174886	0.018	NA	0.730099	Hypothyroidism (congenital or acquired) || id:finn-b-HYPOTHYROIDISM	Hypothyroidism (congenital or acquired)	Hypothyroidism (congenital or acquired) || ||	TRUE	igd	50174886	3	8.96499e-06	3657	0.0266	ebi-a-GCST90001802	|| id:ebi-a-GCST90001802	TRUE	reported	igd	2	1	TRUE
			rs34101571	A	G	A	G	-0.417	-0.0409	0.0239	0.03164	FALSE	FALSE	FALSE	finn-b-HYPOTHYROIDISM	1	31211894	0.039	NA	0.2941	Hypothyroidism (congenital or acquired) || id:finn-b-HYPOTHYROIDISM	Hypothyroidism (congenital or acquired)	Hypothyroidism (congenital or acquired) || ||	TRUE	igd	31211894	1	2.05802e-07	3657	0.08013	ebi-a-GCST90001802	|| id:ebi-a-GCST90001802	TRUE	reported	igd	2	1	TRUE
			rs35574803	C	T	C	T	0.6071	-0.0551	0.0562	0.01062	FALSE	FALSE	FALSE	finn-b-HYPOTHYROIDISM	3	32533246	0.0661	NA	0.4044	Hypothyroidism (congenital or acquired) || id:finn-b-HYPOTHYROIDISM	Hypothyroidism (congenital or acquired)	Hypothyroidism (congenital or acquired) || ||	TRUE	igd	32533246	3	2.73905e-29	3657	0.05356	ebi-a-GCST90001802	|| id:ebi-a-GCST90001802	TRUE	reported	igd	2	1	TRUE
			rs36111462	T	A	T	A	-0.5642	-0.0561	0.0101	0.06931	FALSE	TRUE	FALSE	finn-b-HYPOTHYROIDISM	5	109948893	0.0274	NA	0.04048	Hypothyroidism (congenital or acquired) || id:finn-b-HYPOTHYROIDISM	Hypothyroidism (congenital or acquired)	Hypothyroidism (congenital or acquired) || ||	TRUE	igd	109948893	5	8.02805e-06	3657	0.1262	ebi-a-GCST90001802	|| id:ebi-a-GCST90001802	TRUE	reported	igd	2	1	TRUE
			rs4453793	C	T	C	T	0.1393	-0.0059	0.2029	0.1134	FALSE	FALSE	FALSE	finn-b-HYPOTHYROIDISM	3	122718575	0.0214	NA	0.7842	Hypothyroidism (congenital or acquired) || id:finn-b-HYPOTHYROIDISM	Hypothyroidism (congenital or acquired)	Hypothyroidism (congenital or acquired) || ||	TRUE	igd	122718575	3	8.43898e-06	3657	0.03124	ebi-a-GCST90001802	|| id:ebi-a-GCST90001802	TRUE	reported	igd	2	1	TRUE
			rs486182	T	C	T	C	-0.1332	-0.0105	0.2817	0.5138	FALSE	FALSE	FALSE	finn-b-HYPOTHYROIDISM	8	20806496	0.0139	NA	0.4476	Hypothyroidism (congenital or acquired) || id:finn-b-HYPOTHYROIDISM	Hypothyroidism (congenital or acquired)	Hypothyroidism (congenital or acquired) || ||	TRUE	igd	20806496	8	1.35201e-06	3657	0.02752	ebi-a-GCST90001802	|| id:ebi-a-GCST90001802	TRUE	reported	igd	2	1	TRUE
			rs4899049	T	C	T	C	-0.2266	-0.0532	0.0681	0.03004	FALSE	FALSE	FALSE	finn-b-HYPOTHYROIDISM	14	61938155	0.0402	NA	0.1856	Hypothyroidism (congenital or acquired) || id:finn-b-HYPOTHYROIDISM	Hypothyroidism (congenital or acquired)	Hypothyroidism (congenital or acquired) || ||	TRUE	igd	61938155	14	3.99402e-06	3657	0.04905	ebi-a-GCST90001802	|| id:ebi-a-GCST90001802	TRUE	reported	igd	2	1	TRUE
			rs4987790	G	T	G	T	0.1333	-0.0134	0.6892	0.6484	FALSE	FALSE	FALSE	finn-b-HYPOTHYROIDISM	18	60861693	0.0142	NA	0.3458	Hypothyroidism (congenital or acquired) || id:finn-b-HYPOTHYROIDISM	Hypothyroidism (congenital or acquired)	Hypothyroidism (congenital or acquired) || ||	TRUE	igd	60861693	18	7.57495e-07	3657	0.0269	ebi-a-GCST90001802	|| id:ebi-a-GCST90001802	TRUE	reported	igd	2	1	TRUE
			rs577575	A	G	A	G	0.2039	0.0823	0.117	0.1235	FALSE	FALSE	FALSE	finn-b-HYPOTHYROIDISM	12	10045919	0.0206	NA	6.65396e-05	Hypothyroidism (congenital or acquired) || id:finn-b-HYPOTHYROIDISM	Hypothyroidism (congenital or acquired)	Hypothyroidism (congenital or acquired) || ||	TRUE	igd	10045919	12	1.494e-07	3657	0.03875	ebi-a-GCST90001802	|| id:ebi-a-GCST90001802	TRUE	reported	igd	2	1	TRUE
			rs6012007	C	T	C	T	-0.3302	0.0083	0.0335	0.06735	FALSE	FALSE	FALSE	finn-b-HYPOTHYROIDISM	20	45312244	0.027	NA	0.7587	Hypothyroidism (congenital or acquired) || id:finn-b-HYPOTHYROIDISM	Hypothyroidism (congenital or acquired)	Hypothyroidism (congenital or acquired) || ||	TRUE	igd	45312244	20	2.04602e-06	3657	0.06943	ebi-a-GCST90001802	|| id:ebi-a-GCST90001802	TRUE	reported	igd	2	1	TRUE
			rs62163304	A	G	A	G	-0.1403	0.0049	0.2996	0.3301	FALSE	FALSE	FALSE	finn-b-HYPOTHYROIDISM	2	111847100	0.0145	NA	0.7358	Hypothyroidism (congenital or acquired) || id:finn-b-HYPOTHYROIDISM	Hypothyroidism (congenital or acquired)	Hypothyroidism (congenital or acquired) || ||	TRUE	igd	111847100	2	3.63697e-07	3657	0.02753	ebi-a-GCST90001802	|| id:ebi-a-GCST90001802	TRUE	reported	igd	2	1	TRUE
			rs717954	G	A	G	A	0.1351	-0.0026	0.2114	0.1742	FALSE	FALSE	FALSE	finn-b-HYPOTHYROIDISM	5	148981029	0.018	NA	0.8865	Hypothyroidism (congenital or acquired) || id:finn-b-HYPOTHYROIDISM	Hypothyroidism (congenital or acquired)	Hypothyroidism (congenital or acquired) || ||	TRUE	igd	148981029	5	9.98206e-06	3657	0.03055	ebi-a-GCST90001802	|| id:ebi-a-GCST90001802	TRUE	reported	igd	2	1	TRUE
			rs7517211	C	G	C	G	0.1191	-0.0181	0.6084	0.5213	FALSE	TRUE	TRUE	finn-b-HYPOTHYROIDISM	1	99969159	0.0136	NA	0.1843	Hypothyroidism (congenital or acquired) || id:finn-b-HYPOTHYROIDISM	Hypothyroidism (congenital or acquired)	Hypothyroidism (congenital or acquired) || ||	TRUE	igd	99969159	1	2.52598e-06	3657	0.02527	ebi-a-GCST90001802	|| id:ebi-a-GCST90001802	TRUE	reported	igd	2	1	FALSE
			rs75901184	A	G	A	G	0.3908	0.1261	0.022	0.01165	FALSE	FALSE	FALSE	finn-b-HYPOTHYROIDISM	4	65101031	0.0635	NA	0.0471498	Hypothyroidism (congenital or acquired) || id:finn-b-HYPOTHYROIDISM	Hypothyroidism (congenital or acquired)	Hypothyroidism (congenital or acquired) || ||	TRUE	igd	65101031	4	3.97402e-06	3657	0.08459	ebi-a-GCST90001802	|| id:ebi-a-GCST90001802	TRUE	reported	igd	2	1	TRUE
			rs75918255	A	G	A	G	0.4158	0.0234	0.035	0.01123	FALSE	FALSE	FALSE	finn-b-HYPOTHYROIDISM	3	32945761	0.0669	NA	0.726001	Hypothyroidism (congenital or acquired) || id:finn-b-HYPOTHYROIDISM	Hypothyroidism (congenital or acquired)	Hypothyroidism (congenital or acquired) || ||	TRUE	igd	32945761	3	1.19801e-09	3657	0.06821	ebi-a-GCST90001802	|| id:ebi-a-GCST90001802	TRUE	reported	igd	2	1	TRUE
			rs76929865	C	A	C	A	0.3914	-0.0238	0.0223	0.029	FALSE	FALSE	FALSE	finn-b-HYPOTHYROIDISM	3	31134534	0.041	NA	0.562	Hypothyroidism (congenital or acquired) || id:finn-b-HYPOTHYROIDISM	Hypothyroidism (congenital or acquired)	Hypothyroidism (congenital or acquired) || ||	TRUE	igd	31134534	3	6.83896e-06	3657	0.08689	ebi-a-GCST90001802	|| id:ebi-a-GCST90001802	TRUE	reported	igd	2	1	TRUE
			rs77986179	G	A	G	A	0.4961	0.0403	0.0142	0.05269	FALSE	FALSE	FALSE	finn-b-HYPOTHYROIDISM	2	8336242	0.0303	NA	0.1836	Hypothyroidism (congenital or acquired) || id:finn-b-HYPOTHYROIDISM	Hypothyroidism (congenital or acquired)	Hypothyroidism (congenital or acquired) || ||	TRUE	igd	8336242	2	5.61901e-06	3657	0.1091	ebi-a-GCST90001802	|| id:ebi-a-GCST90001802	TRUE	reported	igd	2	1	TRUE
			rs973446	G	C	G	C	-0.1842	0.0235	0.1313	0.1164	FALSE	TRUE	FALSE	finn-b-HYPOTHYROIDISM	20	44094375	0.0212	NA	0.266	Hypothyroidism (congenital or acquired) || id:finn-b-HYPOTHYROIDISM	Hypothyroidism (congenital or acquired)	Hypothyroidism (congenital or acquired) || ||	TRUE	igd	44094375	20	5.98494e-07	3657	0.03684	ebi-a-GCST90001802	|| id:ebi-a-GCST90001802	TRUE	reported	igd	2	1	TRUE
GCST90274805	ebi-a-GCST90001802	step1	SNP	effect_allele.exposure	other_allele.exposure	effect_allele.outcome	other_allele.outcome	beta.exposure	beta.outcome	eaf.exposure	eaf.outcome	remove	palindromic	ambiguous	id.outcome	chr	pos	se.outcome	samplesize.outcome	pval.outcome	outcome	originalname.outcome	outcome.deprecated	mr_keep.outcome	data_source.outcome	proxy.outcome	target_snp.outcome	proxy_snp.outcome	target_a1.outcome	target_a2.outcome	proxy_a1.outcome	proxy_a2.outcome	se.exposure	pval.exposure	samplesize.exposure	exposure	mr_keep.exposure	pval_origin.exposure	id.exposure	data_source.exposure	action	SNP_index	mr_keep
			rs10057700	A	G	A	G	-0.0822	0.2242	0.4388	0.0014	FALSE	FALSE	FALSE	finn-b-HYPOTHYROIDISM	5	161958436	0.1779	NA	0.2076	Hypothyroidism (congenital or acquired) || id:finn-b-HYPOTHYROIDISM	Hypothyroidism (congenital or acquired)	Hypothyroidism (congenital or acquired) || ||	TRUE	igd	NA	NA	NA	NA	NA	NA	NA	0.0181	5.59e-06	8587	exposure	TRUE	reported	vOGpCm	textfile	2	1	TRUE
			rs10063171	T	G	T	G	0.0775	-0.0282	0.1932	0.2084	FALSE	FALSE	FALSE	finn-b-HYPOTHYROIDISM	5	67352803	0.0169	NA	0.0952094	Hypothyroidism (congenital or acquired) || id:finn-b-HYPOTHYROIDISM	Hypothyroidism (congenital or acquired)	Hypothyroidism (congenital or acquired) || ||	TRUE	igd	NA	NA	NA	NA	NA	NA	NA	0.0175	9.49e-06	11340	exposure	TRUE	reported	vOGpCm	textfile	2	1	TRUE
			rs10233998	T	G	T	G	0.131	0.0064	0.0604	0.04234	FALSE	FALSE	FALSE	finn-b-HYPOTHYROIDISM	7	89060931	0.034	NA	0.8502	Hypothyroidism (congenital or acquired) || id:finn-b-HYPOTHYROIDISM	Hypothyroidism (congenital or acquired)	Hypothyroidism (congenital or acquired) || ||	TRUE	igd	NA	NA	NA	NA	NA	NA	NA	0.0286	4.64e-06	11785	exposure	TRUE	reported	vOGpCm	textfile	2	1	TRUE
			rs115494443	A	G	A	G	0.2658	-0.055	0.0186	0.009567	FALSE	FALSE	FALSE	finn-b-HYPOTHYROIDISM	1	116784131	0.0737	NA	0.4559	Hypothyroidism (congenital or acquired) || id:finn-b-HYPOTHYROIDISM	Hypothyroidism (congenital or acquired)	Hypothyroidism (congenital or acquired) || ||	TRUE	igd	NA	NA	NA	NA	NA	NA	NA	0.0565	2.55e-06	10853	exposure	TRUE	reported	vOGpCm	textfile	2	1	TRUE
			rs115602471	T	C	T	C	0.2215	-0.0353	0.0311	0.003394	FALSE	FALSE	FALSE	finn-b-HYPOTHYROIDISM	2	170964850	0.1237	NA	0.7756	Hypothyroidism (congenital or acquired) || id:finn-b-HYPOTHYROIDISM	Hypothyroidism (congenital or acquired)	Hypothyroidism (congenital or acquired) || ||	TRUE	igd	NA	NA	NA	NA	NA	NA	NA	0.0469	2.33e-06	11340	exposure	TRUE	reported	vOGpCm	textfile	2	1	TRUE
			rs117537822	T	C	T	C	0.2176	-0.0467	0.9755	0.96396	FALSE	FALSE	FALSE	finn-b-HYPOTHYROIDISM	17	32073614	0.0368	NA	0.2038	Hypothyroidism (congenital or acquired) || id:finn-b-HYPOTHYROIDISM	Hypothyroidism (congenital or acquired)	Hypothyroidism (congenital or acquired) || ||	TRUE	igd	NA	NA	NA	NA	NA	NA	NA	0.0439	7.17e-07	11788	exposure	TRUE	reported	vOGpCm	textfile	2	1	TRUE
			rs11759846	A	G	A	G	-0.3263	-0.095	0.0799	0.04349	FALSE	FALSE	FALSE	finn-b-HYPOTHYROIDISM	6	32586222	0.0331	NA	0.00405602	Hypothyroidism (congenital or acquired) || id:finn-b-HYPOTHYROIDISM	Hypothyroidism (congenital or acquired)	Hypothyroidism (congenital or acquired) || ||	TRUE	igd	NA	NA	NA	NA	NA	NA	NA	0.0266	1.36e-34	11788	exposure	TRUE	reported	vOGpCm	textfile	2	1	TRUE
			rs11878153	A	G	A	G	0.1116	0.0333	0.9015	0.8549	FALSE	FALSE	FALSE	finn-b-HYPOTHYROIDISM	18	308555	0.0193	NA	0.0849493	Hypothyroidism (congenital or acquired) || id:finn-b-HYPOTHYROIDISM	Hypothyroidism (congenital or acquired)	Hypothyroidism (congenital or acquired) || ||	TRUE	igd	NA	NA	NA	NA	NA	NA	NA	0.0221	4.42e-07	11787	exposure	TRUE	reported	vOGpCm	textfile	2	1	TRUE
			rs12047801	T	C	T	C	0.0783	0.0087	0.174	0.1158	FALSE	FALSE	FALSE	finn-b-HYPOTHYROIDISM	1	105113404	0.0212	NA	0.6829	Hypothyroidism (congenital or acquired) || id:finn-b-HYPOTHYROIDISM	Hypothyroidism (congenital or acquired)	Hypothyroidism (congenital or acquired) || ||	TRUE	igd	NA	NA	NA	NA	NA	NA	NA	0.0171	4.67e-06	11785	exposure	TRUE	reported	vOGpCm	textfile	2	1	TRUE
			rs12529944	T	C	T	C	-0.0845	-0.0044	0.178	0.1014	FALSE	FALSE	FALSE	finn-b-HYPOTHYROIDISM	6	84066908	0.0228	NA	0.8482	Hypothyroidism (congenital or acquired) || id:finn-b-HYPOTHYROIDISM	Hypothyroidism (congenital or acquired)	Hypothyroidism (congenital or acquired) || ||	TRUE	igd	NA	NA	NA	NA	NA	NA	NA	0.0189	7.79e-06	11340	exposure	TRUE	reported	vOGpCm	textfile	2	1	TRUE
			rs13195317	T	C	T	C	-0.3251	-0.139	0.0358	0.007799	FALSE	FALSE	FALSE	finn-b-HYPOTHYROIDISM	6	32666569	0.0808	NA	0.0850903	Hypothyroidism (congenital or acquired) || id:finn-b-HYPOTHYROIDISM	Hypothyroidism (congenital or acquired)	Hypothyroidism (congenital or acquired) || ||	TRUE	igd	TRUE	rs13195317	rs138769875	T	C	G	A	0.0554	4.4e-09	11301	exposure	TRUE	reported	vOGpCm	textfile	2	1	TRUE
			rs16886503	A	T	A	T	0.2438	0.0018	0.9824	0.9782	FALSE	TRUE	FALSE	finn-b-HYPOTHYROIDISM	8	89744017	0.0468	NA	0.9693	Hypothyroidism (congenital or acquired) || id:finn-b-HYPOTHYROIDISM	Hypothyroidism (congenital or acquired)	Hypothyroidism (congenital or acquired) || ||	TRUE	igd	NA	NA	NA	NA	NA	NA	NA	0.0524	3.28e-06	11786	exposure	TRUE	reported	vOGpCm	textfile	2	1	TRUE
			rs190042298	A	G	A	G	0.1502	0.0285	0.0497	0.04382	FALSE	FALSE	FALSE	finn-b-HYPOTHYROIDISM	3	147635516	0.0332	NA	0.3915	Hypothyroidism (congenital or acquired) || id:finn-b-HYPOTHYROIDISM	Hypothyroidism (congenital or acquired)	Hypothyroidism (congenital or acquired) || ||	TRUE	igd	TRUE	rs190042298	rs72999603	A	G	C	A	0.0339	9.39e-06	9897	exposure	TRUE	reported	vOGpCm	textfile	2	1	TRUE
			rs2426634	A	G	A	G	-0.0896	-0.0109	0.1376	0.0956	FALSE	FALSE	FALSE	finn-b-HYPOTHYROIDISM	20	55282711	0.0231	NA	0.6374	Hypothyroidism (congenital or acquired) || id:finn-b-HYPOTHYROIDISM	Hypothyroidism (congenital or acquired)	Hypothyroidism (congenital or acquired) || ||	TRUE	igd	NA	NA	NA	NA	NA	NA	NA	0.0198	6.03e-06	11787	exposure	TRUE	reported	vOGpCm	textfile	2	1	TRUE
			rs4767214	T	C	T	C	0.062	0.0256	0.5326	0.4899	FALSE	FALSE	FALSE	finn-b-HYPOTHYROIDISM	12	114539621	0.0136	NA	0.0596403	Hypothyroidism (congenital or acquired) || id:finn-b-HYPOTHYROIDISM	Hypothyroidism (congenital or acquired)	Hypothyroidism (congenital or acquired) || ||	TRUE	igd	NA	NA	NA	NA	NA	NA	NA	0.013	1.85e-06	11772	exposure	TRUE	reported	vOGpCm	textfile	2	1	TRUE
			rs523604	A	G	A	G	0.0754	-0.0093	0.5264	0.4637	FALSE	FALSE	FALSE	finn-b-HYPOTHYROIDISM	11	118755738	0.0137	NA	0.4961	Hypothyroidism (congenital or acquired) || id:finn-b-HYPOTHYROIDISM	Hypothyroidism (congenital or acquired)	Hypothyroidism (congenital or acquired) || ||	TRUE	igd	NA	NA	NA	NA	NA	NA	NA	0.0142	1.1e-07	10290	exposure	TRUE	reported	vOGpCm	textfile	2	1	TRUE
			rs61098036	A	G	A	G	-0.0856	-0.005	0.8232	0.8298	FALSE	FALSE	FALSE	finn-b-HYPOTHYROIDISM	17	53521459	0.0183	NA	0.783901	Hypothyroidism (congenital or acquired) || id:finn-b-HYPOTHYROIDISM	Hypothyroidism (congenital or acquired)	Hypothyroidism (congenital or acquired) || ||	TRUE	igd	TRUE	rs61098036	rs56327014	G	A	G	C	0.0187	4.7e-06	9891	exposure	TRUE	reported	vOGpCm	textfile	2	1	TRUE
			rs6702801	C	G	C	G	-0.077	-0.0276	0.6598	0.7565	FALSE	TRUE	FALSE	finn-b-HYPOTHYROIDISM	1	89517119	0.0159	NA	0.0820805	Hypothyroidism (congenital or acquired) || id:finn-b-HYPOTHYROIDISM	Hypothyroidism (congenital or acquired)	Hypothyroidism (congenital or acquired) || ||	TRUE	igd	TRUE	rs6702801	rs61798920	G	C	T	C	0.0171	6.7e-06	7943	exposure	TRUE	reported	vOGpCm	textfile	2	1	TRUE
			rs7138689	T	G	T	G	0.0961	-0.031	0.8877	0.8951	FALSE	FALSE	FALSE	finn-b-HYPOTHYROIDISM	12	103893494	0.0221	NA	0.161	Hypothyroidism (congenital or acquired) || id:finn-b-HYPOTHYROIDISM	Hypothyroidism (congenital or acquired)	Hypothyroidism (congenital or acquired) || ||	TRUE	igd	NA	NA	NA	NA	NA	NA	NA	0.0208	3.83e-06	11777	exposure	TRUE	reported	vOGpCm	textfile	2	1	TRUE
			rs72937918	T	C	T	C	-0.2056	-0.0147	0.0233	0.03097	FALSE	FALSE	FALSE	finn-b-HYPOTHYROIDISM	11	80672314	0.0394	NA	0.7098	Hypothyroidism (congenital or acquired) || id:finn-b-HYPOTHYROIDISM	Hypothyroidism (congenital or acquired)	Hypothyroidism (congenital or acquired) || ||	TRUE	igd	NA	NA	NA	NA	NA	NA	NA	0.0452	5.4e-06	11772	exposure	TRUE	reported	vOGpCm	textfile	2	1	TRUE
			rs76012752	A	G	A	G	0.1568	-0.0293	0.9527	0.96793	FALSE	FALSE	FALSE	finn-b-HYPOTHYROIDISM	12	28953348	0.0388	NA	0.4513	Hypothyroidism (congenital or acquired) || id:finn-b-HYPOTHYROIDISM	Hypothyroidism (congenital or acquired)	Hypothyroidism (congenital or acquired) || ||	TRUE	igd	NA	NA	NA	NA	NA	NA	NA	0.0352	8.41e-06	11340	exposure	TRUE	reported	vOGpCm	textfile	2	1	TRUE
			rs76544453	T	C	T	C	-0.1609	-0.0514	0.9585	0.9836	FALSE	FALSE	FALSE	finn-b-HYPOTHYROIDISM	14	81651382	0.0538	NA	0.3397	Hypothyroidism (congenital or acquired) || id:finn-b-HYPOTHYROIDISM	Hypothyroidism (congenital or acquired)	Hypothyroidism (congenital or acquired) || ||	TRUE	igd	NA	NA	NA	NA	NA	NA	NA	0.0361	8.31e-06	11788	exposure	TRUE	reported	vOGpCm	textfile	2	1	TRUE
			rs78267257	A	G	A	G	-0.1825	0.075	0.0323	0.005677	FALSE	FALSE	FALSE	finn-b-HYPOTHYROIDISM	14	83490781	0.093	NA	0.4202	Hypothyroidism (congenital or acquired) || id:finn-b-HYPOTHYROIDISM	Hypothyroidism (congenital or acquired)	Hypothyroidism (congenital or acquired) || ||	TRUE	igd	NA	NA	NA	NA	NA	NA	NA	0.0406	6.95e-06	10903	exposure	TRUE	reported	vOGpCm	textfile	2	1	TRUE
			rs9272305	A	C	A	C	-0.2444	-0.0949	0.0316	0.08328	FALSE	FALSE	FALSE	finn-b-HYPOTHYROIDISM	6	32603879	0.0264	NA	0.000325402	Hypothyroidism (congenital or acquired) || id:finn-b-HYPOTHYROIDISM	Hypothyroidism (congenital or acquired)	Hypothyroidism (congenital or acquired) || ||	TRUE	igd	NA	NA	NA	NA	NA	NA	NA	0.0462	1.22e-07	8587	exposure	TRUE	reported	vOGpCm	textfile	2	1	TRUE
			rs9272305	A	C	C	G	-0.2444	0.1714	0.0316	0.1725	TRUE	FALSE	FALSE	finn-b-HYPOTHYROIDISM	6	32603879	0.0196	NA	2.64911e-18	Hypothyroidism (congenital or acquired) || id:finn-b-HYPOTHYROIDISM	Hypothyroidism (congenital or acquired)	Hypothyroidism (congenital or acquired) || ||	TRUE	igd	NA	NA	NA	NA	NA	NA	NA	0.0462	1.22e-07	8587	exposure	TRUE	reported	vOGpCm	textfile	2	2	FALSE
		step2	SNP	effect_allele.exposure	other_allele.exposure	effect_allele.outcome	other_allele.outcome	beta.exposure	beta.outcome	eaf.exposure	eaf.outcome	remove	palindromic	ambiguous	id.outcome	se.outcome	pval.outcome	samplesize.outcome	outcome	mr_keep.outcome	pval_origin.outcome	data_source.outcome	pval.exposure	se.exposure	pos.exposure	samplesize.exposure	chr.exposure	id.exposure	exposure	mr_keep.exposure	pval_origin.exposure	data_source.exposure	action	SNP_index	mr_keep
			rs10172142	C	G	C	G	0.1274	0.0482	0.06072	0.0601	FALSE	TRUE	FALSE	ibLbej	0.0295	0.102	11340	outcome	TRUE	reported	textfile	9.17698e-06	0.0287	52006164	NA	2	finn-b-HYPOTHYROIDISM	|| id:finn-b-HYPOTHYROIDISM	TRUE	reported	igd	2	1	TRUE
			rs1034391	C	T	C	T	0.0633	-0.0217	0.4982	0.5588	FALSE	FALSE	FALSE	ibLbej	0.0135	0.108	11778	outcome	TRUE	reported	textfile	3.571e-06	0.0137	12613477	NA	16	finn-b-HYPOTHYROIDISM	|| id:finn-b-HYPOTHYROIDISM	TRUE	reported	igd	2	1	TRUE
			rs10494077	A	G	A	G	0.1156	0.0223	0.2159	0.2312	FALSE	FALSE	FALSE	ibLbej	0.0154	0.148	11783	outcome	TRUE	reported	textfile	2.08113e-12	0.0164	108338345	NA	1	finn-b-HYPOTHYROIDISM	|| id:finn-b-HYPOTHYROIDISM	TRUE	reported	igd	2	1	TRUE
			rs10760344	T	G	T	G	0.1034	-0.0272	0.3472	0.346	FALSE	FALSE	FALSE	ibLbej	0.0136	0.0455	11783	outcome	TRUE	reported	textfile	4.96249e-13	0.0143	127026282	NA	9	finn-b-HYPOTHYROIDISM	|| id:finn-b-HYPOTHYROIDISM	TRUE	reported	igd	2	1	TRUE
			rs10820727	A	G	A	G	-0.1031	0.0112	0.1222	0.1365	FALSE	FALSE	FALSE	ibLbej	0.0202	0.579	11340	outcome	TRUE	reported	textfile	7.91699e-07	0.0209	99257987	NA	9	finn-b-HYPOTHYROIDISM	|| id:finn-b-HYPOTHYROIDISM	TRUE	reported	igd	2	1	TRUE
			rs10974437	G	A	G	A	-0.1028	0.0085	0.1696	0.2602	FALSE	FALSE	FALSE	ibLbej	0.0153	0.579	11339	outcome	TRUE	reported	textfile	1.72199e-08	0.0182	4285547	NA	9	finn-b-HYPOTHYROIDISM	|| id:finn-b-HYPOTHYROIDISM	TRUE	reported	igd	2	1	TRUE
			rs11077800	G	A	G	A	0.14	-0.0243	0.05086	0.0528	FALSE	FALSE	FALSE	ibLbej	0.0296	0.412	11786	outcome	TRUE	reported	textfile	5.89495e-06	0.0309	73976015	NA	17	finn-b-HYPOTHYROIDISM	|| id:finn-b-HYPOTHYROIDISM	TRUE	reported	igd	2	1	TRUE
			rs11171710	A	G	A	G	-0.0764	0.0009	0.4461	0.4538	FALSE	FALSE	FALSE	ibLbej	0.0137	0.948	11340	outcome	TRUE	reported	textfile	2.97303e-08	0.0138	56368078	NA	12	finn-b-HYPOTHYROIDISM	|| id:finn-b-HYPOTHYROIDISM	TRUE	reported	igd	2	1	TRUE
			rs11255797	A	G	A	G	-0.0952	-0.0037	0.1233	0.1917	FALSE	FALSE	FALSE	ibLbej	0.0166	0.824	11776	outcome	TRUE	reported	textfile	4.22396e-06	0.0207	8697153	NA	10	finn-b-HYPOTHYROIDISM	|| id:finn-b-HYPOTHYROIDISM	TRUE	reported	igd	2	1	TRUE
			rs1203943	C	T	C	T	0.0947	0.0017	0.7936	0.772	FALSE	FALSE	FALSE	ibLbej	0.0155	0.913	11785	outcome	TRUE	reported	textfile	1.80601e-08	0.0168	22596825	NA	20	finn-b-HYPOTHYROIDISM	|| id:finn-b-HYPOTHYROIDISM	TRUE	reported	igd	2	1	TRUE
			rs12175489	A	G	A	G	-0.1526	-0.0426	0.1529	0.1462	FALSE	FALSE	FALSE	ibLbej	0.0191	0.0257	11760	outcome	TRUE	reported	textfile	1.46487e-15	0.0191	31377587	NA	6	finn-b-HYPOTHYROIDISM	|| id:finn-b-HYPOTHYROIDISM	TRUE	reported	igd	2	1	TRUE
			rs12208103	T	C	T	C	0.0618	0.0014	0.407	0.3977	FALSE	FALSE	FALSE	ibLbej	0.0142	0.921	11340	outcome	TRUE	reported	textfile	9.3981e-06	0.014	107442431	NA	6	finn-b-HYPOTHYROIDISM	|| id:finn-b-HYPOTHYROIDISM	TRUE	reported	igd	2	1	TRUE
			rs12272305	A	G	A	G	-0.1276	-0.0143	0.07416	0.0578	FALSE	FALSE	FALSE	ibLbej	0.0277	0.606	11788	outcome	TRUE	reported	textfile	1.079e-06	0.0262	116839938	NA	11	finn-b-HYPOTHYROIDISM	|| id:finn-b-HYPOTHYROIDISM	TRUE	reported	igd	2	1	TRUE
			rs12348448	G	A	G	A	-0.0832	0.0196	0.3663	0.4148	FALSE	FALSE	FALSE	ibLbej	0.0148	0.185	11340	outcome	TRUE	reported	textfile	9.29394e-09	0.0145	5525775	NA	9	finn-b-HYPOTHYROIDISM	|| id:finn-b-HYPOTHYROIDISM	TRUE	reported	igd	2	1	TRUE
			rs1317983	C	T	C	T	0.1137	-0.001	0.6832	0.6955	FALSE	FALSE	FALSE	ibLbej	0.0145	0.945	11340	outcome	TRUE	reported	textfile	1.12202e-14	0.0147	43806335	NA	6	finn-b-HYPOTHYROIDISM	|| id:finn-b-HYPOTHYROIDISM	TRUE	reported	igd	2	1	TRUE
			rs13253647	A	G	A	G	-0.0695	-0.014	0.3949	0.3639	FALSE	FALSE	FALSE	ibLbej	0.0136	0.303	11771	outcome	TRUE	reported	textfile	5.59706e-07	0.0139	61767908	NA	8	finn-b-HYPOTHYROIDISM	|| id:finn-b-HYPOTHYROIDISM	TRUE	reported	igd	2	1	TRUE
			rs143117642	A	G	A	G	-0.2064	0.0136	0.03962	0.0345	FALSE	FALSE	FALSE	ibLbej	0.0403	0.736	11778	outcome	TRUE	reported	textfile	3.67697e-09	0.035	6131244	NA	10	finn-b-HYPOTHYROIDISM	|| id:finn-b-HYPOTHYROIDISM	TRUE	reported	igd	2	1	TRUE
			rs143757508	A	G	A	G	0.4752	-0.2246	0.004164	0.0094	FALSE	FALSE	FALSE	ibLbej	0.0824	0.00642	8713	outcome	TRUE	reported	textfile	5.40705e-06	0.1045	79298556	NA	3	finn-b-HYPOTHYROIDISM	|| id:finn-b-HYPOTHYROIDISM	TRUE	reported	igd	2	1	TRUE
			rs144309607	T	C	T	C	-0.2006	-0.0053	0.02994	0.0479	FALSE	FALSE	FALSE	ibLbej	0.0338	0.875	10715	outcome	TRUE	reported	textfile	5.64001e-07	0.0401	10492274	NA	19	finn-b-HYPOTHYROIDISM	|| id:finn-b-HYPOTHYROIDISM	TRUE	reported	igd	2	1	TRUE
			rs144836391	T	C	T	C	-0.1176	0.0445	0.08548	0.0564	FALSE	FALSE	FALSE	ibLbej	0.0321	0.166	11773	outcome	TRUE	reported	textfile	1.93099e-06	0.0247	93250704	NA	15	finn-b-HYPOTHYROIDISM	|| id:finn-b-HYPOTHYROIDISM	TRUE	reported	igd	2	1	TRUE
			rs151161006	G	C	G	C	-0.2646	0.0355	0.01764	0.0303	FALSE	TRUE	FALSE	ibLbej	0.0462	0.442	10276	outcome	TRUE	reported	textfile	9.23507e-07	0.0539	105158549	NA	14	finn-b-HYPOTHYROIDISM	|| id:finn-b-HYPOTHYROIDISM	TRUE	reported	igd	2	1	TRUE
			rs1534430	T	C	T	C	-0.0842	-0.0028	0.4148	0.4002	FALSE	FALSE	FALSE	ibLbej	0.0137	0.838	11340	outcome	TRUE	reported	textfile	8.64092e-10	0.0137	12644736	NA	2	finn-b-HYPOTHYROIDISM	|| id:finn-b-HYPOTHYROIDISM	TRUE	reported	igd	2	1	TRUE
			rs17008423	T	C	T	C	-0.1186	-0.0053	0.12	0.1836	FALSE	FALSE	FALSE	ibLbej	0.017	0.755	11786	outcome	TRUE	reported	textfile	2.329e-08	0.0212	149624705	NA	4	finn-b-HYPOTHYROIDISM	|| id:finn-b-HYPOTHYROIDISM	TRUE	reported	igd	2	1	TRUE
			rs17364832	G	T	G	T	0.0909	-0.0106	0.293	0.2769	FALSE	FALSE	FALSE	ibLbej	0.0151	0.483	11340	outcome	TRUE	reported	textfile	1.05599e-09	0.0149	24786915	NA	13	finn-b-HYPOTHYROIDISM	|| id:finn-b-HYPOTHYROIDISM	TRUE	reported	igd	2	1	TRUE
			rs17490285	G	A	G	A	-0.1467	-0.0072	0.05298	0.1127	FALSE	FALSE	FALSE	ibLbej	0.0214	0.737	11340	outcome	TRUE	reported	textfile	1.77198e-06	0.0307	72279703	NA	14	finn-b-HYPOTHYROIDISM	|| id:finn-b-HYPOTHYROIDISM	TRUE	reported	igd	2	1	TRUE
			rs17647739	G	A	G	A	-0.1359	0.0521	0.05645	0.0888	FALSE	FALSE	FALSE	ibLbej	0.0248	0.0357	11340	outcome	TRUE	reported	textfile	4.58997e-06	0.0297	38517147	NA	15	finn-b-HYPOTHYROIDISM	|| id:finn-b-HYPOTHYROIDISM	TRUE	reported	igd	2	1	TRUE
			rs17773965	T	C	T	C	-0.0818	-0.0195	0.2442	0.145	FALSE	FALSE	FALSE	ibLbej	0.0193	0.312	11340	outcome	TRUE	reported	textfile	2.45901e-07	0.0158	217631338	NA	2	finn-b-HYPOTHYROIDISM	|| id:finn-b-HYPOTHYROIDISM	TRUE	reported	igd	2	1	TRUE
			rs17786733	A	T	A	T	0.0785	-0.0059	0.4295	0.4055	FALSE	TRUE	TRUE	ibLbej	0.0132	0.655	11775	outcome	TRUE	reported	textfile	1.17701e-08	0.0138	1410929	NA	2	finn-b-HYPOTHYROIDISM	|| id:finn-b-HYPOTHYROIDISM	TRUE	reported	igd	2	1	FALSE
			rs1797071	C	T	C	T	-0.0678	0.01	0.3736	0.3555	FALSE	FALSE	FALSE	ibLbej	0.0142	0.481	11340	outcome	TRUE	reported	textfile	1.422e-06	0.0141	218581509	NA	1	finn-b-HYPOTHYROIDISM	|| id:finn-b-HYPOTHYROIDISM	TRUE	reported	igd	2	1	TRUE
			rs1892548	C	T	C	T	-0.069	0.0001	0.6945	0.6556	FALSE	FALSE	FALSE	ibLbej	0.0138	0.994	11787	outcome	TRUE	reported	textfile	3.32698e-06	0.0148	41002641	NA	13	finn-b-HYPOTHYROIDISM	|| id:finn-b-HYPOTHYROIDISM	TRUE	reported	igd	2	1	TRUE
			rs1915930	T	G	T	G	0.0954	0.0161	0.6222	0.561	FALSE	FALSE	FALSE	ibLbej	0.0135	0.233	11340	outcome	TRUE	reported	textfile	1.02802e-11	0.014	188100256	NA	3	finn-b-HYPOTHYROIDISM	|| id:finn-b-HYPOTHYROIDISM	TRUE	reported	igd	2	1	TRUE
			rs1993945	T	A	T	A	0.1258	0.0059	0.4154	0.3888	FALSE	TRUE	FALSE	ibLbej	0.0137	0.667	11340	outcome	TRUE	reported	textfile	5.97585e-20	0.0138	76518195	NA	5	finn-b-HYPOTHYROIDISM	|| id:finn-b-HYPOTHYROIDISM	TRUE	reported	igd	2	1	TRUE
			rs210192	G	A	G	A	0.0968	0.0102	0.2161	0.3243	FALSE	FALSE	FALSE	ibLbej	0.0138	0.46	11786	outcome	TRUE	reported	textfile	5.633e-09	0.0166	33481204	NA	6	finn-b-HYPOTHYROIDISM	|| id:finn-b-HYPOTHYROIDISM	TRUE	reported	igd	2	1	TRUE
			rs2111485	G	A	G	A	0.0799	0.0038	0.5856	0.6049	FALSE	FALSE	FALSE	ibLbej	0.0131	0.772	11788	outcome	TRUE	reported	textfile	7.34801e-09	0.0138	163110536	NA	2	finn-b-HYPOTHYROIDISM	|| id:finn-b-HYPOTHYROIDISM	TRUE	reported	igd	2	1	TRUE
			rs229531	C	T	C	T	0.0826	-0.0101	0.4041	0.4324	FALSE	FALSE	FALSE	ibLbej	0.0131	0.441	11778	outcome	TRUE	reported	textfile	2.37898e-09	0.0138	37585736	NA	22	finn-b-HYPOTHYROIDISM	|| id:finn-b-HYPOTHYROIDISM	TRUE	reported	igd	2	1	TRUE
			rs2295756	C	T	C	T	0.0749	0.0275	0.3468	0.3483	FALSE	FALSE	FALSE	ibLbej	0.0136	0.0432	11787	outcome	TRUE	reported	textfile	1.50501e-07	0.0143	35241229	NA	11	finn-b-HYPOTHYROIDISM	|| id:finn-b-HYPOTHYROIDISM	TRUE	reported	igd	2	1	TRUE
			rs2421874	G	A	G	A	0.0794	0.0061	0.2612	0.3234	FALSE	FALSE	FALSE	ibLbej	0.0137	0.656	11785	outcome	TRUE	reported	textfile	2.75899e-07	0.0155	93898975	NA	10	finn-b-HYPOTHYROIDISM	|| id:finn-b-HYPOTHYROIDISM	TRUE	reported	igd	2	1	TRUE
			rs244689	G	A	G	A	-0.0791	0.037	0.7465	0.8482	FALSE	FALSE	FALSE	ibLbej	0.0187	0.0479	11788	outcome	TRUE	reported	textfile	4.17196e-07	0.0156	133422816	NA	5	finn-b-HYPOTHYROIDISM	|| id:finn-b-HYPOTHYROIDISM	TRUE	reported	igd	2	1	TRUE
			rs2476601	G	A	G	A	-0.3055	-0.0017	0.8451	0.8907	FALSE	FALSE	FALSE	ibLbej	0.0209	0.935	11788	outcome	TRUE	reported	textfile	9.17698e-61	0.0186	114377568	NA	1	finn-b-HYPOTHYROIDISM	|| id:finn-b-HYPOTHYROIDISM	TRUE	reported	igd	2	1	TRUE
			rs2553610	G	C	G	C	-0.0778	0.0081	0.4716	0.4195	FALSE	TRUE	TRUE	ibLbej	0.0132	0.539	11786	outcome	TRUE	reported	textfile	1.032e-08	0.0136	133763567	NA	8	finn-b-HYPOTHYROIDISM	|| id:finn-b-HYPOTHYROIDISM	TRUE	reported	igd	2	1	FALSE
			rs2600270	G	A	G	A	-0.0777	0.0063	0.7916	0.7901	FALSE	FALSE	FALSE	ibLbej	0.016	0.694	11785	outcome	TRUE	reported	textfile	3.11702e-06	0.0167	12034332	NA	3	finn-b-HYPOTHYROIDISM	|| id:finn-b-HYPOTHYROIDISM	TRUE	reported	igd	2	1	TRUE
			rs28380298	C	T	C	T	-0.0864	0.001	0.2375	0.2789	FALSE	FALSE	FALSE	ibLbej	0.0173	0.954	8817	outcome	TRUE	reported	textfile	6.574e-08	0.016	40449484	NA	17	finn-b-HYPOTHYROIDISM	|| id:finn-b-HYPOTHYROIDISM	TRUE	reported	igd	2	1	TRUE
			rs3008034	C	T	C	T	-0.0879	-0.0181	0.2609	0.3019	FALSE	FALSE	FALSE	ibLbej	0.0141	0.199	11785	outcome	TRUE	reported	textfile	1.18801e-08	0.0154	166043862	NA	6	finn-b-HYPOTHYROIDISM	|| id:finn-b-HYPOTHYROIDISM	TRUE	reported	igd	2	1	TRUE
			rs3087243	A	G	A	G	-0.1302	-0.0087	0.3263	0.4244	FALSE	FALSE	FALSE	ibLbej	0.0135	0.519	10914	outcome	TRUE	reported	textfile	3.11172e-19	0.0145	204738919	NA	2	finn-b-HYPOTHYROIDISM	|| id:finn-b-HYPOTHYROIDISM	TRUE	reported	igd	2	1	TRUE
			rs340836	T	C	T	C	-0.0629	-0.0046	0.4704	0.535	FALSE	FALSE	FALSE	ibLbej	0.013	0.723	11759	outcome	TRUE	reported	textfile	4.48704e-06	0.0137	214163069	NA	1	finn-b-HYPOTHYROIDISM	|| id:finn-b-HYPOTHYROIDISM	TRUE	reported	igd	2	1	TRUE
			rs34811474	A	G	A	G	-0.0742	0.0144	0.2315	0.2347	FALSE	FALSE	FALSE	ibLbej	0.0163	0.377	11339	outcome	TRUE	reported	textfile	4.71205e-06	0.0162	25408838	NA	4	finn-b-HYPOTHYROIDISM	|| id:finn-b-HYPOTHYROIDISM	TRUE	reported	igd	2	1	TRUE
			rs35195355	A	C	A	C	0.063	0.0167	0.4044	0.4492	FALSE	FALSE	FALSE	ibLbej	0.0136	0.219	11340	outcome	TRUE	reported	textfile	5.433e-06	0.0139	51000945	NA	18	finn-b-HYPOTHYROIDISM	|| id:finn-b-HYPOTHYROIDISM	TRUE	reported	igd	2	1	TRUE
			rs35717611	T	C	T	C	0.0638	0.0212	0.3815	0.2871	FALSE	FALSE	FALSE	ibLbej	0.0151	0.16	11339	outcome	TRUE	reported	textfile	5.76594e-06	0.0141	64968053	NA	2	finn-b-HYPOTHYROIDISM	|| id:finn-b-HYPOTHYROIDISM	TRUE	reported	igd	2	1	TRUE
			rs4807000	G	A	G	A	-0.0659	-0.0075	0.6086	0.5915	FALSE	FALSE	FALSE	ibLbej	0.0131	0.567	11769	outcome	TRUE	reported	textfile	2.15501e-06	0.0139	4831878	NA	19	finn-b-HYPOTHYROIDISM	|| id:finn-b-HYPOTHYROIDISM	TRUE	reported	igd	2	1	TRUE
			rs527517439	A	G	A	G	-0.3078	-0.0726	0.013	0.0199	FALSE	FALSE	FALSE	ibLbej	0.0751	0.334	8330	outcome	TRUE	reported	textfile	3.89798e-07	0.0607	10782084	NA	4	finn-b-HYPOTHYROIDISM	|| id:finn-b-HYPOTHYROIDISM	TRUE	reported	igd	2	1	TRUE
			rs597808	G	A	G	A	-0.1638	0.0099	0.5816	0.5227	FALSE	FALSE	FALSE	ibLbej	0.0135	0.463	11339	outcome	TRUE	reported	textfile	8.69561e-33	0.0137	111973358	NA	12	finn-b-HYPOTHYROIDISM	|| id:finn-b-HYPOTHYROIDISM	TRUE	reported	igd	2	1	TRUE
			rs62043313	G	T	G	T	-0.0691	0.0114	0.3467	0.3852	FALSE	FALSE	FALSE	ibLbej	0.013	0.381	11785	outcome	TRUE	reported	textfile	1.36801e-06	0.0143	79744134	NA	16	finn-b-HYPOTHYROIDISM	|| id:finn-b-HYPOTHYROIDISM	TRUE	reported	igd	2	1	TRUE
			rs626066	T	G	T	G	0.0706	-0.0356	0.353	0.3432	FALSE	FALSE	FALSE	ibLbej	0.016	0.0261	9461	outcome	TRUE	reported	textfile	8.08593e-07	0.0143	130610655	NA	6	finn-b-HYPOTHYROIDISM	|| id:finn-b-HYPOTHYROIDISM	TRUE	reported	igd	2	1	TRUE
			rs6448432	A	G	A	G	0.0741	-0.0157	0.2861	0.2914	FALSE	FALSE	FALSE	ibLbej	0.0142	0.269	11786	outcome	TRUE	reported	textfile	8.18201e-07	0.015	26098810	NA	4	finn-b-HYPOTHYROIDISM	|| id:finn-b-HYPOTHYROIDISM	TRUE	reported	igd	2	1	TRUE
			rs7068492	C	T	C	T	0.0813	0.0018	0.2254	0.1937	FALSE	FALSE	FALSE	ibLbej	0.0165	0.913	11767	outcome	TRUE	reported	textfile	5.70795e-07	0.0163	18411211	NA	10	finn-b-HYPOTHYROIDISM	|| id:finn-b-HYPOTHYROIDISM	TRUE	reported	igd	2	1	TRUE
			rs71641308	T	C	T	C	0.1047	-0.0281	0.0972	0.0825	FALSE	FALSE	FALSE	ibLbej	0.0265	0.289	11340	outcome	TRUE	reported	textfile	5.37601e-06	0.023	78086718	NA	1	finn-b-HYPOTHYROIDISM	|| id:finn-b-HYPOTHYROIDISM	TRUE	reported	igd	2	1	TRUE
			rs72719019	G	A	G	A	0.3398	0.0304	0.009512	0.0276	FALSE	FALSE	FALSE	ibLbej	0.0464	0.512	11287	outcome	TRUE	reported	textfile	2.298e-06	0.0719	7053093	NA	5	finn-b-HYPOTHYROIDISM	|| id:finn-b-HYPOTHYROIDISM	TRUE	reported	igd	2	1	TRUE
			rs72996747	G	A	G	A	-0.1113	0.0436	0.103	0.0613	FALSE	FALSE	FALSE	ibLbej	0.0308	0.157	10276	outcome	TRUE	reported	textfile	8.79002e-07	0.0226	8432138	NA	19	finn-b-HYPOTHYROIDISM	|| id:finn-b-HYPOTHYROIDISM	TRUE	reported	igd	2	1	TRUE
			rs74843811	A	G	A	G	0.2517	-0.0372	0.0154	0.0293	FALSE	FALSE	FALSE	ibLbej	0.0427	0.384	11301	outcome	TRUE	reported	textfile	4.53701e-06	0.0549	22793532	NA	1	finn-b-HYPOTHYROIDISM	|| id:finn-b-HYPOTHYROIDISM	TRUE	reported	igd	2	1	TRUE
			rs7568275	C	G	C	G	-0.1117	-0.0079	0.7637	0.7732	FALSE	TRUE	FALSE	ibLbej	0.0155	0.61	11763	outcome	TRUE	reported	textfile	2.58583e-12	0.016	191966452	NA	2	finn-b-HYPOTHYROIDISM	|| id:finn-b-HYPOTHYROIDISM	TRUE	reported	igd	2	1	TRUE
			rs7599564	G	A	G	A	0.0792	0.0049	0.625	0.595	FALSE	FALSE	FALSE	ibLbej	0.0137	0.721	11340	outcome	TRUE	reported	textfile	1.80198e-08	0.0141	43509617	NA	2	finn-b-HYPOTHYROIDISM	|| id:finn-b-HYPOTHYROIDISM	TRUE	reported	igd	2	1	TRUE
			rs7754251	C	G	C	G	0.0819	-0.0086	0.4524	0.4425	FALSE	TRUE	TRUE	ibLbej	0.013	0.508	11769	outcome	TRUE	reported	textfile	1.81899e-09	0.0136	90989125	NA	6	finn-b-HYPOTHYROIDISM	|| id:finn-b-HYPOTHYROIDISM	TRUE	reported	igd	2	1	FALSE
			rs7850258	G	A	G	A	0.2137	-0.0038	0.6632	0.6701	FALSE	FALSE	FALSE	ibLbej	0.0136	0.78	11787	outcome	TRUE	reported	textfile	4.11813e-50	0.0144	100549013	NA	9	finn-b-HYPOTHYROIDISM	|| id:finn-b-HYPOTHYROIDISM	TRUE	reported	igd	2	1	TRUE
			rs7872217	A	G	A	G	-0.07	-0.0001	0.6579	0.6397	FALSE	FALSE	FALSE	ibLbej	0.014	0.994	11340	outcome	TRUE	reported	textfile	1.05901e-06	0.0144	21573443	NA	9	finn-b-HYPOTHYROIDISM	|| id:finn-b-HYPOTHYROIDISM	TRUE	reported	igd	2	1	TRUE
			rs78782944	T	C	T	C	0.1364	-0.0053	0.09548	0.0792	FALSE	FALSE	FALSE	ibLbej	0.0265	0.841	11340	outcome	TRUE	reported	textfile	4.06397e-09	0.0232	114663968	NA	1	finn-b-HYPOTHYROIDISM	|| id:finn-b-HYPOTHYROIDISM	TRUE	reported	igd	2	1	TRUE
			rs893065	T	G	T	G	-0.0778	-0.0299	0.1933	0.1516	FALSE	FALSE	FALSE	ibLbej	0.0182	0.1	11770	outcome	TRUE	reported	textfile	6.699e-06	0.0173	31638706	NA	15	finn-b-HYPOTHYROIDISM	|| id:finn-b-HYPOTHYROIDISM	TRUE	reported	igd	2	1	TRUE
			rs897586	A	G	A	G	-0.0805	-0.0068	0.3156	0.3564	FALSE	FALSE	FALSE	ibLbej	0.0135	0.614	11786	outcome	TRUE	reported	textfile	3.83398e-08	0.0146	128193294	NA	8	finn-b-HYPOTHYROIDISM	|| id:finn-b-HYPOTHYROIDISM	TRUE	reported	igd	2	1	TRUE
			rs9271365	G	T	G	T	0.2357	0.0613	0.3712	0.4216	FALSE	FALSE	FALSE	ibLbej	0.0131	2.88e-06	11788	outcome	TRUE	reported	textfile	3.39938e-56	0.0149	32586794	NA	6	finn-b-HYPOTHYROIDISM	|| id:finn-b-HYPOTHYROIDISM	TRUE	reported	igd	2	1	TRUE
			rs9277557	C	T	C	T	-0.1197	-0.0067	0.1919	0.2441	FALSE	FALSE	FALSE	ibLbej	0.015	0.655	11787	outcome	TRUE	reported	textfile	4.38026e-12	0.0173	33056694	NA	6	finn-b-HYPOTHYROIDISM	|| id:finn-b-HYPOTHYROIDISM	TRUE	reported	igd	2	1	TRUE
			rs9402691	C	G	C	G	0.0863	0.0221	0.193	0.2038	FALSE	TRUE	FALSE	ibLbej	0.0168	0.188	11339	outcome	TRUE	reported	textfile	5.22204e-07	0.0172	135487502	NA	6	finn-b-HYPOTHYROIDISM	|| id:finn-b-HYPOTHYROIDISM	TRUE	reported	igd	2	1	TRUE
			rs9497965	T	C	T	C	0.0935	-0.0091	0.339	0.3923	FALSE	FALSE	FALSE	ibLbej	0.0133	0.494	11787	outcome	TRUE	reported	textfile	8.43723e-11	0.0144	148521292	NA	6	finn-b-HYPOTHYROIDISM	|| id:finn-b-HYPOTHYROIDISM	TRUE	reported	igd	2	1	TRUE
		step3	SNP	effect_allele.exposure	other_allele.exposure	effect_allele.outcome	other_allele.outcome	beta.exposure	beta.outcome	eaf.exposure	eaf.outcome	remove	palindromic	ambiguous	id.outcome	chr	pos	se.outcome	samplesize.outcome	pval.outcome	outcome	originalname.outcome	outcome.deprecated	mr_keep.outcome	data_source.outcome	proxy.outcome	target_snp.outcome	proxy_snp.outcome	target_a1.outcome	target_a2.outcome	proxy_a1.outcome	proxy_a2.outcome	se.exposure	pval.exposure	samplesize.exposure	exposure	mr_keep.exposure	pval_origin.exposure	id.exposure	data_source.exposure	action	SNP_index	mr_keep
			rs10233998	T	G	T	G	0.131	-0.03894	0.0604	0.0829	FALSE	FALSE	FALSE	ebi-a-GCST90001802	7	89060931	0.04476	3657	0.3844	CD27 on IgD- CD38- B cell || id:ebi-a-GCST90001802	CD27 on IgD- CD38- B cell	CD27 on IgD- CD38- B cell || ||	TRUE	igd	NA	NA	NA	NA	NA	NA	NA	0.0286	4.64e-06	11785	exposure	TRUE	reported	vOGpCm	textfile	2	1	TRUE
			rs115494443	A	G	A	G	0.2658	0.4798	0.0186	0.0015	FALSE	FALSE	FALSE	ebi-a-GCST90001802	1	116784131	0.3185	3657	0.1321	CD27 on IgD- CD38- B cell || id:ebi-a-GCST90001802	CD27 on IgD- CD38- B cell	CD27 on IgD- CD38- B cell || ||	TRUE	igd	NA	NA	NA	NA	NA	NA	NA	0.0565	2.55e-06	10853	exposure	TRUE	reported	vOGpCm	textfile	2	1	TRUE
			rs115602471	T	C	T	C	0.2215	0.05514	0.0311	0.1213	FALSE	FALSE	FALSE	ebi-a-GCST90001802	2	170964850	0.03877	3657	0.1551	CD27 on IgD- CD38- B cell || id:ebi-a-GCST90001802	CD27 on IgD- CD38- B cell	CD27 on IgD- CD38- B cell || ||	TRUE	igd	NA	NA	NA	NA	NA	NA	NA	0.0469	2.33e-06	11340	exposure	TRUE	reported	vOGpCm	textfile	2	1	TRUE
			rs11759846	A	G	A	G	-0.3263	-0.05402	0.0799	0.1894	FALSE	FALSE	FALSE	ebi-a-GCST90001802	6	32586222	0.036	3657	0.1335	CD27 on IgD- CD38- B cell || id:ebi-a-GCST90001802	CD27 on IgD- CD38- B cell	CD27 on IgD- CD38- B cell || ||	TRUE	igd	NA	NA	NA	NA	NA	NA	NA	0.0266	1.36e-34	11788	exposure	TRUE	reported	vOGpCm	textfile	2	1	TRUE
			rs11878153	A	G	A	G	0.1116	-0.01297	0.9015	0.9102	FALSE	FALSE	FALSE	ebi-a-GCST90001802	18	308555	0.04345	3657	0.765301	CD27 on IgD- CD38- B cell || id:ebi-a-GCST90001802	CD27 on IgD- CD38- B cell	CD27 on IgD- CD38- B cell || ||	TRUE	igd	NA	NA	NA	NA	NA	NA	NA	0.0221	4.42e-07	11787	exposure	TRUE	reported	vOGpCm	textfile	2	1	TRUE
			rs12047801	T	C	T	C	0.0783	-0.002042	0.174	0.1739	FALSE	FALSE	FALSE	ebi-a-GCST90001802	1	105113404	0.03279	3657	0.9503	CD27 on IgD- CD38- B cell || id:ebi-a-GCST90001802	CD27 on IgD- CD38- B cell	CD27 on IgD- CD38- B cell || ||	TRUE	igd	NA	NA	NA	NA	NA	NA	NA	0.0171	4.67e-06	11785	exposure	TRUE	reported	vOGpCm	textfile	2	1	TRUE
			rs12529944	T	C	T	C	-0.0845	-0.02988	0.178	0.1287	FALSE	FALSE	FALSE	ebi-a-GCST90001802	6	84066908	0.03777	3657	0.4289	CD27 on IgD- CD38- B cell || id:ebi-a-GCST90001802	CD27 on IgD- CD38- B cell	CD27 on IgD- CD38- B cell || ||	TRUE	igd	NA	NA	NA	NA	NA	NA	NA	0.0189	7.79e-06	11340	exposure	TRUE	reported	vOGpCm	textfile	2	1	TRUE
			rs13195317	T	C	T	C	-0.3251	-0.04308	0.0358	0.0239	FALSE	FALSE	FALSE	ebi-a-GCST90001802	6	32656094	0.0947	3657	0.649201	CD27 on IgD- CD38- B cell || id:ebi-a-GCST90001802	CD27 on IgD- CD38- B cell	CD27 on IgD- CD38- B cell || ||	TRUE	igd	NA	NA	NA	NA	NA	NA	NA	0.0554	4.4e-09	11301	exposure	TRUE	reported	vOGpCm	textfile	2	1	TRUE
			rs16886503	A	T	A	T	0.2438	-0.1547	0.9824	0.993	FALSE	TRUE	FALSE	ebi-a-GCST90001802	8	89744017	0.1478	3657	0.2952	CD27 on IgD- CD38- B cell || id:ebi-a-GCST90001802	CD27 on IgD- CD38- B cell	CD27 on IgD- CD38- B cell || ||	TRUE	igd	NA	NA	NA	NA	NA	NA	NA	0.0524	3.28e-06	11786	exposure	TRUE	reported	vOGpCm	textfile	2	1	TRUE
			rs190042298	A	G	A	G	0.1502	-0.006131	0.0497	0.112	FALSE	FALSE	FALSE	ebi-a-GCST90001802	3	147635516	0.03909	3657	0.8754	CD27 on IgD- CD38- B cell || id:ebi-a-GCST90001802	CD27 on IgD- CD38- B cell	CD27 on IgD- CD38- B cell || ||	TRUE	igd	TRUE	rs190042298	rs72999603	A	G	C	A	0.0339	9.39e-06	9897	exposure	TRUE	reported	vOGpCm	textfile	2	1	TRUE
			rs2426634	A	G	A	G	-0.0896	-0.001291	0.1376	0.2088	FALSE	FALSE	FALSE	ebi-a-GCST90001802	20	55282711	0.03093	3657	0.9667	CD27 on IgD- CD38- B cell || id:ebi-a-GCST90001802	CD27 on IgD- CD38- B cell	CD27 on IgD- CD38- B cell || ||	TRUE	igd	NA	NA	NA	NA	NA	NA	NA	0.0198	6.03e-06	11787	exposure	TRUE	reported	vOGpCm	textfile	2	1	TRUE
			rs4767214	T	C	T	C	0.062	0.00316	0.5326	0.5372	FALSE	FALSE	FALSE	ebi-a-GCST90001802	12	114539621	0.02513	3657	0.8999	CD27 on IgD- CD38- B cell || id:ebi-a-GCST90001802	CD27 on IgD- CD38- B cell	CD27 on IgD- CD38- B cell || ||	TRUE	igd	NA	NA	NA	NA	NA	NA	NA	0.013	1.85e-06	11772	exposure	TRUE	reported	vOGpCm	textfile	2	1	TRUE
			rs523604	A	G	A	G	0.0754	-0.005624	0.5264	0.5833	FALSE	FALSE	FALSE	ebi-a-GCST90001802	11	118755738	0.02549	3657	0.8254	CD27 on IgD- CD38- B cell || id:ebi-a-GCST90001802	CD27 on IgD- CD38- B cell	CD27 on IgD- CD38- B cell || ||	TRUE	igd	NA	NA	NA	NA	NA	NA	NA	0.0142	1.1e-07	10290	exposure	TRUE	reported	vOGpCm	textfile	2	1	TRUE
			rs61098036	A	G	A	G	-0.0856	-0.0835	0.8232	0.9202	FALSE	FALSE	FALSE	ebi-a-GCST90001802	17	53509585	0.04638	3657	0.0718903	CD27 on IgD- CD38- B cell || id:ebi-a-GCST90001802	CD27 on IgD- CD38- B cell	CD27 on IgD- CD38- B cell || ||	TRUE	igd	NA	NA	NA	NA	NA	NA	NA	0.0187	4.7e-06	9891	exposure	TRUE	reported	vOGpCm	textfile	2	1	TRUE
			rs6702801	C	G	C	G	-0.077	0.01818	0.6598	0.5422	FALSE	TRUE	TRUE	ebi-a-GCST90001802	1	89517119	0.02531	3657	0.4726	CD27 on IgD- CD38- B cell || id:ebi-a-GCST90001802	CD27 on IgD- CD38- B cell	CD27 on IgD- CD38- B cell || ||	TRUE	igd	TRUE	rs6702801	rs61798920	G	C	T	C	0.0171	6.7e-06	7943	exposure	TRUE	reported	vOGpCm	textfile	2	1	FALSE
			rs7138689	T	G	T	G	0.0961	0.1198	0.8877	0.9453	FALSE	FALSE	FALSE	ebi-a-GCST90001802	12	103893494	0.05567	3657	0.0314898	CD27 on IgD- CD38- B cell || id:ebi-a-GCST90001802	CD27 on IgD- CD38- B cell	CD27 on IgD- CD38- B cell || ||	TRUE	igd	NA	NA	NA	NA	NA	NA	NA	0.0208	3.83e-06	11777	exposure	TRUE	reported	vOGpCm	textfile	2	1	TRUE
			rs72937918	T	C	T	C	-0.2056	0.0963	0.0233	0.012	FALSE	FALSE	FALSE	ebi-a-GCST90001802	11	80672314	0.1144	3657	0.4001	CD27 on IgD- CD38- B cell || id:ebi-a-GCST90001802	CD27 on IgD- CD38- B cell	CD27 on IgD- CD38- B cell || ||	TRUE	igd	NA	NA	NA	NA	NA	NA	NA	0.0452	5.4e-06	11772	exposure	TRUE	reported	vOGpCm	textfile	2	1	TRUE
			rs76012752	A	G	A	G	0.1568	0.05362	0.9527	0.9949	FALSE	FALSE	FALSE	ebi-a-GCST90001802	12	28953348	0.1749	3657	0.7592	CD27 on IgD- CD38- B cell || id:ebi-a-GCST90001802	CD27 on IgD- CD38- B cell	CD27 on IgD- CD38- B cell || ||	TRUE	igd	NA	NA	NA	NA	NA	NA	NA	0.0352	8.41e-06	11340	exposure	TRUE	reported	vOGpCm	textfile	2	1	TRUE
			rs76544453	T	C	T	C	-0.1609	-0.009491	0.9585	0.9338	FALSE	FALSE	FALSE	ebi-a-GCST90001802	14	81651382	0.04962	3657	0.8483	CD27 on IgD- CD38- B cell || id:ebi-a-GCST90001802	CD27 on IgD- CD38- B cell	CD27 on IgD- CD38- B cell || ||	TRUE	igd	NA	NA	NA	NA	NA	NA	NA	0.0361	8.31e-06	11788	exposure	TRUE	reported	vOGpCm	textfile	2	1	TRUE
			rs78267257	A	G	A	G	-0.1825	-0.045	0.0323	0.0913	FALSE	FALSE	FALSE	ebi-a-GCST90001802	14	83490781	0.04401	3657	0.3066	CD27 on IgD- CD38- B cell || id:ebi-a-GCST90001802	CD27 on IgD- CD38- B cell	CD27 on IgD- CD38- B cell || ||	TRUE	igd	NA	NA	NA	NA	NA	NA	NA	0.0406	6.95e-06	10903	exposure	TRUE	reported	vOGpCm	textfile	2	1	TRUE
		step4	SNP	effect_allele.exposure	other_allele.exposure	effect_allele.outcome	other_allele.outcome	beta.exposure	beta.outcome	eaf.exposure	eaf.outcome	remove	palindromic	ambiguous	id.outcome	chr	pos	se.outcome	samplesize.outcome	pval.outcome	outcome	originalname.outcome	outcome.deprecated	mr_keep.outcome	data_source.outcome	pos.exposure	chr.exposure	pval.exposure	samplesize.exposure	se.exposure	id.exposure	exposure	mr_keep.exposure	pval_origin.exposure	data_source.exposure	action	SNP_index	mr_keep
			rs11064198	T	A	T	A	-0.225	-0.0151	0.1256	0.1738	FALSE	TRUE	FALSE	finn-b-HYPOTHYROIDISM	12	6558720	0.0182	NA	0.4075	Hypothyroidism (congenital or acquired) || id:finn-b-HYPOTHYROIDISM	Hypothyroidism (congenital or acquired)	Hypothyroidism (congenital or acquired) || ||	TRUE	igd	6558720	12	1.19201e-09	3657	0.03691	ebi-a-GCST90001802	|| id:ebi-a-GCST90001802	TRUE	reported	igd	2	1	TRUE
			rs11086984	T	C	T	C	0.2106	0.0037	0.1514	0.1237	FALSE	FALSE	FALSE	finn-b-HYPOTHYROIDISM	20	44511627	0.0208	NA	0.8594	Hypothyroidism (congenital or acquired) || id:finn-b-HYPOTHYROIDISM	Hypothyroidism (congenital or acquired)	Hypothyroidism (congenital or acquired) || ||	TRUE	igd	44511627	20	1.67402e-09	3657	0.03486	ebi-a-GCST90001802	|| id:ebi-a-GCST90001802	TRUE	reported	igd	2	1	TRUE
			rs114911864	T	A	T	A	-0.8961	0.6146	0.0045	0.001222	FALSE	TRUE	FALSE	finn-b-HYPOTHYROIDISM	1	16508223	0.2001	NA	0.00212501	Hypothyroidism (congenital or acquired) || id:finn-b-HYPOTHYROIDISM	Hypothyroidism (congenital or acquired)	Hypothyroidism (congenital or acquired) || ||	TRUE	igd	16508223	1	2.61999e-06	3657	0.1904	ebi-a-GCST90001802	|| id:ebi-a-GCST90001802	TRUE	reported	igd	2	1	TRUE
			rs144642376	G	A	G	A	0.2366	-0.0818	0.0718	0.01541	FALSE	FALSE	FALSE	finn-b-HYPOTHYROIDISM	3	36349691	0.0556	NA	0.1415	Hypothyroidism (congenital or acquired) || id:finn-b-HYPOTHYROIDISM	Hypothyroidism (congenital or acquired)	Hypothyroidism (congenital or acquired) || ||	TRUE	igd	36349691	3	1.67302e-06	3657	0.04932	ebi-a-GCST90001802	|| id:ebi-a-GCST90001802	TRUE	reported	igd	2	1	TRUE
			rs147388542	C	A	C	A	0.8406	0.0587	0.0055	0.007837	FALSE	FALSE	FALSE	finn-b-HYPOTHYROIDISM	9	94318432	0.0809	NA	0.4683	Hypothyroidism (congenital or acquired) || id:finn-b-HYPOTHYROIDISM	Hypothyroidism (congenital or acquired)	Hypothyroidism (congenital or acquired) || ||	TRUE	igd	94318432	9	3.84202e-07	3657	0.1653	ebi-a-GCST90001802	|| id:ebi-a-GCST90001802	TRUE	reported	igd	2	1	TRUE
			rs162076	A	G	A	G	-0.143	-0.0011	0.555	0.625	FALSE	FALSE	FALSE	finn-b-HYPOTHYROIDISM	20	46785499	0.0141	NA	0.9386	Hypothyroidism (congenital or acquired) || id:finn-b-HYPOTHYROIDISM	Hypothyroidism (congenital or acquired)	Hypothyroidism (congenital or acquired) || ||	TRUE	igd	46785499	20	1.54e-08	3657	0.02522	ebi-a-GCST90001802	|| id:ebi-a-GCST90001802	TRUE	reported	igd	2	1	TRUE
			rs1801274	G	A	G	A	-0.2111	-0.0009	0.325	0.5013	FALSE	FALSE	FALSE	finn-b-HYPOTHYROIDISM	1	161479745	0.0135	NA	0.9497	Hypothyroidism (congenital or acquired) || id:finn-b-HYPOTHYROIDISM	Hypothyroidism (congenital or acquired)	Hypothyroidism (congenital or acquired) || ||	TRUE	igd	161479745	1	2.77013e-15	3657	0.02661	ebi-a-GCST90001802	|| id:ebi-a-GCST90001802	TRUE	reported	igd	2	1	TRUE
			rs1883832	C	T	C	T	-0.4707	-0.0347	0.6318	0.7315	FALSE	FALSE	FALSE	finn-b-HYPOTHYROIDISM	20	44746982	0.0153	NA	0.02329	Hypothyroidism (congenital or acquired) || id:finn-b-HYPOTHYROIDISM	Hypothyroidism (congenital or acquired)	Hypothyroidism (congenital or acquired) || ||	TRUE	igd	44746982	20	3.83354e-75	3657	0.02507	ebi-a-GCST90001802	|| id:ebi-a-GCST90001802	TRUE	reported	igd	2	1	TRUE
			rs1988454	A	G	A	G	0.1123	-0.01	0.459	0.3543	FALSE	FALSE	FALSE	finn-b-HYPOTHYROIDISM	1	82973317	0.0143	NA	0.483	Hypothyroidism (congenital or acquired) || id:finn-b-HYPOTHYROIDISM	Hypothyroidism (congenital or acquired)	Hypothyroidism (congenital or acquired) || ||	TRUE	igd	82973317	1	8.28209e-06	3657	0.02515	ebi-a-GCST90001802	|| id:ebi-a-GCST90001802	TRUE	reported	igd	2	1	TRUE
			rs2250246	G	A	G	A	-0.2059	-0.0077	0.5339	0.614	FALSE	FALSE	FALSE	finn-b-HYPOTHYROIDISM	12	6553016	0.0139	NA	0.579399	Hypothyroidism (congenital or acquired) || id:finn-b-HYPOTHYROIDISM	Hypothyroidism (congenital or acquired)	Hypothyroidism (congenital or acquired) || ||	TRUE	igd	6553016	12	7.42335e-17	3657	0.02456	ebi-a-GCST90001802	|| id:ebi-a-GCST90001802	TRUE	reported	igd	2	1	TRUE
			rs230665	A	G	A	G	0.6433	0.0019	0.0075	0.06183	FALSE	FALSE	FALSE	finn-b-HYPOTHYROIDISM	11	77881098	0.0285	NA	0.9466	Hypothyroidism (congenital or acquired) || id:finn-b-HYPOTHYROIDISM	Hypothyroidism (congenital or acquired)	Hypothyroidism (congenital or acquired) || ||	TRUE	igd	77881098	11	7.71205e-06	3657	0.1436	ebi-a-GCST90001802	|| id:ebi-a-GCST90001802	TRUE	reported	igd	2	1	TRUE
			rs2526388	C	T	C	T	-0.1183	0.0062	0.5906	0.8232	FALSE	FALSE	FALSE	finn-b-HYPOTHYROIDISM	3	50174886	0.018	NA	0.730099	Hypothyroidism (congenital or acquired) || id:finn-b-HYPOTHYROIDISM	Hypothyroidism (congenital or acquired)	Hypothyroidism (congenital or acquired) || ||	TRUE	igd	50174886	3	8.96499e-06	3657	0.0266	ebi-a-GCST90001802	|| id:ebi-a-GCST90001802	TRUE	reported	igd	2	1	TRUE
			rs34101571	A	G	A	G	-0.417	-0.0409	0.0239	0.03164	FALSE	FALSE	FALSE	finn-b-HYPOTHYROIDISM	1	31211894	0.039	NA	0.2941	Hypothyroidism (congenital or acquired) || id:finn-b-HYPOTHYROIDISM	Hypothyroidism (congenital or acquired)	Hypothyroidism (congenital or acquired) || ||	TRUE	igd	31211894	1	2.05802e-07	3657	0.08013	ebi-a-GCST90001802	|| id:ebi-a-GCST90001802	TRUE	reported	igd	2	1	TRUE
			rs35574803	C	T	C	T	0.6071	-0.0551	0.0562	0.01062	FALSE	FALSE	FALSE	finn-b-HYPOTHYROIDISM	3	32533246	0.0661	NA	0.4044	Hypothyroidism (congenital or acquired) || id:finn-b-HYPOTHYROIDISM	Hypothyroidism (congenital or acquired)	Hypothyroidism (congenital or acquired) || ||	TRUE	igd	32533246	3	2.73905e-29	3657	0.05356	ebi-a-GCST90001802	|| id:ebi-a-GCST90001802	TRUE	reported	igd	2	1	TRUE
			rs36111462	T	A	T	A	-0.5642	-0.0561	0.0101	0.06931	FALSE	TRUE	FALSE	finn-b-HYPOTHYROIDISM	5	109948893	0.0274	NA	0.04048	Hypothyroidism (congenital or acquired) || id:finn-b-HYPOTHYROIDISM	Hypothyroidism (congenital or acquired)	Hypothyroidism (congenital or acquired) || ||	TRUE	igd	109948893	5	8.02805e-06	3657	0.1262	ebi-a-GCST90001802	|| id:ebi-a-GCST90001802	TRUE	reported	igd	2	1	TRUE
			rs4453793	C	T	C	T	0.1393	-0.0059	0.2029	0.1134	FALSE	FALSE	FALSE	finn-b-HYPOTHYROIDISM	3	122718575	0.0214	NA	0.7842	Hypothyroidism (congenital or acquired) || id:finn-b-HYPOTHYROIDISM	Hypothyroidism (congenital or acquired)	Hypothyroidism (congenital or acquired) || ||	TRUE	igd	122718575	3	8.43898e-06	3657	0.03124	ebi-a-GCST90001802	|| id:ebi-a-GCST90001802	TRUE	reported	igd	2	1	TRUE
			rs486182	T	C	T	C	-0.1332	-0.0105	0.2817	0.5138	FALSE	FALSE	FALSE	finn-b-HYPOTHYROIDISM	8	20806496	0.0139	NA	0.4476	Hypothyroidism (congenital or acquired) || id:finn-b-HYPOTHYROIDISM	Hypothyroidism (congenital or acquired)	Hypothyroidism (congenital or acquired) || ||	TRUE	igd	20806496	8	1.35201e-06	3657	0.02752	ebi-a-GCST90001802	|| id:ebi-a-GCST90001802	TRUE	reported	igd	2	1	TRUE
			rs4899049	T	C	T	C	-0.2266	-0.0532	0.0681	0.03004	FALSE	FALSE	FALSE	finn-b-HYPOTHYROIDISM	14	61938155	0.0402	NA	0.1856	Hypothyroidism (congenital or acquired) || id:finn-b-HYPOTHYROIDISM	Hypothyroidism (congenital or acquired)	Hypothyroidism (congenital or acquired) || ||	TRUE	igd	61938155	14	3.99402e-06	3657	0.04905	ebi-a-GCST90001802	|| id:ebi-a-GCST90001802	TRUE	reported	igd	2	1	TRUE
			rs4987790	G	T	G	T	0.1333	-0.0134	0.6892	0.6484	FALSE	FALSE	FALSE	finn-b-HYPOTHYROIDISM	18	60861693	0.0142	NA	0.3458	Hypothyroidism (congenital or acquired) || id:finn-b-HYPOTHYROIDISM	Hypothyroidism (congenital or acquired)	Hypothyroidism (congenital or acquired) || ||	TRUE	igd	60861693	18	7.57495e-07	3657	0.0269	ebi-a-GCST90001802	|| id:ebi-a-GCST90001802	TRUE	reported	igd	2	1	TRUE
			rs577575	A	G	A	G	0.2039	0.0823	0.117	0.1235	FALSE	FALSE	FALSE	finn-b-HYPOTHYROIDISM	12	10045919	0.0206	NA	6.65396e-05	Hypothyroidism (congenital or acquired) || id:finn-b-HYPOTHYROIDISM	Hypothyroidism (congenital or acquired)	Hypothyroidism (congenital or acquired) || ||	TRUE	igd	10045919	12	1.494e-07	3657	0.03875	ebi-a-GCST90001802	|| id:ebi-a-GCST90001802	TRUE	reported	igd	2	1	TRUE
			rs6012007	C	T	C	T	-0.3302	0.0083	0.0335	0.06735	FALSE	FALSE	FALSE	finn-b-HYPOTHYROIDISM	20	45312244	0.027	NA	0.7587	Hypothyroidism (congenital or acquired) || id:finn-b-HYPOTHYROIDISM	Hypothyroidism (congenital or acquired)	Hypothyroidism (congenital or acquired) || ||	TRUE	igd	45312244	20	2.04602e-06	3657	0.06943	ebi-a-GCST90001802	|| id:ebi-a-GCST90001802	TRUE	reported	igd	2	1	TRUE
			rs62163304	A	G	A	G	-0.1403	0.0049	0.2996	0.3301	FALSE	FALSE	FALSE	finn-b-HYPOTHYROIDISM	2	111847100	0.0145	NA	0.7358	Hypothyroidism (congenital or acquired) || id:finn-b-HYPOTHYROIDISM	Hypothyroidism (congenital or acquired)	Hypothyroidism (congenital or acquired) || ||	TRUE	igd	111847100	2	3.63697e-07	3657	0.02753	ebi-a-GCST90001802	|| id:ebi-a-GCST90001802	TRUE	reported	igd	2	1	TRUE
			rs717954	G	A	G	A	0.1351	-0.0026	0.2114	0.1742	FALSE	FALSE	FALSE	finn-b-HYPOTHYROIDISM	5	148981029	0.018	NA	0.8865	Hypothyroidism (congenital or acquired) || id:finn-b-HYPOTHYROIDISM	Hypothyroidism (congenital or acquired)	Hypothyroidism (congenital or acquired) || ||	TRUE	igd	148981029	5	9.98206e-06	3657	0.03055	ebi-a-GCST90001802	|| id:ebi-a-GCST90001802	TRUE	reported	igd	2	1	TRUE
			rs7517211	C	G	C	G	0.1191	-0.0181	0.6084	0.5213	FALSE	TRUE	TRUE	finn-b-HYPOTHYROIDISM	1	99969159	0.0136	NA	0.1843	Hypothyroidism (congenital or acquired) || id:finn-b-HYPOTHYROIDISM	Hypothyroidism (congenital or acquired)	Hypothyroidism (congenital or acquired) || ||	TRUE	igd	99969159	1	2.52598e-06	3657	0.02527	ebi-a-GCST90001802	|| id:ebi-a-GCST90001802	TRUE	reported	igd	2	1	FALSE
			rs75901184	A	G	A	G	0.3908	0.1261	0.022	0.01165	FALSE	FALSE	FALSE	finn-b-HYPOTHYROIDISM	4	65101031	0.0635	NA	0.0471498	Hypothyroidism (congenital or acquired) || id:finn-b-HYPOTHYROIDISM	Hypothyroidism (congenital or acquired)	Hypothyroidism (congenital or acquired) || ||	TRUE	igd	65101031	4	3.97402e-06	3657	0.08459	ebi-a-GCST90001802	|| id:ebi-a-GCST90001802	TRUE	reported	igd	2	1	TRUE
			rs75918255	A	G	A	G	0.4158	0.0234	0.035	0.01123	FALSE	FALSE	FALSE	finn-b-HYPOTHYROIDISM	3	32945761	0.0669	NA	0.726001	Hypothyroidism (congenital or acquired) || id:finn-b-HYPOTHYROIDISM	Hypothyroidism (congenital or acquired)	Hypothyroidism (congenital or acquired) || ||	TRUE	igd	32945761	3	1.19801e-09	3657	0.06821	ebi-a-GCST90001802	|| id:ebi-a-GCST90001802	TRUE	reported	igd	2	1	TRUE
			rs76929865	C	A	C	A	0.3914	-0.0238	0.0223	0.029	FALSE	FALSE	FALSE	finn-b-HYPOTHYROIDISM	3	31134534	0.041	NA	0.562	Hypothyroidism (congenital or acquired) || id:finn-b-HYPOTHYROIDISM	Hypothyroidism (congenital or acquired)	Hypothyroidism (congenital or acquired) || ||	TRUE	igd	31134534	3	6.83896e-06	3657	0.08689	ebi-a-GCST90001802	|| id:ebi-a-GCST90001802	TRUE	reported	igd	2	1	TRUE
			rs77986179	G	A	G	A	0.4961	0.0403	0.0142	0.05269	FALSE	FALSE	FALSE	finn-b-HYPOTHYROIDISM	2	8336242	0.0303	NA	0.1836	Hypothyroidism (congenital or acquired) || id:finn-b-HYPOTHYROIDISM	Hypothyroidism (congenital or acquired)	Hypothyroidism (congenital or acquired) || ||	TRUE	igd	8336242	2	5.61901e-06	3657	0.1091	ebi-a-GCST90001802	|| id:ebi-a-GCST90001802	TRUE	reported	igd	2	1	TRUE
			rs973446	G	C	G	C	-0.1842	0.0235	0.1313	0.1164	FALSE	TRUE	FALSE	finn-b-HYPOTHYROIDISM	20	44094375	0.0212	NA	0.266	Hypothyroidism (congenital or acquired) || id:finn-b-HYPOTHYROIDISM	Hypothyroidism (congenital or acquired)	Hypothyroidism (congenital or acquired) || ||	TRUE	igd	44094375	20	5.98494e-07	3657	0.03684	ebi-a-GCST90001802	|| id:ebi-a-GCST90001802	TRUE	reported	igd	2	1	TRUE
GCST90274805	ebi-a-GCST90001803	step1	SNP	effect_allele.exposure	other_allele.exposure	effect_allele.outcome	other_allele.outcome	beta.exposure	beta.outcome	eaf.exposure	eaf.outcome	remove	palindromic	ambiguous	id.outcome	chr	pos	se.outcome	samplesize.outcome	pval.outcome	outcome	originalname.outcome	outcome.deprecated	mr_keep.outcome	data_source.outcome	proxy.outcome	target_snp.outcome	proxy_snp.outcome	target_a1.outcome	target_a2.outcome	proxy_a1.outcome	proxy_a2.outcome	se.exposure	pval.exposure	samplesize.exposure	exposure	mr_keep.exposure	pval_origin.exposure	id.exposure	data_source.exposure	action	SNP_index	mr_keep
			rs10057700	A	G	A	G	-0.0822	0.2242	0.4388	0.0014	FALSE	FALSE	FALSE	finn-b-HYPOTHYROIDISM	5	161958436	0.1779	NA	0.2076	Hypothyroidism (congenital or acquired) || id:finn-b-HYPOTHYROIDISM	Hypothyroidism (congenital or acquired)	Hypothyroidism (congenital or acquired) || ||	TRUE	igd	NA	NA	NA	NA	NA	NA	NA	0.0181	5.59e-06	8587	exposure	TRUE	reported	9Ygp45	textfile	2	1	TRUE
			rs10063171	T	G	T	G	0.0775	-0.0282	0.1932	0.2084	FALSE	FALSE	FALSE	finn-b-HYPOTHYROIDISM	5	67352803	0.0169	NA	0.0952094	Hypothyroidism (congenital or acquired) || id:finn-b-HYPOTHYROIDISM	Hypothyroidism (congenital or acquired)	Hypothyroidism (congenital or acquired) || ||	TRUE	igd	NA	NA	NA	NA	NA	NA	NA	0.0175	9.49e-06	11340	exposure	TRUE	reported	9Ygp45	textfile	2	1	TRUE
			rs10233998	T	G	T	G	0.131	0.0064	0.0604	0.04234	FALSE	FALSE	FALSE	finn-b-HYPOTHYROIDISM	7	89060931	0.034	NA	0.8502	Hypothyroidism (congenital or acquired) || id:finn-b-HYPOTHYROIDISM	Hypothyroidism (congenital or acquired)	Hypothyroidism (congenital or acquired) || ||	TRUE	igd	NA	NA	NA	NA	NA	NA	NA	0.0286	4.64e-06	11785	exposure	TRUE	reported	9Ygp45	textfile	2	1	TRUE
			rs115494443	A	G	A	G	0.2658	-0.055	0.0186	0.009567	FALSE	FALSE	FALSE	finn-b-HYPOTHYROIDISM	1	116784131	0.0737	NA	0.4559	Hypothyroidism (congenital or acquired) || id:finn-b-HYPOTHYROIDISM	Hypothyroidism (congenital or acquired)	Hypothyroidism (congenital or acquired) || ||	TRUE	igd	NA	NA	NA	NA	NA	NA	NA	0.0565	2.55e-06	10853	exposure	TRUE	reported	9Ygp45	textfile	2	1	TRUE
			rs115602471	T	C	T	C	0.2215	-0.0353	0.0311	0.003394	FALSE	FALSE	FALSE	finn-b-HYPOTHYROIDISM	2	170964850	0.1237	NA	0.7756	Hypothyroidism (congenital or acquired) || id:finn-b-HYPOTHYROIDISM	Hypothyroidism (congenital or acquired)	Hypothyroidism (congenital or acquired) || ||	TRUE	igd	NA	NA	NA	NA	NA	NA	NA	0.0469	2.33e-06	11340	exposure	TRUE	reported	9Ygp45	textfile	2	1	TRUE
			rs117537822	T	C	T	C	0.2176	-0.0467	0.9755	0.96396	FALSE	FALSE	FALSE	finn-b-HYPOTHYROIDISM	17	32073614	0.0368	NA	0.2038	Hypothyroidism (congenital or acquired) || id:finn-b-HYPOTHYROIDISM	Hypothyroidism (congenital or acquired)	Hypothyroidism (congenital or acquired) || ||	TRUE	igd	NA	NA	NA	NA	NA	NA	NA	0.0439	7.17e-07	11788	exposure	TRUE	reported	9Ygp45	textfile	2	1	TRUE
			rs11759846	A	G	A	G	-0.3263	-0.095	0.0799	0.04349	FALSE	FALSE	FALSE	finn-b-HYPOTHYROIDISM	6	32586222	0.0331	NA	0.00405602	Hypothyroidism (congenital or acquired) || id:finn-b-HYPOTHYROIDISM	Hypothyroidism (congenital or acquired)	Hypothyroidism (congenital or acquired) || ||	TRUE	igd	NA	NA	NA	NA	NA	NA	NA	0.0266	1.36e-34	11788	exposure	TRUE	reported	9Ygp45	textfile	2	1	TRUE
			rs11878153	A	G	A	G	0.1116	0.0333	0.9015	0.8549	FALSE	FALSE	FALSE	finn-b-HYPOTHYROIDISM	18	308555	0.0193	NA	0.0849493	Hypothyroidism (congenital or acquired) || id:finn-b-HYPOTHYROIDISM	Hypothyroidism (congenital or acquired)	Hypothyroidism (congenital or acquired) || ||	TRUE	igd	NA	NA	NA	NA	NA	NA	NA	0.0221	4.42e-07	11787	exposure	TRUE	reported	9Ygp45	textfile	2	1	TRUE
			rs12047801	T	C	T	C	0.0783	0.0087	0.174	0.1158	FALSE	FALSE	FALSE	finn-b-HYPOTHYROIDISM	1	105113404	0.0212	NA	0.6829	Hypothyroidism (congenital or acquired) || id:finn-b-HYPOTHYROIDISM	Hypothyroidism (congenital or acquired)	Hypothyroidism (congenital or acquired) || ||	TRUE	igd	NA	NA	NA	NA	NA	NA	NA	0.0171	4.67e-06	11785	exposure	TRUE	reported	9Ygp45	textfile	2	1	TRUE
			rs12529944	T	C	T	C	-0.0845	-0.0044	0.178	0.1014	FALSE	FALSE	FALSE	finn-b-HYPOTHYROIDISM	6	84066908	0.0228	NA	0.8482	Hypothyroidism (congenital or acquired) || id:finn-b-HYPOTHYROIDISM	Hypothyroidism (congenital or acquired)	Hypothyroidism (congenital or acquired) || ||	TRUE	igd	NA	NA	NA	NA	NA	NA	NA	0.0189	7.79e-06	11340	exposure	TRUE	reported	9Ygp45	textfile	2	1	TRUE
			rs13195317	T	C	T	C	-0.3251	-0.139	0.0358	0.007799	FALSE	FALSE	FALSE	finn-b-HYPOTHYROIDISM	6	32666569	0.0808	NA	0.0850903	Hypothyroidism (congenital or acquired) || id:finn-b-HYPOTHYROIDISM	Hypothyroidism (congenital or acquired)	Hypothyroidism (congenital or acquired) || ||	TRUE	igd	TRUE	rs13195317	rs138769875	T	C	G	A	0.0554	4.4e-09	11301	exposure	TRUE	reported	9Ygp45	textfile	2	1	TRUE
			rs16886503	A	T	A	T	0.2438	0.0018	0.9824	0.9782	FALSE	TRUE	FALSE	finn-b-HYPOTHYROIDISM	8	89744017	0.0468	NA	0.9693	Hypothyroidism (congenital or acquired) || id:finn-b-HYPOTHYROIDISM	Hypothyroidism (congenital or acquired)	Hypothyroidism (congenital or acquired) || ||	TRUE	igd	NA	NA	NA	NA	NA	NA	NA	0.0524	3.28e-06	11786	exposure	TRUE	reported	9Ygp45	textfile	2	1	TRUE
			rs190042298	A	G	A	G	0.1502	0.0285	0.0497	0.04382	FALSE	FALSE	FALSE	finn-b-HYPOTHYROIDISM	3	147635516	0.0332	NA	0.3915	Hypothyroidism (congenital or acquired) || id:finn-b-HYPOTHYROIDISM	Hypothyroidism (congenital or acquired)	Hypothyroidism (congenital or acquired) || ||	TRUE	igd	TRUE	rs190042298	rs72999603	A	G	C	A	0.0339	9.39e-06	9897	exposure	TRUE	reported	9Ygp45	textfile	2	1	TRUE
			rs2426634	A	G	A	G	-0.0896	-0.0109	0.1376	0.0956	FALSE	FALSE	FALSE	finn-b-HYPOTHYROIDISM	20	55282711	0.0231	NA	0.6374	Hypothyroidism (congenital or acquired) || id:finn-b-HYPOTHYROIDISM	Hypothyroidism (congenital or acquired)	Hypothyroidism (congenital or acquired) || ||	TRUE	igd	NA	NA	NA	NA	NA	NA	NA	0.0198	6.03e-06	11787	exposure	TRUE	reported	9Ygp45	textfile	2	1	TRUE
			rs4767214	T	C	T	C	0.062	0.0256	0.5326	0.4899	FALSE	FALSE	FALSE	finn-b-HYPOTHYROIDISM	12	114539621	0.0136	NA	0.0596403	Hypothyroidism (congenital or acquired) || id:finn-b-HYPOTHYROIDISM	Hypothyroidism (congenital or acquired)	Hypothyroidism (congenital or acquired) || ||	TRUE	igd	NA	NA	NA	NA	NA	NA	NA	0.013	1.85e-06	11772	exposure	TRUE	reported	9Ygp45	textfile	2	1	TRUE
			rs523604	A	G	A	G	0.0754	-0.0093	0.5264	0.4637	FALSE	FALSE	FALSE	finn-b-HYPOTHYROIDISM	11	118755738	0.0137	NA	0.4961	Hypothyroidism (congenital or acquired) || id:finn-b-HYPOTHYROIDISM	Hypothyroidism (congenital or acquired)	Hypothyroidism (congenital or acquired) || ||	TRUE	igd	NA	NA	NA	NA	NA	NA	NA	0.0142	1.1e-07	10290	exposure	TRUE	reported	9Ygp45	textfile	2	1	TRUE
			rs61098036	A	G	A	G	-0.0856	-0.005	0.8232	0.8298	FALSE	FALSE	FALSE	finn-b-HYPOTHYROIDISM	17	53521459	0.0183	NA	0.783901	Hypothyroidism (congenital or acquired) || id:finn-b-HYPOTHYROIDISM	Hypothyroidism (congenital or acquired)	Hypothyroidism (congenital or acquired) || ||	TRUE	igd	TRUE	rs61098036	rs56327014	G	A	G	C	0.0187	4.7e-06	9891	exposure	TRUE	reported	9Ygp45	textfile	2	1	TRUE
			rs6702801	C	G	C	G	-0.077	-0.0276	0.6598	0.7565	FALSE	TRUE	FALSE	finn-b-HYPOTHYROIDISM	1	89517119	0.0159	NA	0.0820805	Hypothyroidism (congenital or acquired) || id:finn-b-HYPOTHYROIDISM	Hypothyroidism (congenital or acquired)	Hypothyroidism (congenital or acquired) || ||	TRUE	igd	TRUE	rs6702801	rs61798920	G	C	T	C	0.0171	6.7e-06	7943	exposure	TRUE	reported	9Ygp45	textfile	2	1	TRUE
			rs7138689	T	G	T	G	0.0961	-0.031	0.8877	0.8951	FALSE	FALSE	FALSE	finn-b-HYPOTHYROIDISM	12	103893494	0.0221	NA	0.161	Hypothyroidism (congenital or acquired) || id:finn-b-HYPOTHYROIDISM	Hypothyroidism (congenital or acquired)	Hypothyroidism (congenital or acquired) || ||	TRUE	igd	NA	NA	NA	NA	NA	NA	NA	0.0208	3.83e-06	11777	exposure	TRUE	reported	9Ygp45	textfile	2	1	TRUE
			rs72937918	T	C	T	C	-0.2056	-0.0147	0.0233	0.03097	FALSE	FALSE	FALSE	finn-b-HYPOTHYROIDISM	11	80672314	0.0394	NA	0.7098	Hypothyroidism (congenital or acquired) || id:finn-b-HYPOTHYROIDISM	Hypothyroidism (congenital or acquired)	Hypothyroidism (congenital or acquired) || ||	TRUE	igd	NA	NA	NA	NA	NA	NA	NA	0.0452	5.4e-06	11772	exposure	TRUE	reported	9Ygp45	textfile	2	1	TRUE
			rs76012752	A	G	A	G	0.1568	-0.0293	0.9527	0.96793	FALSE	FALSE	FALSE	finn-b-HYPOTHYROIDISM	12	28953348	0.0388	NA	0.4513	Hypothyroidism (congenital or acquired) || id:finn-b-HYPOTHYROIDISM	Hypothyroidism (congenital or acquired)	Hypothyroidism (congenital or acquired) || ||	TRUE	igd	NA	NA	NA	NA	NA	NA	NA	0.0352	8.41e-06	11340	exposure	TRUE	reported	9Ygp45	textfile	2	1	TRUE
			rs76544453	T	C	T	C	-0.1609	-0.0514	0.9585	0.9836	FALSE	FALSE	FALSE	finn-b-HYPOTHYROIDISM	14	81651382	0.0538	NA	0.3397	Hypothyroidism (congenital or acquired) || id:finn-b-HYPOTHYROIDISM	Hypothyroidism (congenital or acquired)	Hypothyroidism (congenital or acquired) || ||	TRUE	igd	NA	NA	NA	NA	NA	NA	NA	0.0361	8.31e-06	11788	exposure	TRUE	reported	9Ygp45	textfile	2	1	TRUE
			rs78267257	A	G	A	G	-0.1825	0.075	0.0323	0.005677	FALSE	FALSE	FALSE	finn-b-HYPOTHYROIDISM	14	83490781	0.093	NA	0.4202	Hypothyroidism (congenital or acquired) || id:finn-b-HYPOTHYROIDISM	Hypothyroidism (congenital or acquired)	Hypothyroidism (congenital or acquired) || ||	TRUE	igd	NA	NA	NA	NA	NA	NA	NA	0.0406	6.95e-06	10903	exposure	TRUE	reported	9Ygp45	textfile	2	1	TRUE
			rs9272305	A	C	A	C	-0.2444	-0.0949	0.0316	0.08328	FALSE	FALSE	FALSE	finn-b-HYPOTHYROIDISM	6	32603879	0.0264	NA	0.000325402	Hypothyroidism (congenital or acquired) || id:finn-b-HYPOTHYROIDISM	Hypothyroidism (congenital or acquired)	Hypothyroidism (congenital or acquired) || ||	TRUE	igd	NA	NA	NA	NA	NA	NA	NA	0.0462	1.22e-07	8587	exposure	TRUE	reported	9Ygp45	textfile	2	1	TRUE
			rs9272305	A	C	C	G	-0.2444	0.1714	0.0316	0.1725	TRUE	FALSE	FALSE	finn-b-HYPOTHYROIDISM	6	32603879	0.0196	NA	2.64911e-18	Hypothyroidism (congenital or acquired) || id:finn-b-HYPOTHYROIDISM	Hypothyroidism (congenital or acquired)	Hypothyroidism (congenital or acquired) || ||	TRUE	igd	NA	NA	NA	NA	NA	NA	NA	0.0462	1.22e-07	8587	exposure	TRUE	reported	9Ygp45	textfile	2	2	FALSE
		step2	SNP	effect_allele.exposure	other_allele.exposure	effect_allele.outcome	other_allele.outcome	beta.exposure	beta.outcome	eaf.exposure	eaf.outcome	remove	palindromic	ambiguous	id.outcome	se.outcome	pval.outcome	samplesize.outcome	outcome	mr_keep.outcome	pval_origin.outcome	data_source.outcome	pval.exposure	se.exposure	pos.exposure	samplesize.exposure	chr.exposure	id.exposure	exposure	mr_keep.exposure	pval_origin.exposure	data_source.exposure	action	SNP_index	mr_keep
			rs10172142	C	G	C	G	0.1274	0.0482	0.06072	0.0601	FALSE	TRUE	FALSE	RvMD7c	0.0295	0.102	11340	outcome	TRUE	reported	textfile	9.17698e-06	0.0287	52006164	NA	2	finn-b-HYPOTHYROIDISM	|| id:finn-b-HYPOTHYROIDISM	TRUE	reported	igd	2	1	TRUE
			rs1034391	C	T	C	T	0.0633	-0.0217	0.4982	0.5588	FALSE	FALSE	FALSE	RvMD7c	0.0135	0.108	11778	outcome	TRUE	reported	textfile	3.571e-06	0.0137	12613477	NA	16	finn-b-HYPOTHYROIDISM	|| id:finn-b-HYPOTHYROIDISM	TRUE	reported	igd	2	1	TRUE
			rs10494077	A	G	A	G	0.1156	0.0223	0.2159	0.2312	FALSE	FALSE	FALSE	RvMD7c	0.0154	0.148	11783	outcome	TRUE	reported	textfile	2.08113e-12	0.0164	108338345	NA	1	finn-b-HYPOTHYROIDISM	|| id:finn-b-HYPOTHYROIDISM	TRUE	reported	igd	2	1	TRUE
			rs10760344	T	G	T	G	0.1034	-0.0272	0.3472	0.346	FALSE	FALSE	FALSE	RvMD7c	0.0136	0.0455	11783	outcome	TRUE	reported	textfile	4.96249e-13	0.0143	127026282	NA	9	finn-b-HYPOTHYROIDISM	|| id:finn-b-HYPOTHYROIDISM	TRUE	reported	igd	2	1	TRUE
			rs10820727	A	G	A	G	-0.1031	0.0112	0.1222	0.1365	FALSE	FALSE	FALSE	RvMD7c	0.0202	0.579	11340	outcome	TRUE	reported	textfile	7.91699e-07	0.0209	99257987	NA	9	finn-b-HYPOTHYROIDISM	|| id:finn-b-HYPOTHYROIDISM	TRUE	reported	igd	2	1	TRUE
			rs10974437	G	A	G	A	-0.1028	0.0085	0.1696	0.2602	FALSE	FALSE	FALSE	RvMD7c	0.0153	0.579	11339	outcome	TRUE	reported	textfile	1.72199e-08	0.0182	4285547	NA	9	finn-b-HYPOTHYROIDISM	|| id:finn-b-HYPOTHYROIDISM	TRUE	reported	igd	2	1	TRUE
			rs11077800	G	A	G	A	0.14	-0.0243	0.05086	0.0528	FALSE	FALSE	FALSE	RvMD7c	0.0296	0.412	11786	outcome	TRUE	reported	textfile	5.89495e-06	0.0309	73976015	NA	17	finn-b-HYPOTHYROIDISM	|| id:finn-b-HYPOTHYROIDISM	TRUE	reported	igd	2	1	TRUE
			rs11171710	A	G	A	G	-0.0764	0.0009	0.4461	0.4538	FALSE	FALSE	FALSE	RvMD7c	0.0137	0.948	11340	outcome	TRUE	reported	textfile	2.97303e-08	0.0138	56368078	NA	12	finn-b-HYPOTHYROIDISM	|| id:finn-b-HYPOTHYROIDISM	TRUE	reported	igd	2	1	TRUE
			rs11255797	A	G	A	G	-0.0952	-0.0037	0.1233	0.1917	FALSE	FALSE	FALSE	RvMD7c	0.0166	0.824	11776	outcome	TRUE	reported	textfile	4.22396e-06	0.0207	8697153	NA	10	finn-b-HYPOTHYROIDISM	|| id:finn-b-HYPOTHYROIDISM	TRUE	reported	igd	2	1	TRUE
			rs1203943	C	T	C	T	0.0947	0.0017	0.7936	0.772	FALSE	FALSE	FALSE	RvMD7c	0.0155	0.913	11785	outcome	TRUE	reported	textfile	1.80601e-08	0.0168	22596825	NA	20	finn-b-HYPOTHYROIDISM	|| id:finn-b-HYPOTHYROIDISM	TRUE	reported	igd	2	1	TRUE
			rs12175489	A	G	A	G	-0.1526	-0.0426	0.1529	0.1462	FALSE	FALSE	FALSE	RvMD7c	0.0191	0.0257	11760	outcome	TRUE	reported	textfile	1.46487e-15	0.0191	31377587	NA	6	finn-b-HYPOTHYROIDISM	|| id:finn-b-HYPOTHYROIDISM	TRUE	reported	igd	2	1	TRUE
			rs12208103	T	C	T	C	0.0618	0.0014	0.407	0.3977	FALSE	FALSE	FALSE	RvMD7c	0.0142	0.921	11340	outcome	TRUE	reported	textfile	9.3981e-06	0.014	107442431	NA	6	finn-b-HYPOTHYROIDISM	|| id:finn-b-HYPOTHYROIDISM	TRUE	reported	igd	2	1	TRUE
			rs12272305	A	G	A	G	-0.1276	-0.0143	0.07416	0.0578	FALSE	FALSE	FALSE	RvMD7c	0.0277	0.606	11788	outcome	TRUE	reported	textfile	1.079e-06	0.0262	116839938	NA	11	finn-b-HYPOTHYROIDISM	|| id:finn-b-HYPOTHYROIDISM	TRUE	reported	igd	2	1	TRUE
			rs12348448	G	A	G	A	-0.0832	0.0196	0.3663	0.4148	FALSE	FALSE	FALSE	RvMD7c	0.0148	0.185	11340	outcome	TRUE	reported	textfile	9.29394e-09	0.0145	5525775	NA	9	finn-b-HYPOTHYROIDISM	|| id:finn-b-HYPOTHYROIDISM	TRUE	reported	igd	2	1	TRUE
			rs1317983	C	T	C	T	0.1137	-0.001	0.6832	0.6955	FALSE	FALSE	FALSE	RvMD7c	0.0145	0.945	11340	outcome	TRUE	reported	textfile	1.12202e-14	0.0147	43806335	NA	6	finn-b-HYPOTHYROIDISM	|| id:finn-b-HYPOTHYROIDISM	TRUE	reported	igd	2	1	TRUE
			rs13253647	A	G	A	G	-0.0695	-0.014	0.3949	0.3639	FALSE	FALSE	FALSE	RvMD7c	0.0136	0.303	11771	outcome	TRUE	reported	textfile	5.59706e-07	0.0139	61767908	NA	8	finn-b-HYPOTHYROIDISM	|| id:finn-b-HYPOTHYROIDISM	TRUE	reported	igd	2	1	TRUE
			rs143117642	A	G	A	G	-0.2064	0.0136	0.03962	0.0345	FALSE	FALSE	FALSE	RvMD7c	0.0403	0.736	11778	outcome	TRUE	reported	textfile	3.67697e-09	0.035	6131244	NA	10	finn-b-HYPOTHYROIDISM	|| id:finn-b-HYPOTHYROIDISM	TRUE	reported	igd	2	1	TRUE
			rs143757508	A	G	A	G	0.4752	-0.2246	0.004164	0.0094	FALSE	FALSE	FALSE	RvMD7c	0.0824	0.00642	8713	outcome	TRUE	reported	textfile	5.40705e-06	0.1045	79298556	NA	3	finn-b-HYPOTHYROIDISM	|| id:finn-b-HYPOTHYROIDISM	TRUE	reported	igd	2	1	TRUE
			rs144309607	T	C	T	C	-0.2006	-0.0053	0.02994	0.0479	FALSE	FALSE	FALSE	RvMD7c	0.0338	0.875	10715	outcome	TRUE	reported	textfile	5.64001e-07	0.0401	10492274	NA	19	finn-b-HYPOTHYROIDISM	|| id:finn-b-HYPOTHYROIDISM	TRUE	reported	igd	2	1	TRUE
			rs144836391	T	C	T	C	-0.1176	0.0445	0.08548	0.0564	FALSE	FALSE	FALSE	RvMD7c	0.0321	0.166	11773	outcome	TRUE	reported	textfile	1.93099e-06	0.0247	93250704	NA	15	finn-b-HYPOTHYROIDISM	|| id:finn-b-HYPOTHYROIDISM	TRUE	reported	igd	2	1	TRUE
			rs151161006	G	C	G	C	-0.2646	0.0355	0.01764	0.0303	FALSE	TRUE	FALSE	RvMD7c	0.0462	0.442	10276	outcome	TRUE	reported	textfile	9.23507e-07	0.0539	105158549	NA	14	finn-b-HYPOTHYROIDISM	|| id:finn-b-HYPOTHYROIDISM	TRUE	reported	igd	2	1	TRUE
			rs1534430	T	C	T	C	-0.0842	-0.0028	0.4148	0.4002	FALSE	FALSE	FALSE	RvMD7c	0.0137	0.838	11340	outcome	TRUE	reported	textfile	8.64092e-10	0.0137	12644736	NA	2	finn-b-HYPOTHYROIDISM	|| id:finn-b-HYPOTHYROIDISM	TRUE	reported	igd	2	1	TRUE
			rs17008423	T	C	T	C	-0.1186	-0.0053	0.12	0.1836	FALSE	FALSE	FALSE	RvMD7c	0.017	0.755	11786	outcome	TRUE	reported	textfile	2.329e-08	0.0212	149624705	NA	4	finn-b-HYPOTHYROIDISM	|| id:finn-b-HYPOTHYROIDISM	TRUE	reported	igd	2	1	TRUE
			rs17364832	G	T	G	T	0.0909	-0.0106	0.293	0.2769	FALSE	FALSE	FALSE	RvMD7c	0.0151	0.483	11340	outcome	TRUE	reported	textfile	1.05599e-09	0.0149	24786915	NA	13	finn-b-HYPOTHYROIDISM	|| id:finn-b-HYPOTHYROIDISM	TRUE	reported	igd	2	1	TRUE
			rs17490285	G	A	G	A	-0.1467	-0.0072	0.05298	0.1127	FALSE	FALSE	FALSE	RvMD7c	0.0214	0.737	11340	outcome	TRUE	reported	textfile	1.77198e-06	0.0307	72279703	NA	14	finn-b-HYPOTHYROIDISM	|| id:finn-b-HYPOTHYROIDISM	TRUE	reported	igd	2	1	TRUE
			rs17647739	G	A	G	A	-0.1359	0.0521	0.05645	0.0888	FALSE	FALSE	FALSE	RvMD7c	0.0248	0.0357	11340	outcome	TRUE	reported	textfile	4.58997e-06	0.0297	38517147	NA	15	finn-b-HYPOTHYROIDISM	|| id:finn-b-HYPOTHYROIDISM	TRUE	reported	igd	2	1	TRUE
			rs17773965	T	C	T	C	-0.0818	-0.0195	0.2442	0.145	FALSE	FALSE	FALSE	RvMD7c	0.0193	0.312	11340	outcome	TRUE	reported	textfile	2.45901e-07	0.0158	217631338	NA	2	finn-b-HYPOTHYROIDISM	|| id:finn-b-HYPOTHYROIDISM	TRUE	reported	igd	2	1	TRUE
			rs17786733	A	T	A	T	0.0785	-0.0059	0.4295	0.4055	FALSE	TRUE	TRUE	RvMD7c	0.0132	0.655	11775	outcome	TRUE	reported	textfile	1.17701e-08	0.0138	1410929	NA	2	finn-b-HYPOTHYROIDISM	|| id:finn-b-HYPOTHYROIDISM	TRUE	reported	igd	2	1	FALSE
			rs1797071	C	T	C	T	-0.0678	0.01	0.3736	0.3555	FALSE	FALSE	FALSE	RvMD7c	0.0142	0.481	11340	outcome	TRUE	reported	textfile	1.422e-06	0.0141	218581509	NA	1	finn-b-HYPOTHYROIDISM	|| id:finn-b-HYPOTHYROIDISM	TRUE	reported	igd	2	1	TRUE
			rs1892548	C	T	C	T	-0.069	0.0001	0.6945	0.6556	FALSE	FALSE	FALSE	RvMD7c	0.0138	0.994	11787	outcome	TRUE	reported	textfile	3.32698e-06	0.0148	41002641	NA	13	finn-b-HYPOTHYROIDISM	|| id:finn-b-HYPOTHYROIDISM	TRUE	reported	igd	2	1	TRUE
			rs1915930	T	G	T	G	0.0954	0.0161	0.6222	0.561	FALSE	FALSE	FALSE	RvMD7c	0.0135	0.233	11340	outcome	TRUE	reported	textfile	1.02802e-11	0.014	188100256	NA	3	finn-b-HYPOTHYROIDISM	|| id:finn-b-HYPOTHYROIDISM	TRUE	reported	igd	2	1	TRUE
			rs1993945	T	A	T	A	0.1258	0.0059	0.4154	0.3888	FALSE	TRUE	FALSE	RvMD7c	0.0137	0.667	11340	outcome	TRUE	reported	textfile	5.97585e-20	0.0138	76518195	NA	5	finn-b-HYPOTHYROIDISM	|| id:finn-b-HYPOTHYROIDISM	TRUE	reported	igd	2	1	TRUE
			rs210192	G	A	G	A	0.0968	0.0102	0.2161	0.3243	FALSE	FALSE	FALSE	RvMD7c	0.0138	0.46	11786	outcome	TRUE	reported	textfile	5.633e-09	0.0166	33481204	NA	6	finn-b-HYPOTHYROIDISM	|| id:finn-b-HYPOTHYROIDISM	TRUE	reported	igd	2	1	TRUE
			rs2111485	G	A	G	A	0.0799	0.0038	0.5856	0.6049	FALSE	FALSE	FALSE	RvMD7c	0.0131	0.772	11788	outcome	TRUE	reported	textfile	7.34801e-09	0.0138	163110536	NA	2	finn-b-HYPOTHYROIDISM	|| id:finn-b-HYPOTHYROIDISM	TRUE	reported	igd	2	1	TRUE
			rs229531	C	T	C	T	0.0826	-0.0101	0.4041	0.4324	FALSE	FALSE	FALSE	RvMD7c	0.0131	0.441	11778	outcome	TRUE	reported	textfile	2.37898e-09	0.0138	37585736	NA	22	finn-b-HYPOTHYROIDISM	|| id:finn-b-HYPOTHYROIDISM	TRUE	reported	igd	2	1	TRUE
			rs2295756	C	T	C	T	0.0749	0.0275	0.3468	0.3483	FALSE	FALSE	FALSE	RvMD7c	0.0136	0.0432	11787	outcome	TRUE	reported	textfile	1.50501e-07	0.0143	35241229	NA	11	finn-b-HYPOTHYROIDISM	|| id:finn-b-HYPOTHYROIDISM	TRUE	reported	igd	2	1	TRUE
			rs2421874	G	A	G	A	0.0794	0.0061	0.2612	0.3234	FALSE	FALSE	FALSE	RvMD7c	0.0137	0.656	11785	outcome	TRUE	reported	textfile	2.75899e-07	0.0155	93898975	NA	10	finn-b-HYPOTHYROIDISM	|| id:finn-b-HYPOTHYROIDISM	TRUE	reported	igd	2	1	TRUE
			rs244689	G	A	G	A	-0.0791	0.037	0.7465	0.8482	FALSE	FALSE	FALSE	RvMD7c	0.0187	0.0479	11788	outcome	TRUE	reported	textfile	4.17196e-07	0.0156	133422816	NA	5	finn-b-HYPOTHYROIDISM	|| id:finn-b-HYPOTHYROIDISM	TRUE	reported	igd	2	1	TRUE
			rs2476601	G	A	G	A	-0.3055	-0.0017	0.8451	0.8907	FALSE	FALSE	FALSE	RvMD7c	0.0209	0.935	11788	outcome	TRUE	reported	textfile	9.17698e-61	0.0186	114377568	NA	1	finn-b-HYPOTHYROIDISM	|| id:finn-b-HYPOTHYROIDISM	TRUE	reported	igd	2	1	TRUE
			rs2553610	G	C	G	C	-0.0778	0.0081	0.4716	0.4195	FALSE	TRUE	TRUE	RvMD7c	0.0132	0.539	11786	outcome	TRUE	reported	textfile	1.032e-08	0.0136	133763567	NA	8	finn-b-HYPOTHYROIDISM	|| id:finn-b-HYPOTHYROIDISM	TRUE	reported	igd	2	1	FALSE
			rs2600270	G	A	G	A	-0.0777	0.0063	0.7916	0.7901	FALSE	FALSE	FALSE	RvMD7c	0.016	0.694	11785	outcome	TRUE	reported	textfile	3.11702e-06	0.0167	12034332	NA	3	finn-b-HYPOTHYROIDISM	|| id:finn-b-HYPOTHYROIDISM	TRUE	reported	igd	2	1	TRUE
			rs28380298	C	T	C	T	-0.0864	0.001	0.2375	0.2789	FALSE	FALSE	FALSE	RvMD7c	0.0173	0.954	8817	outcome	TRUE	reported	textfile	6.574e-08	0.016	40449484	NA	17	finn-b-HYPOTHYROIDISM	|| id:finn-b-HYPOTHYROIDISM	TRUE	reported	igd	2	1	TRUE
			rs3008034	C	T	C	T	-0.0879	-0.0181	0.2609	0.3019	FALSE	FALSE	FALSE	RvMD7c	0.0141	0.199	11785	outcome	TRUE	reported	textfile	1.18801e-08	0.0154	166043862	NA	6	finn-b-HYPOTHYROIDISM	|| id:finn-b-HYPOTHYROIDISM	TRUE	reported	igd	2	1	TRUE
			rs3087243	A	G	A	G	-0.1302	-0.0087	0.3263	0.4244	FALSE	FALSE	FALSE	RvMD7c	0.0135	0.519	10914	outcome	TRUE	reported	textfile	3.11172e-19	0.0145	204738919	NA	2	finn-b-HYPOTHYROIDISM	|| id:finn-b-HYPOTHYROIDISM	TRUE	reported	igd	2	1	TRUE
			rs340836	T	C	T	C	-0.0629	-0.0046	0.4704	0.535	FALSE	FALSE	FALSE	RvMD7c	0.013	0.723	11759	outcome	TRUE	reported	textfile	4.48704e-06	0.0137	214163069	NA	1	finn-b-HYPOTHYROIDISM	|| id:finn-b-HYPOTHYROIDISM	TRUE	reported	igd	2	1	TRUE
			rs34811474	A	G	A	G	-0.0742	0.0144	0.2315	0.2347	FALSE	FALSE	FALSE	RvMD7c	0.0163	0.377	11339	outcome	TRUE	reported	textfile	4.71205e-06	0.0162	25408838	NA	4	finn-b-HYPOTHYROIDISM	|| id:finn-b-HYPOTHYROIDISM	TRUE	reported	igd	2	1	TRUE
			rs35195355	A	C	A	C	0.063	0.0167	0.4044	0.4492	FALSE	FALSE	FALSE	RvMD7c	0.0136	0.219	11340	outcome	TRUE	reported	textfile	5.433e-06	0.0139	51000945	NA	18	finn-b-HYPOTHYROIDISM	|| id:finn-b-HYPOTHYROIDISM	TRUE	reported	igd	2	1	TRUE
			rs35717611	T	C	T	C	0.0638	0.0212	0.3815	0.2871	FALSE	FALSE	FALSE	RvMD7c	0.0151	0.16	11339	outcome	TRUE	reported	textfile	5.76594e-06	0.0141	64968053	NA	2	finn-b-HYPOTHYROIDISM	|| id:finn-b-HYPOTHYROIDISM	TRUE	reported	igd	2	1	TRUE
			rs4807000	G	A	G	A	-0.0659	-0.0075	0.6086	0.5915	FALSE	FALSE	FALSE	RvMD7c	0.0131	0.567	11769	outcome	TRUE	reported	textfile	2.15501e-06	0.0139	4831878	NA	19	finn-b-HYPOTHYROIDISM	|| id:finn-b-HYPOTHYROIDISM	TRUE	reported	igd	2	1	TRUE
			rs527517439	A	G	A	G	-0.3078	-0.0726	0.013	0.0199	FALSE	FALSE	FALSE	RvMD7c	0.0751	0.334	8330	outcome	TRUE	reported	textfile	3.89798e-07	0.0607	10782084	NA	4	finn-b-HYPOTHYROIDISM	|| id:finn-b-HYPOTHYROIDISM	TRUE	reported	igd	2	1	TRUE
			rs597808	G	A	G	A	-0.1638	0.0099	0.5816	0.5227	FALSE	FALSE	FALSE	RvMD7c	0.0135	0.463	11339	outcome	TRUE	reported	textfile	8.69561e-33	0.0137	111973358	NA	12	finn-b-HYPOTHYROIDISM	|| id:finn-b-HYPOTHYROIDISM	TRUE	reported	igd	2	1	TRUE
			rs62043313	G	T	G	T	-0.0691	0.0114	0.3467	0.3852	FALSE	FALSE	FALSE	RvMD7c	0.013	0.381	11785	outcome	TRUE	reported	textfile	1.36801e-06	0.0143	79744134	NA	16	finn-b-HYPOTHYROIDISM	|| id:finn-b-HYPOTHYROIDISM	TRUE	reported	igd	2	1	TRUE
			rs626066	T	G	T	G	0.0706	-0.0356	0.353	0.3432	FALSE	FALSE	FALSE	RvMD7c	0.016	0.0261	9461	outcome	TRUE	reported	textfile	8.08593e-07	0.0143	130610655	NA	6	finn-b-HYPOTHYROIDISM	|| id:finn-b-HYPOTHYROIDISM	TRUE	reported	igd	2	1	TRUE
			rs6448432	A	G	A	G	0.0741	-0.0157	0.2861	0.2914	FALSE	FALSE	FALSE	RvMD7c	0.0142	0.269	11786	outcome	TRUE	reported	textfile	8.18201e-07	0.015	26098810	NA	4	finn-b-HYPOTHYROIDISM	|| id:finn-b-HYPOTHYROIDISM	TRUE	reported	igd	2	1	TRUE
			rs7068492	C	T	C	T	0.0813	0.0018	0.2254	0.1937	FALSE	FALSE	FALSE	RvMD7c	0.0165	0.913	11767	outcome	TRUE	reported	textfile	5.70795e-07	0.0163	18411211	NA	10	finn-b-HYPOTHYROIDISM	|| id:finn-b-HYPOTHYROIDISM	TRUE	reported	igd	2	1	TRUE
			rs71641308	T	C	T	C	0.1047	-0.0281	0.0972	0.0825	FALSE	FALSE	FALSE	RvMD7c	0.0265	0.289	11340	outcome	TRUE	reported	textfile	5.37601e-06	0.023	78086718	NA	1	finn-b-HYPOTHYROIDISM	|| id:finn-b-HYPOTHYROIDISM	TRUE	reported	igd	2	1	TRUE
			rs72719019	G	A	G	A	0.3398	0.0304	0.009512	0.0276	FALSE	FALSE	FALSE	RvMD7c	0.0464	0.512	11287	outcome	TRUE	reported	textfile	2.298e-06	0.0719	7053093	NA	5	finn-b-HYPOTHYROIDISM	|| id:finn-b-HYPOTHYROIDISM	TRUE	reported	igd	2	1	TRUE
			rs72996747	G	A	G	A	-0.1113	0.0436	0.103	0.0613	FALSE	FALSE	FALSE	RvMD7c	0.0308	0.157	10276	outcome	TRUE	reported	textfile	8.79002e-07	0.0226	8432138	NA	19	finn-b-HYPOTHYROIDISM	|| id:finn-b-HYPOTHYROIDISM	TRUE	reported	igd	2	1	TRUE
			rs74843811	A	G	A	G	0.2517	-0.0372	0.0154	0.0293	FALSE	FALSE	FALSE	RvMD7c	0.0427	0.384	11301	outcome	TRUE	reported	textfile	4.53701e-06	0.0549	22793532	NA	1	finn-b-HYPOTHYROIDISM	|| id:finn-b-HYPOTHYROIDISM	TRUE	reported	igd	2	1	TRUE
			rs7568275	C	G	C	G	-0.1117	-0.0079	0.7637	0.7732	FALSE	TRUE	FALSE	RvMD7c	0.0155	0.61	11763	outcome	TRUE	reported	textfile	2.58583e-12	0.016	191966452	NA	2	finn-b-HYPOTHYROIDISM	|| id:finn-b-HYPOTHYROIDISM	TRUE	reported	igd	2	1	TRUE
			rs7599564	G	A	G	A	0.0792	0.0049	0.625	0.595	FALSE	FALSE	FALSE	RvMD7c	0.0137	0.721	11340	outcome	TRUE	reported	textfile	1.80198e-08	0.0141	43509617	NA	2	finn-b-HYPOTHYROIDISM	|| id:finn-b-HYPOTHYROIDISM	TRUE	reported	igd	2	1	TRUE
			rs7754251	C	G	C	G	0.0819	-0.0086	0.4524	0.4425	FALSE	TRUE	TRUE	RvMD7c	0.013	0.508	11769	outcome	TRUE	reported	textfile	1.81899e-09	0.0136	90989125	NA	6	finn-b-HYPOTHYROIDISM	|| id:finn-b-HYPOTHYROIDISM	TRUE	reported	igd	2	1	FALSE
			rs7850258	G	A	G	A	0.2137	-0.0038	0.6632	0.6701	FALSE	FALSE	FALSE	RvMD7c	0.0136	0.78	11787	outcome	TRUE	reported	textfile	4.11813e-50	0.0144	100549013	NA	9	finn-b-HYPOTHYROIDISM	|| id:finn-b-HYPOTHYROIDISM	TRUE	reported	igd	2	1	TRUE
			rs7872217	A	G	A	G	-0.07	-0.0001	0.6579	0.6397	FALSE	FALSE	FALSE	RvMD7c	0.014	0.994	11340	outcome	TRUE	reported	textfile	1.05901e-06	0.0144	21573443	NA	9	finn-b-HYPOTHYROIDISM	|| id:finn-b-HYPOTHYROIDISM	TRUE	reported	igd	2	1	TRUE
			rs78782944	T	C	T	C	0.1364	-0.0053	0.09548	0.0792	FALSE	FALSE	FALSE	RvMD7c	0.0265	0.841	11340	outcome	TRUE	reported	textfile	4.06397e-09	0.0232	114663968	NA	1	finn-b-HYPOTHYROIDISM	|| id:finn-b-HYPOTHYROIDISM	TRUE	reported	igd	2	1	TRUE
			rs893065	T	G	T	G	-0.0778	-0.0299	0.1933	0.1516	FALSE	FALSE	FALSE	RvMD7c	0.0182	0.1	11770	outcome	TRUE	reported	textfile	6.699e-06	0.0173	31638706	NA	15	finn-b-HYPOTHYROIDISM	|| id:finn-b-HYPOTHYROIDISM	TRUE	reported	igd	2	1	TRUE
			rs897586	A	G	A	G	-0.0805	-0.0068	0.3156	0.3564	FALSE	FALSE	FALSE	RvMD7c	0.0135	0.614	11786	outcome	TRUE	reported	textfile	3.83398e-08	0.0146	128193294	NA	8	finn-b-HYPOTHYROIDISM	|| id:finn-b-HYPOTHYROIDISM	TRUE	reported	igd	2	1	TRUE
			rs9271365	G	T	G	T	0.2357	0.0613	0.3712	0.4216	FALSE	FALSE	FALSE	RvMD7c	0.0131	2.88e-06	11788	outcome	TRUE	reported	textfile	3.39938e-56	0.0149	32586794	NA	6	finn-b-HYPOTHYROIDISM	|| id:finn-b-HYPOTHYROIDISM	TRUE	reported	igd	2	1	TRUE
			rs9277557	C	T	C	T	-0.1197	-0.0067	0.1919	0.2441	FALSE	FALSE	FALSE	RvMD7c	0.015	0.655	11787	outcome	TRUE	reported	textfile	4.38026e-12	0.0173	33056694	NA	6	finn-b-HYPOTHYROIDISM	|| id:finn-b-HYPOTHYROIDISM	TRUE	reported	igd	2	1	TRUE
			rs9402691	C	G	C	G	0.0863	0.0221	0.193	0.2038	FALSE	TRUE	FALSE	RvMD7c	0.0168	0.188	11339	outcome	TRUE	reported	textfile	5.22204e-07	0.0172	135487502	NA	6	finn-b-HYPOTHYROIDISM	|| id:finn-b-HYPOTHYROIDISM	TRUE	reported	igd	2	1	TRUE
			rs9497965	T	C	T	C	0.0935	-0.0091	0.339	0.3923	FALSE	FALSE	FALSE	RvMD7c	0.0133	0.494	11787	outcome	TRUE	reported	textfile	8.43723e-11	0.0144	148521292	NA	6	finn-b-HYPOTHYROIDISM	|| id:finn-b-HYPOTHYROIDISM	TRUE	reported	igd	2	1	TRUE
		step3	SNP	effect_allele.exposure	other_allele.exposure	effect_allele.outcome	other_allele.outcome	beta.exposure	beta.outcome	eaf.exposure	eaf.outcome	remove	palindromic	ambiguous	id.outcome	chr	pos	se.outcome	samplesize.outcome	pval.outcome	outcome	originalname.outcome	outcome.deprecated	mr_keep.outcome	data_source.outcome	proxy.outcome	target_snp.outcome	proxy_snp.outcome	target_a1.outcome	target_a2.outcome	proxy_a1.outcome	proxy_a2.outcome	se.exposure	pval.exposure	samplesize.exposure	exposure	mr_keep.exposure	pval_origin.exposure	id.exposure	data_source.exposure	action	SNP_index	mr_keep
			rs10233998	T	G	T	G	0.131	0.02426	0.0604	0.0831	FALSE	FALSE	FALSE	ebi-a-GCST90001803	7	89060931	0.04478	3642	0.588	CD27 on IgD- CD38+ B cell || id:ebi-a-GCST90001803	CD27 on IgD- CD38+ B cell	CD27 on IgD- CD38+ B cell || ||	TRUE	igd	NA	NA	NA	NA	NA	NA	NA	0.0286	4.64e-06	11785	exposure	TRUE	reported	9Ygp45	textfile	2	1	TRUE
			rs115494443	A	G	A	G	0.2658	0.1563	0.0186	0.0015	FALSE	FALSE	FALSE	ebi-a-GCST90001803	1	116784131	0.3151	3642	0.619801	CD27 on IgD- CD38+ B cell || id:ebi-a-GCST90001803	CD27 on IgD- CD38+ B cell	CD27 on IgD- CD38+ B cell || ||	TRUE	igd	NA	NA	NA	NA	NA	NA	NA	0.0565	2.55e-06	10853	exposure	TRUE	reported	9Ygp45	textfile	2	1	TRUE
			rs115602471	T	C	T	C	0.2215	0.0565	0.0311	0.1214	FALSE	FALSE	FALSE	ebi-a-GCST90001803	2	170964850	0.03876	3642	0.145	CD27 on IgD- CD38+ B cell || id:ebi-a-GCST90001803	CD27 on IgD- CD38+ B cell	CD27 on IgD- CD38+ B cell || ||	TRUE	igd	NA	NA	NA	NA	NA	NA	NA	0.0469	2.33e-06	11340	exposure	TRUE	reported	9Ygp45	textfile	2	1	TRUE
			rs11759846	A	G	A	G	-0.3263	-0.04685	0.0799	0.1888	FALSE	FALSE	FALSE	ebi-a-GCST90001803	6	32586222	0.03462	3642	0.176	CD27 on IgD- CD38+ B cell || id:ebi-a-GCST90001803	CD27 on IgD- CD38+ B cell	CD27 on IgD- CD38+ B cell || ||	TRUE	igd	NA	NA	NA	NA	NA	NA	NA	0.0266	1.36e-34	11788	exposure	TRUE	reported	9Ygp45	textfile	2	1	TRUE
			rs11878153	A	G	A	G	0.1116	0.03423	0.9015	0.9099	FALSE	FALSE	FALSE	ebi-a-GCST90001803	18	308555	0.04344	3642	0.4307	CD27 on IgD- CD38+ B cell || id:ebi-a-GCST90001803	CD27 on IgD- CD38+ B cell	CD27 on IgD- CD38+ B cell || ||	TRUE	igd	NA	NA	NA	NA	NA	NA	NA	0.0221	4.42e-07	11787	exposure	TRUE	reported	9Ygp45	textfile	2	1	TRUE
			rs12047801	T	C	T	C	0.0783	-0.003624	0.174	0.1739	FALSE	FALSE	FALSE	ebi-a-GCST90001803	1	105113404	0.03269	3642	0.9118	CD27 on IgD- CD38+ B cell || id:ebi-a-GCST90001803	CD27 on IgD- CD38+ B cell	CD27 on IgD- CD38+ B cell || ||	TRUE	igd	NA	NA	NA	NA	NA	NA	NA	0.0171	4.67e-06	11785	exposure	TRUE	reported	9Ygp45	textfile	2	1	TRUE
			rs12529944	T	C	T	C	-0.0845	-0.01299	0.178	0.1286	FALSE	FALSE	FALSE	ebi-a-GCST90001803	6	84066908	0.03764	3642	0.73	CD27 on IgD- CD38+ B cell || id:ebi-a-GCST90001803	CD27 on IgD- CD38+ B cell	CD27 on IgD- CD38+ B cell || ||	TRUE	igd	NA	NA	NA	NA	NA	NA	NA	0.0189	7.79e-06	11340	exposure	TRUE	reported	9Ygp45	textfile	2	1	TRUE
			rs13195317	T	C	T	C	-0.3251	0.04644	0.0358	0.0238	FALSE	FALSE	FALSE	ebi-a-GCST90001803	6	32656094	0.09298	3642	0.617401	CD27 on IgD- CD38+ B cell || id:ebi-a-GCST90001803	CD27 on IgD- CD38+ B cell	CD27 on IgD- CD38+ B cell || ||	TRUE	igd	NA	NA	NA	NA	NA	NA	NA	0.0554	4.4e-09	11301	exposure	TRUE	reported	9Ygp45	textfile	2	1	TRUE
			rs16886503	A	T	A	T	0.2438	-0.06341	0.9824	0.993	FALSE	TRUE	FALSE	ebi-a-GCST90001803	8	89744017	0.1481	3642	0.668599	CD27 on IgD- CD38+ B cell || id:ebi-a-GCST90001803	CD27 on IgD- CD38+ B cell	CD27 on IgD- CD38+ B cell || ||	TRUE	igd	NA	NA	NA	NA	NA	NA	NA	0.0524	3.28e-06	11786	exposure	TRUE	reported	9Ygp45	textfile	2	1	TRUE
			rs190042298	A	G	A	G	0.1502	-0.019	0.0497	0.1113	FALSE	FALSE	FALSE	ebi-a-GCST90001803	3	147635516	0.03899	3642	0.626	CD27 on IgD- CD38+ B cell || id:ebi-a-GCST90001803	CD27 on IgD- CD38+ B cell	CD27 on IgD- CD38+ B cell || ||	TRUE	igd	TRUE	rs190042298	rs72999603	A	G	C	A	0.0339	9.39e-06	9897	exposure	TRUE	reported	9Ygp45	textfile	2	1	TRUE
			rs2426634	A	G	A	G	-0.0896	-0.02532	0.1376	0.209	FALSE	FALSE	FALSE	ebi-a-GCST90001803	20	55282711	0.03087	3642	0.412	CD27 on IgD- CD38+ B cell || id:ebi-a-GCST90001803	CD27 on IgD- CD38+ B cell	CD27 on IgD- CD38+ B cell || ||	TRUE	igd	NA	NA	NA	NA	NA	NA	NA	0.0198	6.03e-06	11787	exposure	TRUE	reported	9Ygp45	textfile	2	1	TRUE
			rs4767214	T	C	T	C	0.062	0.02711	0.5326	0.5372	FALSE	FALSE	FALSE	ebi-a-GCST90001803	12	114539621	0.02504	3642	0.279	CD27 on IgD- CD38+ B cell || id:ebi-a-GCST90001803	CD27 on IgD- CD38+ B cell	CD27 on IgD- CD38+ B cell || ||	TRUE	igd	NA	NA	NA	NA	NA	NA	NA	0.013	1.85e-06	11772	exposure	TRUE	reported	9Ygp45	textfile	2	1	TRUE
			rs523604	A	G	A	G	0.0754	-0.01351	0.5264	0.5832	FALSE	FALSE	FALSE	ebi-a-GCST90001803	11	118755738	0.0255	3642	0.5963	CD27 on IgD- CD38+ B cell || id:ebi-a-GCST90001803	CD27 on IgD- CD38+ B cell	CD27 on IgD- CD38+ B cell || ||	TRUE	igd	NA	NA	NA	NA	NA	NA	NA	0.0142	1.1e-07	10290	exposure	TRUE	reported	9Ygp45	textfile	2	1	TRUE
			rs61098036	A	G	A	G	-0.0856	0.03493	0.8232	0.9202	FALSE	FALSE	FALSE	ebi-a-GCST90001803	17	53509585	0.04632	3642	0.4508	CD27 on IgD- CD38+ B cell || id:ebi-a-GCST90001803	CD27 on IgD- CD38+ B cell	CD27 on IgD- CD38+ B cell || ||	TRUE	igd	NA	NA	NA	NA	NA	NA	NA	0.0187	4.7e-06	9891	exposure	TRUE	reported	9Ygp45	textfile	2	1	TRUE
			rs6702801	C	G	C	G	-0.077	0.04776	0.6598	0.5423	FALSE	TRUE	TRUE	ebi-a-GCST90001803	1	89517119	0.02523	3642	0.0584306	CD27 on IgD- CD38+ B cell || id:ebi-a-GCST90001803	CD27 on IgD- CD38+ B cell	CD27 on IgD- CD38+ B cell || ||	TRUE	igd	TRUE	rs6702801	rs61798920	G	C	T	C	0.0171	6.7e-06	7943	exposure	TRUE	reported	9Ygp45	textfile	2	1	FALSE
			rs7138689	T	G	T	G	0.0961	0.04821	0.8877	0.9451	FALSE	FALSE	FALSE	ebi-a-GCST90001803	12	103893494	0.05508	3642	0.3815	CD27 on IgD- CD38+ B cell || id:ebi-a-GCST90001803	CD27 on IgD- CD38+ B cell	CD27 on IgD- CD38+ B cell || ||	TRUE	igd	NA	NA	NA	NA	NA	NA	NA	0.0208	3.83e-06	11777	exposure	TRUE	reported	9Ygp45	textfile	2	1	TRUE
			rs72937918	T	C	T	C	-0.2056	0.01873	0.0233	0.0119	FALSE	FALSE	FALSE	ebi-a-GCST90001803	11	80672314	0.1148	3642	0.8704	CD27 on IgD- CD38+ B cell || id:ebi-a-GCST90001803	CD27 on IgD- CD38+ B cell	CD27 on IgD- CD38+ B cell || ||	TRUE	igd	NA	NA	NA	NA	NA	NA	NA	0.0452	5.4e-06	11772	exposure	TRUE	reported	9Ygp45	textfile	2	1	TRUE
			rs76012752	A	G	A	G	0.1568	-0.1107	0.9527	0.9949	FALSE	FALSE	FALSE	ebi-a-GCST90001803	12	28953348	0.1765	3642	0.5308	CD27 on IgD- CD38+ B cell || id:ebi-a-GCST90001803	CD27 on IgD- CD38+ B cell	CD27 on IgD- CD38+ B cell || ||	TRUE	igd	NA	NA	NA	NA	NA	NA	NA	0.0352	8.41e-06	11340	exposure	TRUE	reported	9Ygp45	textfile	2	1	TRUE
			rs76544453	T	C	T	C	-0.1609	-0.06352	0.9585	0.9337	FALSE	FALSE	FALSE	ebi-a-GCST90001803	14	81651382	0.04997	3642	0.2037	CD27 on IgD- CD38+ B cell || id:ebi-a-GCST90001803	CD27 on IgD- CD38+ B cell	CD27 on IgD- CD38+ B cell || ||	TRUE	igd	NA	NA	NA	NA	NA	NA	NA	0.0361	8.31e-06	11788	exposure	TRUE	reported	9Ygp45	textfile	2	1	TRUE
			rs78267257	A	G	A	G	-0.1825	-0.07772	0.0323	0.0917	FALSE	FALSE	FALSE	ebi-a-GCST90001803	14	83490781	0.04383	3642	0.0762799	CD27 on IgD- CD38+ B cell || id:ebi-a-GCST90001803	CD27 on IgD- CD38+ B cell	CD27 on IgD- CD38+ B cell || ||	TRUE	igd	NA	NA	NA	NA	NA	NA	NA	0.0406	6.95e-06	10903	exposure	TRUE	reported	9Ygp45	textfile	2	1	TRUE
		step4	SNP	effect_allele.exposure	other_allele.exposure	effect_allele.outcome	other_allele.outcome	beta.exposure	beta.outcome	eaf.exposure	eaf.outcome	remove	palindromic	ambiguous	id.outcome	chr	pos	se.outcome	samplesize.outcome	pval.outcome	outcome	originalname.outcome	outcome.deprecated	mr_keep.outcome	data_source.outcome	chr.exposure	se.exposure	pval.exposure	samplesize.exposure	pos.exposure	id.exposure	exposure	mr_keep.exposure	pval_origin.exposure	data_source.exposure	action	SNP_index	mr_keep
			rs10789188	G	A	G	A	0.1343	0.0015	0.7554	0.75	FALSE	FALSE	FALSE	finn-b-HYPOTHYROIDISM	1	66053791	0.0158	NA	0.9222	Hypothyroidism (congenital or acquired) || id:finn-b-HYPOTHYROIDISM	Hypothyroidism (congenital or acquired)	Hypothyroidism (congenital or acquired) || ||	TRUE	igd	1	0.02926	4.53398e-06	3642	66053791	ebi-a-GCST90001803	|| id:ebi-a-GCST90001803	TRUE	reported	igd	2	1	TRUE
			rs11171232	T	C	T	C	-0.2878	-0.0388	0.047	0.00698	FALSE	FALSE	FALSE	finn-b-HYPOTHYROIDISM	12	55446669	0.0833	NA	0.641501	Hypothyroidism (congenital or acquired) || id:finn-b-HYPOTHYROIDISM	Hypothyroidism (congenital or acquired)	Hypothyroidism (congenital or acquired) || ||	TRUE	igd	12	0.06024	1.85302e-06	3642	55446669	ebi-a-GCST90001803	|| id:ebi-a-GCST90001803	TRUE	reported	igd	2	1	TRUE
			rs112824549	T	C	T	C	0.24	0.0635	0.0599	0.02155	FALSE	FALSE	FALSE	finn-b-HYPOTHYROIDISM	17	73082360	0.0471	NA	0.1777	Hypothyroidism (congenital or acquired) || id:finn-b-HYPOTHYROIDISM	Hypothyroidism (congenital or acquired)	Hypothyroidism (congenital or acquired) || ||	TRUE	igd	17	0.05253	5.06104e-06	3642	73082360	ebi-a-GCST90001803	|| id:ebi-a-GCST90001803	TRUE	reported	igd	2	1	TRUE
			rs12552851	C	T	C	T	0.1946	-0.0016	0.1019	0.3016	FALSE	FALSE	FALSE	finn-b-HYPOTHYROIDISM	9	24488925	0.0147	NA	0.9149	Hypothyroidism (congenital or acquired) || id:finn-b-HYPOTHYROIDISM	Hypothyroidism (congenital or acquired)	Hypothyroidism (congenital or acquired) || ||	TRUE	igd	9	0.04123	2.43103e-06	3642	24488925	ebi-a-GCST90001803	|| id:ebi-a-GCST90001803	TRUE	reported	igd	2	1	TRUE
			rs13111916	C	T	C	T	0.1445	0.0082	0.1954	0.1722	FALSE	FALSE	FALSE	finn-b-HYPOTHYROIDISM	4	13780721	0.0181	NA	0.651499	Hypothyroidism (congenital or acquired) || id:finn-b-HYPOTHYROIDISM	Hypothyroidism (congenital or acquired)	Hypothyroidism (congenital or acquired) || ||	TRUE	igd	4	0.0314	4.31499e-06	3642	13780721	ebi-a-GCST90001803	|| id:ebi-a-GCST90001803	TRUE	reported	igd	2	1	TRUE
			rs140193270	C	A	C	A	0.3424	0.1664	0.0375	0.004619	FALSE	FALSE	FALSE	finn-b-HYPOTHYROIDISM	10	4243950	0.1069	NA	0.1197	Hypothyroidism (congenital or acquired) || id:finn-b-HYPOTHYROIDISM	Hypothyroidism (congenital or acquired)	Hypothyroidism (congenital or acquired) || ||	TRUE	igd	10	0.06783	4.66305e-07	3642	4243950	ebi-a-GCST90001803	|| id:ebi-a-GCST90001803	TRUE	reported	igd	2	1	TRUE
			rs1563304	T	C	T	C	0.173	0.0214	0.131	0.1324	FALSE	FALSE	FALSE	finn-b-HYPOTHYROIDISM	17	44874453	0.0202	NA	0.2884	Hypothyroidism (congenital or acquired) || id:finn-b-HYPOTHYROIDISM	Hypothyroidism (congenital or acquired)	Hypothyroidism (congenital or acquired) || ||	TRUE	igd	17	0.0375	4.09402e-06	3642	44874453	ebi-a-GCST90001803	|| id:ebi-a-GCST90001803	TRUE	reported	igd	2	1	TRUE
			rs1883832	C	T	C	T	-0.1431	-0.0347	0.6323	0.7315	FALSE	FALSE	FALSE	finn-b-HYPOTHYROIDISM	20	44746982	0.0153	NA	0.02329	Hypothyroidism (congenital or acquired) || id:finn-b-HYPOTHYROIDISM	Hypothyroidism (congenital or acquired)	Hypothyroidism (congenital or acquired) || ||	TRUE	igd	20	0.02594	3.69403e-08	3642	44746982	ebi-a-GCST90001803	|| id:ebi-a-GCST90001803	TRUE	reported	igd	2	1	TRUE
			rs2250246	G	A	G	A	-0.1679	-0.0077	0.534	0.614	FALSE	FALSE	FALSE	finn-b-HYPOTHYROIDISM	12	6553016	0.0139	NA	0.579399	Hypothyroidism (congenital or acquired) || id:finn-b-HYPOTHYROIDISM	Hypothyroidism (congenital or acquired)	Hypothyroidism (congenital or acquired) || ||	TRUE	igd	12	0.02462	1.06611e-11	3642	6553016	ebi-a-GCST90001803	|| id:ebi-a-GCST90001803	TRUE	reported	igd	2	1	TRUE
			rs2587637	A	G	A	G	-0.1118	-0.0006	0.6056	0.6819	FALSE	FALSE	FALSE	finn-b-HYPOTHYROIDISM	18	39020074	0.0146	NA	0.9658	Hypothyroidism (congenital or acquired) || id:finn-b-HYPOTHYROIDISM	Hypothyroidism (congenital or acquired)	Hypothyroidism (congenital or acquired) || ||	TRUE	igd	18	0.02526	9.82494e-06	3642	39020074	ebi-a-GCST90001803	|| id:ebi-a-GCST90001803	TRUE	reported	igd	2	1	TRUE
			rs2669400	C	G	C	G	0.2104	-0.0151	0.9071	0.8519	FALSE	TRUE	FALSE	finn-b-HYPOTHYROIDISM	12	54880954	0.0193	NA	0.4353	Hypothyroidism (congenital or acquired) || id:finn-b-HYPOTHYROIDISM	Hypothyroidism (congenital or acquired)	Hypothyroidism (congenital or acquired) || ||	TRUE	igd	12	0.04382	1.62798e-06	3642	54880954	ebi-a-GCST90001803	|| id:ebi-a-GCST90001803	TRUE	reported	igd	2	1	TRUE
			rs4537081	G	A	G	A	-0.1315	-0.0088	0.726	0.7767	FALSE	FALSE	FALSE	finn-b-HYPOTHYROIDISM	5	165579358	0.0164	NA	0.590799	Hypothyroidism (congenital or acquired) || id:finn-b-HYPOTHYROIDISM	Hypothyroidism (congenital or acquired)	Hypothyroidism (congenital or acquired) || ||	TRUE	igd	5	0.02795	2.66103e-06	3642	165579358	ebi-a-GCST90001803	|| id:ebi-a-GCST90001803	TRUE	reported	igd	2	1	TRUE
			rs72770527	G	A	G	A	0.3458	0.0542	0.0284	0.009186	FALSE	FALSE	FALSE	finn-b-HYPOTHYROIDISM	2	16073977	0.0714	NA	0.4474	Hypothyroidism (congenital or acquired) || id:finn-b-HYPOTHYROIDISM	Hypothyroidism (congenital or acquired)	Hypothyroidism (congenital or acquired) || ||	TRUE	igd	2	0.07425	3.32797e-06	3642	16073977	ebi-a-GCST90001803	|| id:ebi-a-GCST90001803	TRUE	reported	igd	2	1	TRUE
			rs73202627	C	T	C	T	0.1481	0.0505	0.1746	0.108	FALSE	FALSE	FALSE	finn-b-HYPOTHYROIDISM	8	12580949	0.0219	NA	0.02139	Hypothyroidism (congenital or acquired) || id:finn-b-HYPOTHYROIDISM	Hypothyroidism (congenital or acquired)	Hypothyroidism (congenital or acquired) || ||	TRUE	igd	8	0.03255	5.57404e-06	3642	12580949	ebi-a-GCST90001803	|| id:ebi-a-GCST90001803	TRUE	reported	igd	2	1	TRUE
			rs9386093	A	G	A	G	0.1252	0.0037	0.2786	0.2313	FALSE	FALSE	FALSE	finn-b-HYPOTHYROIDISM	6	145274168	0.0161	NA	0.8168	Hypothyroidism (congenital or acquired) || id:finn-b-HYPOTHYROIDISM	Hypothyroidism (congenital or acquired)	Hypothyroidism (congenital or acquired) || ||	TRUE	igd	6	0.02769	6.30101e-06	3642	145274168	ebi-a-GCST90001803	|| id:ebi-a-GCST90001803	TRUE	reported	igd	2	1	TRUE
GCST90274805	ebi-a-GCST90001834	step1	SNP	effect_allele.exposure	other_allele.exposure	effect_allele.outcome	other_allele.outcome	beta.exposure	beta.outcome	eaf.exposure	eaf.outcome	remove	palindromic	ambiguous	id.outcome	chr	pos	se.outcome	samplesize.outcome	pval.outcome	outcome	originalname.outcome	outcome.deprecated	mr_keep.outcome	data_source.outcome	proxy.outcome	target_snp.outcome	proxy_snp.outcome	target_a1.outcome	target_a2.outcome	proxy_a1.outcome	proxy_a2.outcome	se.exposure	pval.exposure	samplesize.exposure	exposure	mr_keep.exposure	pval_origin.exposure	id.exposure	data_source.exposure	action	SNP_index	mr_keep
			rs10000065	C	G	C	G	0.0775	-0.0299	0.1683	0.1733	FALSE	TRUE	FALSE	finn-b-HYPOTHYROIDISM	4	190051687	0.018	NA	0.096781	Hypothyroidism (congenital or acquired) || id:finn-b-HYPOTHYROIDISM	Hypothyroidism (congenital or acquired)	Hypothyroidism (congenital or acquired) || ||	TRUE	igd	TRUE	rs10000065	rs4469150	C	G	G	C	0.0171	5.84e-06	11538	exposure	TRUE	reported	G1a3xU	textfile	2	1	TRUE
			rs10142466	A	G	A	G	0.057	-0.008	0.49	0.5121	FALSE	FALSE	FALSE	finn-b-HYPOTHYROIDISM	14	69271784	0.0136	NA	0.5587	Hypothyroidism (congenital or acquired) || id:finn-b-HYPOTHYROIDISM	Hypothyroidism (congenital or acquired)	Hypothyroidism (congenital or acquired) || ||	TRUE	igd	NA	NA	NA	NA	NA	NA	NA	0.0109	1.7e-07	14721	exposure	TRUE	reported	G1a3xU	textfile	2	1	TRUE
			rs112635299	T	G	T	G	0.2618	0.0642	0.0205	0.0206	FALSE	FALSE	FALSE	finn-b-HYPOTHYROIDISM	14	94838142	0.0475	NA	0.1764	Hypothyroidism (congenital or acquired) || id:finn-b-HYPOTHYROIDISM	Hypothyroidism (congenital or acquired)	Hypothyroidism (congenital or acquired) || ||	TRUE	igd	NA	NA	NA	NA	NA	NA	NA	0.0433	1.48e-09	14733	exposure	TRUE	reported	G1a3xU	textfile	2	1	TRUE
			rs114165349	C	G	C	G	-0.1948	0.054	0.0337	0.03763	FALSE	TRUE	FALSE	finn-b-HYPOTHYROIDISM	1	27021913	0.0357	NA	0.1305	Hypothyroidism (congenital or acquired) || id:finn-b-HYPOTHYROIDISM	Hypothyroidism (congenital or acquired)	Hypothyroidism (congenital or acquired) || ||	TRUE	igd	NA	NA	NA	NA	NA	NA	NA	0.034	1.01e-08	14727	exposure	TRUE	reported	G1a3xU	textfile	2	1	TRUE
			rs114805200	C	G	C	G	-0.2032	-0.0832	0.9827	0.992115	FALSE	TRUE	FALSE	finn-b-HYPOTHYROIDISM	2	155956833	0.0774	NA	0.2826	Hypothyroidism (congenital or acquired) || id:finn-b-HYPOTHYROIDISM	Hypothyroidism (congenital or acquired)	Hypothyroidism (congenital or acquired) || ||	TRUE	igd	NA	NA	NA	NA	NA	NA	NA	0.0455	7.97e-06	14285	exposure	TRUE	reported	G1a3xU	textfile	2	1	TRUE
			rs1230164	C	G	C	G	-0.0671	-0.0106	0.7288	0.7533	FALSE	TRUE	FALSE	finn-b-HYPOTHYROIDISM	4	99986023	0.0159	NA	0.5058	Hypothyroidism (congenital or acquired) || id:finn-b-HYPOTHYROIDISM	Hypothyroidism (congenital or acquired)	Hypothyroidism (congenital or acquired) || ||	TRUE	igd	NA	NA	NA	NA	NA	NA	NA	0.0129	1.98e-07	14285	exposure	TRUE	reported	G1a3xU	textfile	2	1	TRUE
			rs12637074	T	C	T	C	-0.0712	-0.0042	0.8414	0.7478	FALSE	FALSE	FALSE	finn-b-HYPOTHYROIDISM	3	32324460	0.0156	NA	0.79	Hypothyroidism (congenital or acquired) || id:finn-b-HYPOTHYROIDISM	Hypothyroidism (congenital or acquired)	Hypothyroidism (congenital or acquired) || ||	TRUE	igd	NA	NA	NA	NA	NA	NA	NA	0.0158	6.6e-06	14708	exposure	TRUE	reported	G1a3xU	textfile	2	1	TRUE
			rs138408096	A	G	A	G	-0.2007	-0.0274	0.0206	0.01323	FALSE	FALSE	FALSE	finn-b-HYPOTHYROIDISM	15	84250648	0.0607	NA	0.651499	Hypothyroidism (congenital or acquired) || id:finn-b-HYPOTHYROIDISM	Hypothyroidism (congenital or acquired)	Hypothyroidism (congenital or acquired) || ||	TRUE	igd	NA	NA	NA	NA	NA	NA	NA	0.0423	2.09e-06	14721	exposure	TRUE	reported	G1a3xU	textfile	2	1	TRUE
			rs138557324	T	C	T	C	-0.2253	0.0104	0.0196	0.004506	FALSE	FALSE	FALSE	finn-b-HYPOTHYROIDISM	12	119984130	0.1081	NA	0.9235	Hypothyroidism (congenital or acquired) || id:finn-b-HYPOTHYROIDISM	Hypothyroidism (congenital or acquired)	Hypothyroidism (congenital or acquired) || ||	TRUE	igd	NA	NA	NA	NA	NA	NA	NA	0.0473	1.91e-06	14285	exposure	TRUE	reported	G1a3xU	textfile	2	1	TRUE
			rs1437633	A	C	A	C	-0.079	0.0041	0.2072	0.1499	FALSE	FALSE	FALSE	finn-b-HYPOTHYROIDISM	11	16272199	0.0192	NA	0.8287	Hypothyroidism (congenital or acquired) || id:finn-b-HYPOTHYROIDISM	Hypothyroidism (congenital or acquired)	Hypothyroidism (congenital or acquired) || ||	TRUE	igd	NA	NA	NA	NA	NA	NA	NA	0.0147	7.69e-08	12851	exposure	TRUE	reported	G1a3xU	textfile	2	1	TRUE
			rs17396131	A	G	A	G	0.0562	0.0005	0.3327	0.3445	FALSE	FALSE	FALSE	finn-b-HYPOTHYROIDISM	1	55145897	0.0144	NA	0.9704	Hypothyroidism (congenital or acquired) || id:finn-b-HYPOTHYROIDISM	Hypothyroidism (congenital or acquired)	Hypothyroidism (congenital or acquired) || ||	TRUE	igd	NA	NA	NA	NA	NA	NA	NA	0.0125	6.92e-06	14285	exposure	TRUE	reported	G1a3xU	textfile	2	1	TRUE
			rs17600346	T	C	T	C	-0.1569	-0.0051	0.9631	0.95395	FALSE	FALSE	FALSE	finn-b-HYPOTHYROIDISM	3	172223982	0.0324	NA	0.8763	Hypothyroidism (congenital or acquired) || id:finn-b-HYPOTHYROIDISM	Hypothyroidism (congenital or acquired)	Hypothyroidism (congenital or acquired) || ||	TRUE	igd	NA	NA	NA	NA	NA	NA	NA	0.0299	1.54e-07	14723	exposure	TRUE	reported	G1a3xU	textfile	2	1	TRUE
			rs192337992	A	G	A	G	-0.1555	-0.0156	0.962	0.97429	FALSE	FALSE	FALSE	finn-b-HYPOTHYROIDISM	6	130515795	0.0431	NA	0.716699	Hypothyroidism (congenital or acquired) || id:finn-b-HYPOTHYROIDISM	Hypothyroidism (congenital or acquired)	Hypothyroidism (congenital or acquired) || ||	TRUE	igd	TRUE	rs192337992	rs149819578	G	A	T	G	0.0334	3.23e-06	11978	exposure	TRUE	reported	G1a3xU	textfile	2	1	TRUE
			rs2247769	T	C	T	C	-0.1705	0.0262	0.5577	0.5963	FALSE	FALSE	FALSE	finn-b-HYPOTHYROIDISM	8	120081031	0.014	NA	0.0607799	Hypothyroidism (congenital or acquired) || id:finn-b-HYPOTHYROIDISM	Hypothyroidism (congenital or acquired)	Hypothyroidism (congenital or acquired) || ||	TRUE	igd	NA	NA	NA	NA	NA	NA	NA	0.0114	1.42e-50	14285	exposure	TRUE	reported	G1a3xU	textfile	2	1	TRUE
			rs271665	T	C	T	C	-0.0672	0.012	0.748	0.6817	FALSE	FALSE	FALSE	finn-b-HYPOTHYROIDISM	17	47938521	0.0146	NA	0.4137	Hypothyroidism (congenital or acquired) || id:finn-b-HYPOTHYROIDISM	Hypothyroidism (congenital or acquired)	Hypothyroidism (congenital or acquired) || ||	TRUE	igd	NA	NA	NA	NA	NA	NA	NA	0.0129	1.9e-07	14710	exposure	TRUE	reported	G1a3xU	textfile	2	1	TRUE
			rs28454196	C	G	C	G	-0.2242	-0.0037	0.9758	0.97668	FALSE	TRUE	FALSE	finn-b-HYPOTHYROIDISM	4	32870458	0.0451	NA	0.934	Hypothyroidism (congenital or acquired) || id:finn-b-HYPOTHYROIDISM	Hypothyroidism (congenital or acquired)	Hypothyroidism (congenital or acquired) || ||	TRUE	igd	NA	NA	NA	NA	NA	NA	NA	0.0486	3.97e-06	14285	exposure	TRUE	reported	G1a3xU	textfile	2	1	TRUE
			rs376613127	A	G	A	G	-0.2692	0.0471	0.0133	0.0118	FALSE	FALSE	FALSE	finn-b-HYPOTHYROIDISM	12	71789031	0.0638	NA	0.4605	Hypothyroidism (congenital or acquired) || id:finn-b-HYPOTHYROIDISM	Hypothyroidism (congenital or acquired)	Hypothyroidism (congenital or acquired) || ||	TRUE	igd	NA	NA	NA	NA	NA	NA	NA	0.0568	2.14e-06	13154	exposure	TRUE	reported	G1a3xU	textfile	2	1	TRUE
			rs4540346	T	C	T	C	0.0518	0.0056	0.3382	0.2462	FALSE	FALSE	FALSE	finn-b-HYPOTHYROIDISM	7	116067883	0.0159	NA	0.724399	Hypothyroidism (congenital or acquired) || id:finn-b-HYPOTHYROIDISM	Hypothyroidism (congenital or acquired)	Hypothyroidism (congenital or acquired) || ||	TRUE	igd	NA	NA	NA	NA	NA	NA	NA	0.0117	9.54e-06	14715	exposure	TRUE	reported	G1a3xU	textfile	2	1	TRUE
			rs56009454	T	G	T	G	-0.0637	0.0088	0.3753	0.3297	FALSE	FALSE	FALSE	finn-b-HYPOTHYROIDISM	1	40059778	0.0144	NA	0.5433	Hypothyroidism (congenital or acquired) || id:finn-b-HYPOTHYROIDISM	Hypothyroidism (congenital or acquired)	Hypothyroidism (congenital or acquired) || ||	TRUE	igd	TRUE	rs56009454	rs2746056	T	G	G	A	0.0139	4.59e-06	10894	exposure	TRUE	reported	G1a3xU	textfile	2	1	TRUE
			rs61968587	A	G	A	G	-0.2671	0.1083	0.9843	0.993933	FALSE	FALSE	FALSE	finn-b-HYPOTHYROIDISM	13	109537182	0.0883	NA	0.2199	Hypothyroidism (congenital or acquired) || id:finn-b-HYPOTHYROIDISM	Hypothyroidism (congenital or acquired)	Hypothyroidism (congenital or acquired) || ||	TRUE	igd	NA	NA	NA	NA	NA	NA	NA	0.0567	2.47e-06	13798	exposure	TRUE	reported	G1a3xU	textfile	2	1	TRUE
			rs6506157	A	G	A	G	0.0642	0.0146	0.7937	0.7886	FALSE	FALSE	FALSE	finn-b-HYPOTHYROIDISM	18	4040656	0.0167	NA	0.3828	Hypothyroidism (congenital or acquired) || id:finn-b-HYPOTHYROIDISM	Hypothyroidism (congenital or acquired)	Hypothyroidism (congenital or acquired) || ||	TRUE	igd	NA	NA	NA	NA	NA	NA	NA	0.0144	8.26e-06	14285	exposure	TRUE	reported	G1a3xU	textfile	2	1	TRUE
			rs6985207	A	C	A	C	0.0522	-0.0244	0.5556	0.587	FALSE	FALSE	FALSE	finn-b-HYPOTHYROIDISM	8	8604423	0.0196	NA	0.2134	Hypothyroidism (congenital or acquired) || id:finn-b-HYPOTHYROIDISM	Hypothyroidism (congenital or acquired)	Hypothyroidism (congenital or acquired) || ||	TRUE	igd	NA	NA	NA	NA	NA	NA	NA	0.0114	4.67e-06	14285	exposure	TRUE	reported	G1a3xU	textfile	2	1	TRUE
			rs704	A	G	A	G	-0.1404	0.0193	0.4726	0.4206	FALSE	FALSE	FALSE	finn-b-HYPOTHYROIDISM	17	26694861	0.0138	NA	0.1604	Hypothyroidism (congenital or acquired) || id:finn-b-HYPOTHYROIDISM	Hypothyroidism (congenital or acquired)	Hypothyroidism (congenital or acquired) || ||	TRUE	igd	NA	NA	NA	NA	NA	NA	NA	0.0111	1.14e-36	14733	exposure	TRUE	reported	G1a3xU	textfile	2	1	TRUE
			rs74111611	T	C	T	C	-0.1471	0.0703	0.9603	0.97829	FALSE	FALSE	FALSE	finn-b-HYPOTHYROIDISM	12	85607051	0.0466	NA	0.1315	Hypothyroidism (congenital or acquired) || id:finn-b-HYPOTHYROIDISM	Hypothyroidism (congenital or acquired)	Hypothyroidism (congenital or acquired) || ||	TRUE	igd	NA	NA	NA	NA	NA	NA	NA	0.0298	7.96e-07	14732	exposure	TRUE	reported	G1a3xU	textfile	2	1	TRUE
			rs74627924	A	G	A	G	-0.0827	0.0291	0.8883	0.8908	FALSE	FALSE	FALSE	finn-b-HYPOTHYROIDISM	2	145820726	0.022	NA	0.1859	Hypothyroidism (congenital or acquired) || id:finn-b-HYPOTHYROIDISM	Hypothyroidism (congenital or acquired)	Hypothyroidism (congenital or acquired) || ||	TRUE	igd	NA	NA	NA	NA	NA	NA	NA	0.0183	6.21e-06	14710	exposure	TRUE	reported	G1a3xU	textfile	2	1	TRUE
			rs75064915	A	T	A	T	-0.1311	-0.001	0.0452	0.02982	FALSE	TRUE	FALSE	finn-b-HYPOTHYROIDISM	2	223274212	0.04	NA	0.981	Hypothyroidism (congenital or acquired) || id:finn-b-HYPOTHYROIDISM	Hypothyroidism (congenital or acquired)	Hypothyroidism (congenital or acquired) || ||	TRUE	igd	NA	NA	NA	NA	NA	NA	NA	0.0295	8.83e-06	14730	exposure	TRUE	reported	G1a3xU	textfile	2	1	TRUE
			rs7703177	T	C	T	C	0.053	-0.0128	0.5883	0.6015	FALSE	FALSE	FALSE	finn-b-HYPOTHYROIDISM	5	52799456	0.0139	NA	0.3585	Hypothyroidism (congenital or acquired) || id:finn-b-HYPOTHYROIDISM	Hypothyroidism (congenital or acquired)	Hypothyroidism (congenital or acquired) || ||	TRUE	igd	NA	NA	NA	NA	NA	NA	NA	0.0117	5.9e-06	14285	exposure	TRUE	reported	G1a3xU	textfile	2	1	TRUE
			rs77507094	A	G	A	G	0.1965	-0.0236	0.9791	0.96376	FALSE	FALSE	FALSE	finn-b-HYPOTHYROIDISM	10	55029035	0.0364	NA	0.5162	Hypothyroidism (congenital or acquired) || id:finn-b-HYPOTHYROIDISM	Hypothyroidism (congenital or acquired)	Hypothyroidism (congenital or acquired) || ||	TRUE	igd	NA	NA	NA	NA	NA	NA	NA	0.0429	4.64e-06	14726	exposure	TRUE	reported	G1a3xU	textfile	2	1	TRUE
			rs928835	A	T	A	T	0.1047	0.0355	0.934	0.95652	FALSE	TRUE	FALSE	finn-b-HYPOTHYROIDISM	21	21116259	0.0336	NA	0.2913	Hypothyroidism (congenital or acquired) || id:finn-b-HYPOTHYROIDISM	Hypothyroidism (congenital or acquired)	Hypothyroidism (congenital or acquired) || ||	TRUE	igd	NA	NA	NA	NA	NA	NA	NA	0.0237	9.97e-06	14717	exposure	TRUE	reported	G1a3xU	textfile	2	1	TRUE
			rs9946923	T	C	T	C	0.172	-0.012	0.9707	0.98895	FALSE	FALSE	FALSE	finn-b-HYPOTHYROIDISM	18	76523646	0.0663	NA	0.8569	Hypothyroidism (congenital or acquired) || id:finn-b-HYPOTHYROIDISM	Hypothyroidism (congenital or acquired)	Hypothyroidism (congenital or acquired) || ||	TRUE	igd	NA	NA	NA	NA	NA	NA	NA	0.0376	4.77e-06	13230	exposure	TRUE	reported	G1a3xU	textfile	2	1	TRUE
		step2	SNP	effect_allele.exposure	other_allele.exposure	effect_allele.outcome	other_allele.outcome	beta.exposure	beta.outcome	eaf.exposure	eaf.outcome	remove	palindromic	ambiguous	id.outcome	se.outcome	pval.outcome	samplesize.outcome	outcome	mr_keep.outcome	pval_origin.outcome	data_source.outcome	pval.exposure	se.exposure	pos.exposure	samplesize.exposure	chr.exposure	id.exposure	exposure	mr_keep.exposure	pval_origin.exposure	data_source.exposure	action	SNP_index	mr_keep
			rs10172142	C	G	C	G	0.1274	0.0044	0.06072	0.0565	FALSE	TRUE	FALSE	0K3K46	0.0258	0.865	14285	outcome	TRUE	reported	textfile	9.17698e-06	0.0287	52006164	NA	2	finn-b-HYPOTHYROIDISM	|| id:finn-b-HYPOTHYROIDISM	TRUE	reported	igd	2	1	TRUE
			rs1034391	C	T	C	T	0.0633	-0.0128	0.4982	0.5589	FALSE	FALSE	FALSE	0K3K46	0.0119	0.282	14723	outcome	TRUE	reported	textfile	3.571e-06	0.0137	12613477	NA	16	finn-b-HYPOTHYROIDISM	|| id:finn-b-HYPOTHYROIDISM	TRUE	reported	igd	2	1	TRUE
			rs10494077	A	G	A	G	0.1156	0.01	0.2159	0.2308	FALSE	FALSE	FALSE	0K3K46	0.0133	0.452	14728	outcome	TRUE	reported	textfile	2.08113e-12	0.0164	108338345	NA	1	finn-b-HYPOTHYROIDISM	|| id:finn-b-HYPOTHYROIDISM	TRUE	reported	igd	2	1	TRUE
			rs10760344	T	G	T	G	0.1034	-0.0028	0.3472	0.3417	FALSE	FALSE	FALSE	0K3K46	0.0117	0.811	14728	outcome	TRUE	reported	textfile	4.96249e-13	0.0143	127026282	NA	9	finn-b-HYPOTHYROIDISM	|| id:finn-b-HYPOTHYROIDISM	TRUE	reported	igd	2	1	TRUE
			rs10820727	A	G	A	G	-0.1031	0.0074	0.1222	0.1303	FALSE	FALSE	FALSE	0K3K46	0.0175	0.672	14285	outcome	TRUE	reported	textfile	7.91699e-07	0.0209	99257987	NA	9	finn-b-HYPOTHYROIDISM	|| id:finn-b-HYPOTHYROIDISM	TRUE	reported	igd	2	1	TRUE
			rs10974437	G	A	G	A	-0.1028	0.0035	0.1696	0.2574	FALSE	FALSE	FALSE	0K3K46	0.0131	0.789	14284	outcome	TRUE	reported	textfile	1.72199e-08	0.0182	4285547	NA	9	finn-b-HYPOTHYROIDISM	|| id:finn-b-HYPOTHYROIDISM	TRUE	reported	igd	2	1	TRUE
			rs11077800	G	A	G	A	0.14	0.0471	0.05086	0.0557	FALSE	FALSE	FALSE	0K3K46	0.0249	0.0585	14731	outcome	TRUE	reported	textfile	5.89495e-06	0.0309	73976015	NA	17	finn-b-HYPOTHYROIDISM	|| id:finn-b-HYPOTHYROIDISM	TRUE	reported	igd	2	1	TRUE
			rs11171710	A	G	A	G	-0.0764	-0.0169	0.4461	0.4558	FALSE	FALSE	FALSE	0K3K46	0.0116	0.145	14285	outcome	TRUE	reported	textfile	2.97303e-08	0.0138	56368078	NA	12	finn-b-HYPOTHYROIDISM	|| id:finn-b-HYPOTHYROIDISM	TRUE	reported	igd	2	1	TRUE
			rs11255797	A	G	A	G	-0.0952	-0.0148	0.1233	0.1872	FALSE	FALSE	FALSE	0K3K46	0.0143	0.301	14721	outcome	TRUE	reported	textfile	4.22396e-06	0.0207	8697153	NA	10	finn-b-HYPOTHYROIDISM	|| id:finn-b-HYPOTHYROIDISM	TRUE	reported	igd	2	1	TRUE
			rs1203943	C	T	C	T	0.0947	-0.0182	0.7936	0.7735	FALSE	FALSE	FALSE	0K3K46	0.0133	0.171	14730	outcome	TRUE	reported	textfile	1.80601e-08	0.0168	22596825	NA	20	finn-b-HYPOTHYROIDISM	|| id:finn-b-HYPOTHYROIDISM	TRUE	reported	igd	2	1	TRUE
			rs12175489	A	G	A	G	-0.1526	-0.0147	0.1529	0.1555	FALSE	FALSE	FALSE	0K3K46	0.0159	0.355	14705	outcome	TRUE	reported	textfile	1.46487e-15	0.0191	31377587	NA	6	finn-b-HYPOTHYROIDISM	|| id:finn-b-HYPOTHYROIDISM	TRUE	reported	igd	2	1	TRUE
			rs12208103	T	C	T	C	0.0618	-0.0106	0.407	0.3982	FALSE	FALSE	FALSE	0K3K46	0.0121	0.381	14285	outcome	TRUE	reported	textfile	9.3981e-06	0.014	107442431	NA	6	finn-b-HYPOTHYROIDISM	|| id:finn-b-HYPOTHYROIDISM	TRUE	reported	igd	2	1	TRUE
			rs12272305	A	G	A	G	-0.1276	0.0031	0.07416	0.0597	FALSE	FALSE	FALSE	0K3K46	0.0234	0.895	14733	outcome	TRUE	reported	textfile	1.079e-06	0.0262	116839938	NA	11	finn-b-HYPOTHYROIDISM	|| id:finn-b-HYPOTHYROIDISM	TRUE	reported	igd	2	1	TRUE
			rs12348448	G	A	G	A	-0.0832	-0.0186	0.3663	0.4113	FALSE	FALSE	FALSE	0K3K46	0.0127	0.143	14285	outcome	TRUE	reported	textfile	9.29394e-09	0.0145	5525775	NA	9	finn-b-HYPOTHYROIDISM	|| id:finn-b-HYPOTHYROIDISM	TRUE	reported	igd	2	1	TRUE
			rs1317983	C	T	C	T	0.1137	0.0052	0.6832	0.6994	FALSE	FALSE	FALSE	0K3K46	0.0124	0.675	14285	outcome	TRUE	reported	textfile	1.12202e-14	0.0147	43806335	NA	6	finn-b-HYPOTHYROIDISM	|| id:finn-b-HYPOTHYROIDISM	TRUE	reported	igd	2	1	TRUE
			rs13253647	A	G	A	G	-0.0695	-0.0043	0.3949	0.3653	FALSE	FALSE	FALSE	0K3K46	0.0116	0.711	14716	outcome	TRUE	reported	textfile	5.59706e-07	0.0139	61767908	NA	8	finn-b-HYPOTHYROIDISM	|| id:finn-b-HYPOTHYROIDISM	TRUE	reported	igd	2	1	TRUE
			rs143117642	A	G	A	G	-0.2064	-0.0027	0.03962	0.0348	FALSE	FALSE	FALSE	0K3K46	0.0344	0.937	14723	outcome	TRUE	reported	textfile	3.67697e-09	0.035	6131244	NA	10	finn-b-HYPOTHYROIDISM	|| id:finn-b-HYPOTHYROIDISM	TRUE	reported	igd	2	1	TRUE
			rs143757508	A	G	A	G	0.4752	-0.0445	0.004164	0.0086	FALSE	FALSE	FALSE	0K3K46	0.073	0.542	11658	outcome	TRUE	reported	textfile	5.40705e-06	0.1045	79298556	NA	3	finn-b-HYPOTHYROIDISM	|| id:finn-b-HYPOTHYROIDISM	TRUE	reported	igd	2	1	TRUE
			rs144309607	T	C	T	C	-0.2006	-0.0116	0.02994	0.0455	FALSE	FALSE	FALSE	0K3K46	0.0293	0.692	13660	outcome	TRUE	reported	textfile	5.64001e-07	0.0401	10492274	NA	19	finn-b-HYPOTHYROIDISM	|| id:finn-b-HYPOTHYROIDISM	TRUE	reported	igd	2	1	TRUE
			rs144836391	T	C	T	C	-0.1176	-0.0433	0.08548	0.0582	FALSE	FALSE	FALSE	0K3K46	0.0286	0.13	14718	outcome	TRUE	reported	textfile	1.93099e-06	0.0247	93250704	NA	15	finn-b-HYPOTHYROIDISM	|| id:finn-b-HYPOTHYROIDISM	TRUE	reported	igd	2	1	TRUE
			rs151161006	G	C	G	C	-0.2646	-0.0255	0.01764	0.0291	FALSE	TRUE	FALSE	0K3K46	0.0396	0.52	13221	outcome	TRUE	reported	textfile	9.23507e-07	0.0539	105158549	NA	14	finn-b-HYPOTHYROIDISM	|| id:finn-b-HYPOTHYROIDISM	TRUE	reported	igd	2	1	TRUE
			rs1534430	T	C	T	C	-0.0842	-0.0004	0.4148	0.3981	FALSE	FALSE	FALSE	0K3K46	0.0116	0.972	14285	outcome	TRUE	reported	textfile	8.64092e-10	0.0137	12644736	NA	2	finn-b-HYPOTHYROIDISM	|| id:finn-b-HYPOTHYROIDISM	TRUE	reported	igd	2	1	TRUE
			rs17008423	T	C	T	C	-0.1186	-0.0187	0.12	0.1797	FALSE	FALSE	FALSE	0K3K46	0.0147	0.203	14731	outcome	TRUE	reported	textfile	2.329e-08	0.0212	149624705	NA	4	finn-b-HYPOTHYROIDISM	|| id:finn-b-HYPOTHYROIDISM	TRUE	reported	igd	2	1	TRUE
			rs17364832	G	T	G	T	0.0909	0.0168	0.293	0.2706	FALSE	FALSE	FALSE	0K3K46	0.0128	0.189	14285	outcome	TRUE	reported	textfile	1.05599e-09	0.0149	24786915	NA	13	finn-b-HYPOTHYROIDISM	|| id:finn-b-HYPOTHYROIDISM	TRUE	reported	igd	2	1	TRUE
			rs17490285	G	A	G	A	-0.1467	0.007	0.05298	0.1114	FALSE	FALSE	FALSE	0K3K46	0.0182	0.701	14285	outcome	TRUE	reported	textfile	1.77198e-06	0.0307	72279703	NA	14	finn-b-HYPOTHYROIDISM	|| id:finn-b-HYPOTHYROIDISM	TRUE	reported	igd	2	1	TRUE
			rs17647739	G	A	G	A	-0.1359	0.0349	0.05645	0.0862	FALSE	FALSE	FALSE	0K3K46	0.0213	0.101	14285	outcome	TRUE	reported	textfile	4.58997e-06	0.0297	38517147	NA	15	finn-b-HYPOTHYROIDISM	|| id:finn-b-HYPOTHYROIDISM	TRUE	reported	igd	2	1	TRUE
			rs17773965	T	C	T	C	-0.0818	0.0116	0.2442	0.1431	FALSE	FALSE	FALSE	0K3K46	0.0164	0.479	14285	outcome	TRUE	reported	textfile	2.45901e-07	0.0158	217631338	NA	2	finn-b-HYPOTHYROIDISM	|| id:finn-b-HYPOTHYROIDISM	TRUE	reported	igd	2	1	TRUE
			rs17786733	A	T	A	T	0.0785	-0.0106	0.4295	0.4035	FALSE	TRUE	TRUE	0K3K46	0.0114	0.352	14720	outcome	TRUE	reported	textfile	1.17701e-08	0.0138	1410929	NA	2	finn-b-HYPOTHYROIDISM	|| id:finn-b-HYPOTHYROIDISM	TRUE	reported	igd	2	1	FALSE
			rs1797071	C	T	C	T	-0.0678	-0.0024	0.3736	0.3639	FALSE	FALSE	FALSE	0K3K46	0.0119	0.84	14285	outcome	TRUE	reported	textfile	1.422e-06	0.0141	218581509	NA	1	finn-b-HYPOTHYROIDISM	|| id:finn-b-HYPOTHYROIDISM	TRUE	reported	igd	2	1	TRUE
			rs1892548	C	T	C	T	-0.069	0.0077	0.6945	0.6507	FALSE	FALSE	FALSE	0K3K46	0.0119	0.518	14732	outcome	TRUE	reported	textfile	3.32698e-06	0.0148	41002641	NA	13	finn-b-HYPOTHYROIDISM	|| id:finn-b-HYPOTHYROIDISM	TRUE	reported	igd	2	1	TRUE
			rs1915930	T	G	T	G	0.0954	0.0028	0.6222	0.5654	FALSE	FALSE	FALSE	0K3K46	0.0115	0.808	14285	outcome	TRUE	reported	textfile	1.02802e-11	0.014	188100256	NA	3	finn-b-HYPOTHYROIDISM	|| id:finn-b-HYPOTHYROIDISM	TRUE	reported	igd	2	1	TRUE
			rs1993945	T	A	T	A	0.1258	-0.0155	0.4154	0.4033	FALSE	TRUE	FALSE	0K3K46	0.0115	0.178	14285	outcome	TRUE	reported	textfile	5.97585e-20	0.0138	76518195	NA	5	finn-b-HYPOTHYROIDISM	|| id:finn-b-HYPOTHYROIDISM	TRUE	reported	igd	2	1	TRUE
			rs210192	G	A	G	A	0.0968	0.0084	0.2161	0.3217	FALSE	FALSE	FALSE	0K3K46	0.0119	0.48	14731	outcome	TRUE	reported	textfile	5.633e-09	0.0166	33481204	NA	6	finn-b-HYPOTHYROIDISM	|| id:finn-b-HYPOTHYROIDISM	TRUE	reported	igd	2	1	TRUE
			rs2111485	G	A	G	A	0.0799	-0.0034	0.5856	0.5957	FALSE	FALSE	FALSE	0K3K46	0.0112	0.761	14733	outcome	TRUE	reported	textfile	7.34801e-09	0.0138	163110536	NA	2	finn-b-HYPOTHYROIDISM	|| id:finn-b-HYPOTHYROIDISM	TRUE	reported	igd	2	1	TRUE
			rs229531	C	T	C	T	0.0826	0.0001	0.4041	0.4358	FALSE	FALSE	FALSE	0K3K46	0.0113	0.993	14723	outcome	TRUE	reported	textfile	2.37898e-09	0.0138	37585736	NA	22	finn-b-HYPOTHYROIDISM	|| id:finn-b-HYPOTHYROIDISM	TRUE	reported	igd	2	1	TRUE
			rs2295756	C	T	C	T	0.0749	0.0053	0.3468	0.3547	FALSE	FALSE	FALSE	0K3K46	0.0116	0.648	14732	outcome	TRUE	reported	textfile	1.50501e-07	0.0143	35241229	NA	11	finn-b-HYPOTHYROIDISM	|| id:finn-b-HYPOTHYROIDISM	TRUE	reported	igd	2	1	TRUE
			rs2421874	G	A	G	A	0.0794	0.0102	0.2612	0.3253	FALSE	FALSE	FALSE	0K3K46	0.0118	0.387	14730	outcome	TRUE	reported	textfile	2.75899e-07	0.0155	93898975	NA	10	finn-b-HYPOTHYROIDISM	|| id:finn-b-HYPOTHYROIDISM	TRUE	reported	igd	2	1	TRUE
			rs244689	G	A	G	A	-0.0791	-0.0235	0.7465	0.838	FALSE	FALSE	FALSE	0K3K46	0.0155	0.129	14733	outcome	TRUE	reported	textfile	4.17196e-07	0.0156	133422816	NA	5	finn-b-HYPOTHYROIDISM	|| id:finn-b-HYPOTHYROIDISM	TRUE	reported	igd	2	1	TRUE
			rs2476601	G	A	G	A	-0.3055	0.0215	0.8451	0.8964	FALSE	FALSE	FALSE	0K3K46	0.0183	0.24	14733	outcome	TRUE	reported	textfile	9.17698e-61	0.0186	114377568	NA	1	finn-b-HYPOTHYROIDISM	|| id:finn-b-HYPOTHYROIDISM	TRUE	reported	igd	2	1	TRUE
			rs2553610	G	C	G	C	-0.0778	0.0142	0.4716	0.4178	FALSE	TRUE	TRUE	0K3K46	0.0113	0.209	14731	outcome	TRUE	reported	textfile	1.032e-08	0.0136	133763567	NA	8	finn-b-HYPOTHYROIDISM	|| id:finn-b-HYPOTHYROIDISM	TRUE	reported	igd	2	1	FALSE
			rs2600270	G	A	G	A	-0.0777	-0.0015	0.7916	0.7928	FALSE	FALSE	FALSE	0K3K46	0.0137	0.913	14730	outcome	TRUE	reported	textfile	3.11702e-06	0.0167	12034332	NA	3	finn-b-HYPOTHYROIDISM	|| id:finn-b-HYPOTHYROIDISM	TRUE	reported	igd	2	1	TRUE
			rs28380298	C	T	C	T	-0.0864	0.0163	0.2375	0.2791	FALSE	FALSE	FALSE	0K3K46	0.0142	0.251	11760	outcome	TRUE	reported	textfile	6.574e-08	0.016	40449484	NA	17	finn-b-HYPOTHYROIDISM	|| id:finn-b-HYPOTHYROIDISM	TRUE	reported	igd	2	1	TRUE
			rs3008034	C	T	C	T	-0.0879	0.0177	0.2609	0.3036	FALSE	FALSE	FALSE	0K3K46	0.0121	0.144	14730	outcome	TRUE	reported	textfile	1.18801e-08	0.0154	166043862	NA	6	finn-b-HYPOTHYROIDISM	|| id:finn-b-HYPOTHYROIDISM	TRUE	reported	igd	2	1	TRUE
			rs3087243	A	G	A	G	-0.1302	0.0269	0.3263	0.4249	FALSE	FALSE	FALSE	0K3K46	0.0117	0.0215	13867	outcome	TRUE	reported	textfile	3.11172e-19	0.0145	204738919	NA	2	finn-b-HYPOTHYROIDISM	|| id:finn-b-HYPOTHYROIDISM	TRUE	reported	igd	2	1	TRUE
			rs340836	T	C	T	C	-0.0629	-0.0059	0.4704	0.5293	FALSE	FALSE	FALSE	0K3K46	0.0111	0.595	14704	outcome	TRUE	reported	textfile	4.48704e-06	0.0137	214163069	NA	1	finn-b-HYPOTHYROIDISM	|| id:finn-b-HYPOTHYROIDISM	TRUE	reported	igd	2	1	TRUE
			rs34811474	A	G	A	G	-0.0742	-0.0023	0.2315	0.2251	FALSE	FALSE	FALSE	0K3K46	0.0139	0.869	14284	outcome	TRUE	reported	textfile	4.71205e-06	0.0162	25408838	NA	4	finn-b-HYPOTHYROIDISM	|| id:finn-b-HYPOTHYROIDISM	TRUE	reported	igd	2	1	TRUE
			rs35195355	A	C	A	C	0.063	-0.0247	0.4044	0.4364	FALSE	FALSE	FALSE	0K3K46	0.0115	0.0317	14285	outcome	TRUE	reported	textfile	5.433e-06	0.0139	51000945	NA	18	finn-b-HYPOTHYROIDISM	|| id:finn-b-HYPOTHYROIDISM	TRUE	reported	igd	2	1	TRUE
			rs35717611	T	C	T	C	0.0638	-0.0114	0.3815	0.2873	FALSE	FALSE	FALSE	0K3K46	0.0128	0.373	14284	outcome	TRUE	reported	textfile	5.76594e-06	0.0141	64968053	NA	2	finn-b-HYPOTHYROIDISM	|| id:finn-b-HYPOTHYROIDISM	TRUE	reported	igd	2	1	TRUE
			rs4807000	G	A	G	A	-0.0659	-0.0193	0.6086	0.5932	FALSE	FALSE	FALSE	0K3K46	0.0113	0.0876	14714	outcome	TRUE	reported	textfile	2.15501e-06	0.0139	4831878	NA	19	finn-b-HYPOTHYROIDISM	|| id:finn-b-HYPOTHYROIDISM	TRUE	reported	igd	2	1	TRUE
			rs527517439	A	G	A	G	-0.3078	-0.1054	0.013	0.0205	FALSE	FALSE	FALSE	0K3K46	0.0613	0.0855	11273	outcome	TRUE	reported	textfile	3.89798e-07	0.0607	10782084	NA	4	finn-b-HYPOTHYROIDISM	|| id:finn-b-HYPOTHYROIDISM	TRUE	reported	igd	2	1	TRUE
			rs597808	G	A	G	A	-0.1638	-0.002	0.5816	0.5274	FALSE	FALSE	FALSE	0K3K46	0.0131	0.879	11333	outcome	TRUE	reported	textfile	8.69561e-33	0.0137	111973358	NA	12	finn-b-HYPOTHYROIDISM	|| id:finn-b-HYPOTHYROIDISM	TRUE	reported	igd	2	1	TRUE
			rs62043313	G	T	G	T	-0.0691	0.0069	0.3467	0.3804	FALSE	FALSE	FALSE	0K3K46	0.0112	0.538	14730	outcome	TRUE	reported	textfile	1.36801e-06	0.0143	79744134	NA	16	finn-b-HYPOTHYROIDISM	|| id:finn-b-HYPOTHYROIDISM	TRUE	reported	igd	2	1	TRUE
			rs626066	T	G	T	G	0.0706	-0.019	0.353	0.3502	FALSE	FALSE	FALSE	0K3K46	0.0131	0.147	12404	outcome	TRUE	reported	textfile	8.08593e-07	0.0143	130610655	NA	6	finn-b-HYPOTHYROIDISM	|| id:finn-b-HYPOTHYROIDISM	TRUE	reported	igd	2	1	TRUE
			rs6448432	A	G	A	G	0.0741	-0.0091	0.2861	0.2851	FALSE	FALSE	FALSE	0K3K46	0.0123	0.459	14731	outcome	TRUE	reported	textfile	8.18201e-07	0.015	26098810	NA	4	finn-b-HYPOTHYROIDISM	|| id:finn-b-HYPOTHYROIDISM	TRUE	reported	igd	2	1	TRUE
			rs7068492	C	T	C	T	0.0813	-0.0127	0.2254	0.1973	FALSE	FALSE	FALSE	0K3K46	0.0141	0.368	14712	outcome	TRUE	reported	textfile	5.70795e-07	0.0163	18411211	NA	10	finn-b-HYPOTHYROIDISM	|| id:finn-b-HYPOTHYROIDISM	TRUE	reported	igd	2	1	TRUE
			rs71641308	T	C	T	C	0.1047	0.0292	0.0972	0.0763	FALSE	FALSE	FALSE	0K3K46	0.0238	0.22	14285	outcome	TRUE	reported	textfile	5.37601e-06	0.023	78086718	NA	1	finn-b-HYPOTHYROIDISM	|| id:finn-b-HYPOTHYROIDISM	TRUE	reported	igd	2	1	TRUE
			rs72719019	G	A	G	A	0.3398	0.0663	0.009512	0.0265	FALSE	FALSE	FALSE	0K3K46	0.0403	0.0999	14232	outcome	TRUE	reported	textfile	2.298e-06	0.0719	7053093	NA	5	finn-b-HYPOTHYROIDISM	|| id:finn-b-HYPOTHYROIDISM	TRUE	reported	igd	2	1	TRUE
			rs72996747	G	A	G	A	-0.1113	0.0108	0.103	0.0605	FALSE	FALSE	FALSE	0K3K46	0.0267	0.686	13221	outcome	TRUE	reported	textfile	8.79002e-07	0.0226	8432138	NA	19	finn-b-HYPOTHYROIDISM	|| id:finn-b-HYPOTHYROIDISM	TRUE	reported	igd	2	1	TRUE
			rs74843811	A	G	A	G	0.2517	-0.0301	0.0154	0.0285	FALSE	FALSE	FALSE	0K3K46	0.0364	0.408	14246	outcome	TRUE	reported	textfile	4.53701e-06	0.0549	22793532	NA	1	finn-b-HYPOTHYROIDISM	|| id:finn-b-HYPOTHYROIDISM	TRUE	reported	igd	2	1	TRUE
			rs7568275	C	G	C	G	-0.1117	0.0084	0.7637	0.7708	FALSE	TRUE	FALSE	0K3K46	0.0133	0.528	14708	outcome	TRUE	reported	textfile	2.58583e-12	0.016	191966452	NA	2	finn-b-HYPOTHYROIDISM	|| id:finn-b-HYPOTHYROIDISM	TRUE	reported	igd	2	1	TRUE
			rs7599564	G	A	G	A	0.0792	-0.0056	0.625	0.5843	FALSE	FALSE	FALSE	0K3K46	0.0115	0.626	14285	outcome	TRUE	reported	textfile	1.80198e-08	0.0141	43509617	NA	2	finn-b-HYPOTHYROIDISM	|| id:finn-b-HYPOTHYROIDISM	TRUE	reported	igd	2	1	TRUE
			rs7754251	C	G	C	G	0.0819	0.02	0.4524	0.4406	FALSE	TRUE	TRUE	0K3K46	0.0112	0.0741	14714	outcome	TRUE	reported	textfile	1.81899e-09	0.0136	90989125	NA	6	finn-b-HYPOTHYROIDISM	|| id:finn-b-HYPOTHYROIDISM	TRUE	reported	igd	2	1	FALSE
			rs7850258	G	A	G	A	0.2137	-0.0313	0.6632	0.6726	FALSE	FALSE	FALSE	0K3K46	0.0117	0.00747	14732	outcome	TRUE	reported	textfile	4.11813e-50	0.0144	100549013	NA	9	finn-b-HYPOTHYROIDISM	|| id:finn-b-HYPOTHYROIDISM	TRUE	reported	igd	2	1	TRUE
			rs7872217	A	G	A	G	-0.07	-0.0004	0.6579	0.6409	FALSE	FALSE	FALSE	0K3K46	0.0118	0.973	14285	outcome	TRUE	reported	textfile	1.05901e-06	0.0144	21573443	NA	9	finn-b-HYPOTHYROIDISM	|| id:finn-b-HYPOTHYROIDISM	TRUE	reported	igd	2	1	TRUE
			rs78782944	T	C	T	C	0.1364	-0.0268	0.09548	0.0777	FALSE	FALSE	FALSE	0K3K46	0.0227	0.238	14285	outcome	TRUE	reported	textfile	4.06397e-09	0.0232	114663968	NA	1	finn-b-HYPOTHYROIDISM	|| id:finn-b-HYPOTHYROIDISM	TRUE	reported	igd	2	1	TRUE
			rs893065	T	G	T	G	-0.0778	-0.0105	0.1933	0.1515	FALSE	FALSE	FALSE	0K3K46	0.0156	0.501	14715	outcome	TRUE	reported	textfile	6.699e-06	0.0173	31638706	NA	15	finn-b-HYPOTHYROIDISM	|| id:finn-b-HYPOTHYROIDISM	TRUE	reported	igd	2	1	TRUE
			rs897586	A	G	A	G	-0.0805	0.0089	0.3156	0.3522	FALSE	FALSE	FALSE	0K3K46	0.0116	0.443	14731	outcome	TRUE	reported	textfile	3.83398e-08	0.0146	128193294	NA	8	finn-b-HYPOTHYROIDISM	|| id:finn-b-HYPOTHYROIDISM	TRUE	reported	igd	2	1	TRUE
			rs9271365	G	T	G	T	0.2357	-0.0226	0.3712	0.4141	FALSE	FALSE	FALSE	0K3K46	0.0113	0.0455	14733	outcome	TRUE	reported	textfile	3.39938e-56	0.0149	32586794	NA	6	finn-b-HYPOTHYROIDISM	|| id:finn-b-HYPOTHYROIDISM	TRUE	reported	igd	2	1	TRUE
			rs9277557	C	T	C	T	-0.1197	0.0009	0.1919	0.2507	FALSE	FALSE	FALSE	0K3K46	0.0128	0.944	14732	outcome	TRUE	reported	textfile	4.38026e-12	0.0173	33056694	NA	6	finn-b-HYPOTHYROIDISM	|| id:finn-b-HYPOTHYROIDISM	TRUE	reported	igd	2	1	TRUE
			rs9402691	C	G	C	G	0.0863	0.0179	0.193	0.2095	FALSE	TRUE	FALSE	0K3K46	0.0141	0.204	14284	outcome	TRUE	reported	textfile	5.22204e-07	0.0172	135487502	NA	6	finn-b-HYPOTHYROIDISM	|| id:finn-b-HYPOTHYROIDISM	TRUE	reported	igd	2	1	TRUE
			rs9497965	T	C	T	C	0.0935	0.0033	0.339	0.3901	FALSE	FALSE	FALSE	0K3K46	0.0115	0.774	14732	outcome	TRUE	reported	textfile	8.43723e-11	0.0144	148521292	NA	6	finn-b-HYPOTHYROIDISM	|| id:finn-b-HYPOTHYROIDISM	TRUE	reported	igd	2	1	TRUE
		step3	SNP	effect_allele.exposure	other_allele.exposure	effect_allele.outcome	other_allele.outcome	beta.exposure	beta.outcome	eaf.exposure	eaf.outcome	remove	palindromic	ambiguous	id.outcome	chr	pos	se.outcome	samplesize.outcome	pval.outcome	outcome	originalname.outcome	outcome.deprecated	mr_keep.outcome	data_source.outcome	proxy.outcome	target_snp.outcome	proxy_snp.outcome	target_a1.outcome	target_a2.outcome	proxy_a1.outcome	proxy_a2.outcome	se.exposure	pval.exposure	samplesize.exposure	exposure	mr_keep.exposure	pval_origin.exposure	id.exposure	data_source.exposure	action	SNP_index	mr_keep
			rs10000065	C	G	C	G	0.0775	-0.01087	0.1683	0.2642	FALSE	TRUE	FALSE	ebi-a-GCST90001834	4	190051252	0.03109	2848	0.726599	CD62L on monocyte || id:ebi-a-GCST90001834	CD62L on monocyte	CD62L on monocyte || ||	TRUE	igd	NA	NA	NA	NA	NA	NA	NA	0.0171	5.84e-06	11538	exposure	TRUE	reported	G1a3xU	textfile	2	1	TRUE
			rs10142466	A	G	A	G	0.057	0.02609	0.49	0.5708	FALSE	FALSE	FALSE	ebi-a-GCST90001834	14	69271784	0.02836	2848	0.3577	CD62L on monocyte || id:ebi-a-GCST90001834	CD62L on monocyte	CD62L on monocyte || ||	TRUE	igd	NA	NA	NA	NA	NA	NA	NA	0.0109	1.7e-07	14721	exposure	TRUE	reported	G1a3xU	textfile	2	1	TRUE
			rs112635299	T	G	T	G	0.2618	0.2766	0.0205	0.0026	FALSE	FALSE	FALSE	ebi-a-GCST90001834	14	94838142	0.2607	2848	0.2888	CD62L on monocyte || id:ebi-a-GCST90001834	CD62L on monocyte	CD62L on monocyte || ||	TRUE	igd	NA	NA	NA	NA	NA	NA	NA	0.0433	1.48e-09	14733	exposure	TRUE	reported	G1a3xU	textfile	2	1	TRUE
			rs114165349	C	G	C	G	-0.1948	-0.01236	0.0337	0.0318	FALSE	TRUE	FALSE	ebi-a-GCST90001834	1	27021913	0.07995	2848	0.8771	CD62L on monocyte || id:ebi-a-GCST90001834	CD62L on monocyte	CD62L on monocyte || ||	TRUE	igd	NA	NA	NA	NA	NA	NA	NA	0.034	1.01e-08	14727	exposure	TRUE	reported	G1a3xU	textfile	2	1	TRUE
			rs1230164	C	G	C	G	-0.0671	-0.03019	0.7288	0.6183	FALSE	TRUE	FALSE	ebi-a-GCST90001834	4	99986023	0.02893	2848	0.2968	CD62L on monocyte || id:ebi-a-GCST90001834	CD62L on monocyte	CD62L on monocyte || ||	TRUE	igd	NA	NA	NA	NA	NA	NA	NA	0.0129	1.98e-07	14285	exposure	TRUE	reported	G1a3xU	textfile	2	1	TRUE
			rs12637074	T	C	T	C	-0.0712	0.08496	0.8414	0.8843	FALSE	FALSE	FALSE	ebi-a-GCST90001834	3	32324460	0.04311	2848	0.0488304	CD62L on monocyte || id:ebi-a-GCST90001834	CD62L on monocyte	CD62L on monocyte || ||	TRUE	igd	NA	NA	NA	NA	NA	NA	NA	0.0158	6.6e-06	14708	exposure	TRUE	reported	G1a3xU	textfile	2	1	TRUE
			rs138408096	A	G	A	G	-0.2007	-0.2197	0.0206	0.0047	FALSE	FALSE	FALSE	ebi-a-GCST90001834	15	84250648	0.2057	2848	0.2856	CD62L on monocyte || id:ebi-a-GCST90001834	CD62L on monocyte	CD62L on monocyte || ||	TRUE	igd	NA	NA	NA	NA	NA	NA	NA	0.0423	2.09e-06	14721	exposure	TRUE	reported	G1a3xU	textfile	2	1	TRUE
			rs138557324	T	C	T	C	-0.2253	-0.1361	0.0196	0.0323	FALSE	FALSE	FALSE	ebi-a-GCST90001834	12	119984130	0.07743	2848	0.0788497	CD62L on monocyte || id:ebi-a-GCST90001834	CD62L on monocyte	CD62L on monocyte || ||	TRUE	igd	NA	NA	NA	NA	NA	NA	NA	0.0473	1.91e-06	14285	exposure	TRUE	reported	G1a3xU	textfile	2	1	TRUE
			rs1437633	A	C	A	C	-0.079	0.03672	0.2072	0.1594	FALSE	FALSE	FALSE	ebi-a-GCST90001834	11	16272199	0.03704	2848	0.3216	CD62L on monocyte || id:ebi-a-GCST90001834	CD62L on monocyte	CD62L on monocyte || ||	TRUE	igd	NA	NA	NA	NA	NA	NA	NA	0.0147	7.69e-08	12851	exposure	TRUE	reported	G1a3xU	textfile	2	1	TRUE
			rs144471361	T	C	T	C	0.3067	-0.1075	0.0154	0.0102	FALSE	FALSE	FALSE	ebi-a-GCST90001834	6	134519823	0.1423	2848	0.4499	CD62L on monocyte || id:ebi-a-GCST90001834	CD62L on monocyte	CD62L on monocyte || ||	TRUE	igd	NA	NA	NA	NA	NA	NA	NA	0.0628	1.04e-06	12145	exposure	TRUE	reported	G1a3xU	textfile	2	1	TRUE
			rs17396131	A	G	A	G	0.0562	0.004589	0.3327	0.3985	FALSE	FALSE	FALSE	ebi-a-GCST90001834	1	55145897	0.02861	2848	0.8726	CD62L on monocyte || id:ebi-a-GCST90001834	CD62L on monocyte	CD62L on monocyte || ||	TRUE	igd	NA	NA	NA	NA	NA	NA	NA	0.0125	6.92e-06	14285	exposure	TRUE	reported	G1a3xU	textfile	2	1	TRUE
			rs17600346	T	C	T	C	-0.1569	0.03654	0.9631	0.8887	FALSE	FALSE	FALSE	ebi-a-GCST90001834	3	172223982	0.04415	2848	0.4079	CD62L on monocyte || id:ebi-a-GCST90001834	CD62L on monocyte	CD62L on monocyte || ||	TRUE	igd	NA	NA	NA	NA	NA	NA	NA	0.0299	1.54e-07	14723	exposure	TRUE	reported	G1a3xU	textfile	2	1	TRUE
			rs192337992	A	G	A	G	-0.1555	-0.03321	0.962	0.8917	FALSE	FALSE	FALSE	ebi-a-GCST90001834	6	130515795	0.0443	2848	0.4536	CD62L on monocyte || id:ebi-a-GCST90001834	CD62L on monocyte	CD62L on monocyte || ||	TRUE	igd	TRUE	rs192337992	rs149819578	G	A	T	G	0.0334	3.23e-06	11978	exposure	TRUE	reported	G1a3xU	textfile	2	1	TRUE
			rs2247769	T	C	T	C	-0.1705	-0.01278	0.5577	0.414	FALSE	FALSE	FALSE	ebi-a-GCST90001834	8	120081031	0.02818	2848	0.6501	CD62L on monocyte || id:ebi-a-GCST90001834	CD62L on monocyte	CD62L on monocyte || ||	TRUE	igd	NA	NA	NA	NA	NA	NA	NA	0.0114	1.42e-50	14285	exposure	TRUE	reported	G1a3xU	textfile	2	1	TRUE
			rs271665	T	C	T	C	-0.0672	-0.05639	0.748	0.8253	FALSE	FALSE	FALSE	ebi-a-GCST90001834	17	47938521	0.03621	2848	0.1195	CD62L on monocyte || id:ebi-a-GCST90001834	CD62L on monocyte	CD62L on monocyte || ||	TRUE	igd	NA	NA	NA	NA	NA	NA	NA	0.0129	1.9e-07	14710	exposure	TRUE	reported	G1a3xU	textfile	2	1	TRUE
			rs28454196	C	G	C	G	-0.2242	-0.2164	0.9758	0.9949	FALSE	TRUE	FALSE	ebi-a-GCST90001834	4	32870458	0.1903	2848	0.2556	CD62L on monocyte || id:ebi-a-GCST90001834	CD62L on monocyte	CD62L on monocyte || ||	TRUE	igd	NA	NA	NA	NA	NA	NA	NA	0.0486	3.97e-06	14285	exposure	TRUE	reported	G1a3xU	textfile	2	1	TRUE
			rs376613127	A	G	A	G	-0.2692	-0.3337	0.0133	0.0083	FALSE	FALSE	FALSE	ebi-a-GCST90001834	12	71789031	0.156	2848	0.03252	CD62L on monocyte || id:ebi-a-GCST90001834	CD62L on monocyte	CD62L on monocyte || ||	TRUE	igd	NA	NA	NA	NA	NA	NA	NA	0.0568	2.14e-06	13154	exposure	TRUE	reported	G1a3xU	textfile	2	1	TRUE
			rs4540346	T	C	T	C	0.0518	0.02895	0.3382	0.2626	FALSE	FALSE	FALSE	ebi-a-GCST90001834	7	116067883	0.03188	2848	0.3639	CD62L on monocyte || id:ebi-a-GCST90001834	CD62L on monocyte	CD62L on monocyte || ||	TRUE	igd	NA	NA	NA	NA	NA	NA	NA	0.0117	9.54e-06	14715	exposure	TRUE	reported	G1a3xU	textfile	2	1	TRUE
			rs56009454	T	G	T	G	-0.0637	0.01102	0.3753	0.3288	FALSE	FALSE	FALSE	ebi-a-GCST90001834	1	40059778	0.02919	2848	0.705801	CD62L on monocyte || id:ebi-a-GCST90001834	CD62L on monocyte	CD62L on monocyte || ||	TRUE	igd	TRUE	rs56009454	rs2746056	T	G	G	A	0.0139	4.59e-06	10894	exposure	TRUE	reported	G1a3xU	textfile	2	1	TRUE
			rs61968587	A	G	A	G	-0.2671	-0.4908	0.9843	0.9998	FALSE	FALSE	FALSE	ebi-a-GCST90001834	13	109537182	1.151	2848	0.6697	CD62L on monocyte || id:ebi-a-GCST90001834	CD62L on monocyte	CD62L on monocyte || ||	TRUE	igd	NA	NA	NA	NA	NA	NA	NA	0.0567	2.47e-06	13798	exposure	TRUE	reported	G1a3xU	textfile	2	1	TRUE
			rs6506157	A	G	A	G	0.0642	0.04979	0.7937	0.6784	FALSE	FALSE	FALSE	ebi-a-GCST90001834	18	4040656	0.02879	2848	0.0837992	CD62L on monocyte || id:ebi-a-GCST90001834	CD62L on monocyte	CD62L on monocyte || ||	TRUE	igd	NA	NA	NA	NA	NA	NA	NA	0.0144	8.26e-06	14285	exposure	TRUE	reported	G1a3xU	textfile	2	1	TRUE
			rs6985207	A	C	A	C	0.0522	-0.01196	0.5556	0.6087	FALSE	FALSE	FALSE	ebi-a-GCST90001834	8	8604423	0.03019	2848	0.6921	CD62L on monocyte || id:ebi-a-GCST90001834	CD62L on monocyte	CD62L on monocyte || ||	TRUE	igd	NA	NA	NA	NA	NA	NA	NA	0.0114	4.67e-06	14285	exposure	TRUE	reported	G1a3xU	textfile	2	1	TRUE
			rs704	A	G	A	G	-0.1404	-0.04461	0.4726	0.586	FALSE	FALSE	FALSE	ebi-a-GCST90001834	17	26694861	0.02799	2848	0.1112	CD62L on monocyte || id:ebi-a-GCST90001834	CD62L on monocyte	CD62L on monocyte || ||	TRUE	igd	NA	NA	NA	NA	NA	NA	NA	0.0111	1.14e-36	14733	exposure	TRUE	reported	G1a3xU	textfile	2	1	TRUE
			rs74111611	T	C	T	C	-0.1471	0.04879	0.9603	0.951	FALSE	FALSE	FALSE	ebi-a-GCST90001834	12	85607051	0.06407	2848	0.4464	CD62L on monocyte || id:ebi-a-GCST90001834	CD62L on monocyte	CD62L on monocyte || ||	TRUE	igd	NA	NA	NA	NA	NA	NA	NA	0.0298	7.96e-07	14732	exposure	TRUE	reported	G1a3xU	textfile	2	1	TRUE
			rs7703177	T	C	T	C	0.053	0.01283	0.5883	0.5348	FALSE	FALSE	FALSE	ebi-a-GCST90001834	5	52799456	0.02769	2848	0.643101	CD62L on monocyte || id:ebi-a-GCST90001834	CD62L on monocyte	CD62L on monocyte || ||	TRUE	igd	NA	NA	NA	NA	NA	NA	NA	0.0117	5.9e-06	14285	exposure	TRUE	reported	G1a3xU	textfile	2	1	TRUE
			rs77507094	A	G	A	G	0.1965	0.02903	0.9791	0.977	FALSE	FALSE	FALSE	ebi-a-GCST90001834	10	55029035	0.09183	2848	0.7519	CD62L on monocyte || id:ebi-a-GCST90001834	CD62L on monocyte	CD62L on monocyte || ||	TRUE	igd	NA	NA	NA	NA	NA	NA	NA	0.0429	4.64e-06	14726	exposure	TRUE	reported	G1a3xU	textfile	2	1	TRUE
			rs928835	A	T	A	T	0.1047	-0.01459	0.934	0.9189	FALSE	TRUE	FALSE	ebi-a-GCST90001834	21	21116259	0.05158	2848	0.7772	CD62L on monocyte || id:ebi-a-GCST90001834	CD62L on monocyte	CD62L on monocyte || ||	TRUE	igd	NA	NA	NA	NA	NA	NA	NA	0.0237	9.97e-06	14717	exposure	TRUE	reported	G1a3xU	textfile	2	1	TRUE
			rs9946923	T	C	T	C	0.172	0.06098	0.9707	0.9926	FALSE	FALSE	FALSE	ebi-a-GCST90001834	18	76523646	0.1547	2848	0.693499	CD62L on monocyte || id:ebi-a-GCST90001834	CD62L on monocyte	CD62L on monocyte || ||	TRUE	igd	NA	NA	NA	NA	NA	NA	NA	0.0376	4.77e-06	13230	exposure	TRUE	reported	G1a3xU	textfile	2	1	TRUE
		step4	SNP	effect_allele.exposure	other_allele.exposure	effect_allele.outcome	other_allele.outcome	beta.exposure	beta.outcome	eaf.exposure	eaf.outcome	remove	palindromic	ambiguous	id.outcome	chr	pos	se.outcome	samplesize.outcome	pval.outcome	outcome	originalname.outcome	outcome.deprecated	mr_keep.outcome	data_source.outcome	pval.exposure	pos.exposure	chr.exposure	se.exposure	samplesize.exposure	id.exposure	exposure	mr_keep.exposure	pval_origin.exposure	data_source.exposure	action	SNP_index	mr_keep
			rs10127711	G	A	G	A	0.1336	-0.0164	0.3608	0.357	FALSE	FALSE	FALSE	finn-b-HYPOTHYROIDISM	1	168483806	0.0142	NA	0.2495	Hypothyroidism (congenital or acquired) || id:finn-b-HYPOTHYROIDISM	Hypothyroidism (congenital or acquired)	Hypothyroidism (congenital or acquired) || ||	TRUE	igd	4.26697e-06	168483806	1	0.02899	2848	ebi-a-GCST90001834	|| id:ebi-a-GCST90001834	TRUE	reported	igd	2	1	TRUE
			rs10842393	G	C	G	C	0.1269	0.0102	0.4412	0.3927	FALSE	TRUE	TRUE	finn-b-HYPOTHYROIDISM	12	24831709	0.014	NA	0.4671	Hypothyroidism (congenital or acquired) || id:finn-b-HYPOTHYROIDISM	Hypothyroidism (congenital or acquired)	Hypothyroidism (congenital or acquired) || ||	TRUE	igd	6.11294e-06	24831709	12	0.028	2848	ebi-a-GCST90001834	|| id:ebi-a-GCST90001834	TRUE	reported	igd	2	1	FALSE
			rs11225485	G	A	G	A	-0.1876	0.0551	0.1273	0.06324	FALSE	FALSE	FALSE	finn-b-HYPOTHYROIDISM	11	102807731	0.0282	NA	0.0502597	Hypothyroidism (congenital or acquired) || id:finn-b-HYPOTHYROIDISM	Hypothyroidism (congenital or acquired)	Hypothyroidism (congenital or acquired) || ||	TRUE	igd	8.71305e-06	102807731	11	0.04211	2848	ebi-a-GCST90001834	|| id:ebi-a-GCST90001834	TRUE	reported	igd	2	1	TRUE
			rs11597201	G	C	G	C	-0.4448	-0.0578	0.0212	0.02373	FALSE	TRUE	FALSE	finn-b-HYPOTHYROIDISM	10	88469837	0.045	NA	0.1995	Hypothyroidism (congenital or acquired) || id:finn-b-HYPOTHYROIDISM	Hypothyroidism (congenital or acquired)	Hypothyroidism (congenital or acquired) || ||	TRUE	igd	4.27002e-06	88469837	10	0.09654	2848	ebi-a-GCST90001834	|| id:ebi-a-GCST90001834	TRUE	reported	igd	2	1	TRUE
			rs117965901	G	A	G	A	0.4954	0.0007	0.0153	0.02391	FALSE	FALSE	FALSE	finn-b-HYPOTHYROIDISM	10	30770530	0.0455	NA	0.987	Hypothyroidism (congenital or acquired) || id:finn-b-HYPOTHYROIDISM	Hypothyroidism (congenital or acquired)	Hypothyroidism (congenital or acquired) || ||	TRUE	igd	9.43604e-06	30770530	10	0.1116	2848	ebi-a-GCST90001834	|| id:ebi-a-GCST90001834	TRUE	reported	igd	2	1	TRUE
			rs118080101	A	G	A	G	2.679	-0.0608	0.0005	0.0268	FALSE	FALSE	FALSE	finn-b-HYPOTHYROIDISM	9	138899879	0.0426	NA	0.1534	Hypothyroidism (congenital or acquired) || id:finn-b-HYPOTHYROIDISM	Hypothyroidism (congenital or acquired)	Hypothyroidism (congenital or acquired) || ||	TRUE	igd	8.22508e-06	138899879	9	0.5997	2848	ebi-a-GCST90001834	|| id:ebi-a-GCST90001834	TRUE	reported	igd	2	1	TRUE
			rs12215799	T	C	T	C	0.3001	0.0154	0.0442	0.06632	FALSE	FALSE	FALSE	finn-b-HYPOTHYROIDISM	6	164104976	0.0278	NA	0.580801	Hypothyroidism (congenital or acquired) || id:finn-b-HYPOTHYROIDISM	Hypothyroidism (congenital or acquired)	Hypothyroidism (congenital or acquired) || ||	TRUE	igd	9.67698e-06	164104976	6	0.0677	2848	ebi-a-GCST90001834	|| id:ebi-a-GCST90001834	TRUE	reported	igd	2	1	TRUE
			rs141452540	C	T	C	T	-1.064	0.1088	0.0037	0.00153	FALSE	FALSE	FALSE	finn-b-HYPOTHYROIDISM	20	47237403	0.1823	NA	0.5506	Hypothyroidism (congenital or acquired) || id:finn-b-HYPOTHYROIDISM	Hypothyroidism (congenital or acquired)	Hypothyroidism (congenital or acquired) || ||	TRUE	igd	4.72302e-06	47237403	20	0.2319	2848	ebi-a-GCST90001834	|| id:ebi-a-GCST90001834	TRUE	reported	igd	2	1	TRUE
			rs169046	C	T	C	T	0.1238	0.0212	0.4484	0.4585	FALSE	FALSE	FALSE	finn-b-HYPOTHYROIDISM	3	38417367	0.0136	NA	0.121	Hypothyroidism (congenital or acquired) || id:finn-b-HYPOTHYROIDISM	Hypothyroidism (congenital or acquired)	Hypothyroidism (congenital or acquired) || ||	TRUE	igd	9.90307e-06	38417367	3	0.02796	2848	ebi-a-GCST90001834	|| id:ebi-a-GCST90001834	TRUE	reported	igd	2	1	TRUE
			rs184665042	A	C	A	C	-1.007	0.0268	0.0035	0.007775	FALSE	FALSE	FALSE	finn-b-HYPOTHYROIDISM	6	42298065	0.0826	NA	0.745501	Hypothyroidism (congenital or acquired) || id:finn-b-HYPOTHYROIDISM	Hypothyroidism (congenital or acquired)	Hypothyroidism (congenital or acquired) || ||	TRUE	igd	9.80099e-06	42298065	6	0.2274	2848	ebi-a-GCST90001834	|| id:ebi-a-GCST90001834	TRUE	reported	igd	2	1	TRUE
			rs189683893	A	C	A	C	-0.9649	0.0346	0.004	0.05217	FALSE	FALSE	FALSE	finn-b-HYPOTHYROIDISM	10	89153882	0.0311	NA	0.2665	Hypothyroidism (congenital or acquired) || id:finn-b-HYPOTHYROIDISM	Hypothyroidism (congenital or acquired)	Hypothyroidism (congenital or acquired) || ||	TRUE	igd	9.3821e-06	89153882	10	0.2174	2848	ebi-a-GCST90001834	|| id:ebi-a-GCST90001834	TRUE	reported	igd	2	1	TRUE
			rs235869	A	C	A	C	-0.1316	-0.0065	0.4584	0.5616	FALSE	FALSE	FALSE	finn-b-HYPOTHYROIDISM	1	171610959	0.0137	NA	0.6353	Hypothyroidism (congenital or acquired) || id:finn-b-HYPOTHYROIDISM	Hypothyroidism (congenital or acquired)	Hypothyroidism (congenital or acquired) || ||	TRUE	igd	2.197e-06	171610959	1	0.02775	2848	ebi-a-GCST90001834	|| id:ebi-a-GCST90001834	TRUE	reported	igd	2	1	TRUE
			rs2404215	T	C	T	C	-0.296	-0.0042	0.0463	0.07937	FALSE	FALSE	FALSE	finn-b-HYPOTHYROIDISM	1	53634228	0.0259	NA	0.871	Hypothyroidism (congenital or acquired) || id:finn-b-HYPOTHYROIDISM	Hypothyroidism (congenital or acquired)	Hypothyroidism (congenital or acquired) || ||	TRUE	igd	6.68298e-06	53634228	1	0.0656	2848	ebi-a-GCST90001834	|| id:ebi-a-GCST90001834	TRUE	reported	igd	2	1	TRUE
			rs34142414	C	T	C	T	-0.1697	0.0038	0.1712	0.1368	FALSE	FALSE	FALSE	finn-b-HYPOTHYROIDISM	3	106555382	0.02	NA	0.8493	Hypothyroidism (congenital or acquired) || id:finn-b-HYPOTHYROIDISM	Hypothyroidism (congenital or acquired)	Hypothyroidism (congenital or acquired) || ||	TRUE	igd	4.66595e-06	106555382	3	0.03699	2848	ebi-a-GCST90001834	|| id:ebi-a-GCST90001834	TRUE	reported	igd	2	1	TRUE
			rs447362	C	T	C	T	-0.4011	0.0277	0.9742	0.9744	FALSE	FALSE	FALSE	finn-b-HYPOTHYROIDISM	5	165250043	0.0435	NA	0.5244	Hypothyroidism (congenital or acquired) || id:finn-b-HYPOTHYROIDISM	Hypothyroidism (congenital or acquired)	Hypothyroidism (congenital or acquired) || ||	TRUE	igd	3.05302e-06	165250043	5	0.08576	2848	ebi-a-GCST90001834	|| id:ebi-a-GCST90001834	TRUE	reported	igd	2	1	TRUE
			rs4987369	T	G	T	G	-0.4474	0.0356	0.279	0.263	FALSE	FALSE	FALSE	finn-b-HYPOTHYROIDISM	1	169662742	0.0154	NA	0.02123	Hypothyroidism (congenital or acquired) || id:finn-b-HYPOTHYROIDISM	Hypothyroidism (congenital or acquired)	Hypothyroidism (congenital or acquired) || ||	TRUE	igd	3.50833e-50	169662742	1	0.02945	2848	ebi-a-GCST90001834	|| id:ebi-a-GCST90001834	TRUE	reported	igd	2	1	TRUE
			rs4987389	T	A	T	A	0.2352	-0.009	0.2047	0.1677	FALSE	TRUE	FALSE	finn-b-HYPOTHYROIDISM	1	169658509	0.0183	NA	0.621101	Hypothyroidism (congenital or acquired) || id:finn-b-HYPOTHYROIDISM	Hypothyroidism (congenital or acquired)	Hypothyroidism (congenital or acquired) || ||	TRUE	igd	9.54993e-12	169658509	1	0.03438	2848	ebi-a-GCST90001834	|| id:ebi-a-GCST90001834	TRUE	reported	igd	2	1	TRUE
			rs55633105	G	C	G	C	-0.3068	0.0435	0.0439	0.03433	FALSE	TRUE	FALSE	finn-b-HYPOTHYROIDISM	17	72159072	0.0378	NA	0.2489	Hypothyroidism (congenital or acquired) || id:finn-b-HYPOTHYROIDISM	Hypothyroidism (congenital or acquired)	Hypothyroidism (congenital or acquired) || ||	TRUE	igd	5.13996e-06	72159072	17	0.06716	2848	ebi-a-GCST90001834	|| id:ebi-a-GCST90001834	TRUE	reported	igd	2	1	TRUE
			rs6694645	C	T	C	T	0.1765	-0.0132	0.1766	0.3683	FALSE	FALSE	FALSE	finn-b-HYPOTHYROIDISM	1	95111100	0.0141	NA	0.3504	Hypothyroidism (congenital or acquired) || id:finn-b-HYPOTHYROIDISM	Hypothyroidism (congenital or acquired)	Hypothyroidism (congenital or acquired) || ||	TRUE	igd	8.47403e-07	95111100	1	0.03576	2848	ebi-a-GCST90001834	|| id:ebi-a-GCST90001834	TRUE	reported	igd	2	1	TRUE
			rs73462775	T	C	T	C	-0.647	0.0675	0.0105	0.01993	FALSE	FALSE	FALSE	finn-b-HYPOTHYROIDISM	15	95884078	0.0487	NA	0.1654	Hypothyroidism (congenital or acquired) || id:finn-b-HYPOTHYROIDISM	Hypothyroidism (congenital or acquired)	Hypothyroidism (congenital or acquired) || ||	TRUE	igd	2.25398e-06	95884078	15	0.1365	2848	ebi-a-GCST90001834	|| id:ebi-a-GCST90001834	TRUE	reported	igd	2	1	TRUE
			rs73879235	G	A	G	A	-0.2804	-0.0427	0.0583	0.003938	FALSE	FALSE	FALSE	finn-b-HYPOTHYROIDISM	3	170626704	0.1123	NA	0.703701	Hypothyroidism (congenital or acquired) || id:finn-b-HYPOTHYROIDISM	Hypothyroidism (congenital or acquired)	Hypothyroidism (congenital or acquired) || ||	TRUE	igd	2.75201e-06	170626704	3	0.05969	2848	ebi-a-GCST90001834	|| id:ebi-a-GCST90001834	TRUE	reported	igd	2	1	TRUE
			rs7516777	A	G	A	G	-0.1375	0.0077	0.2955	0.2126	FALSE	FALSE	FALSE	finn-b-HYPOTHYROIDISM	1	199788171	0.0167	NA	0.6462	Hypothyroidism (congenital or acquired) || id:finn-b-HYPOTHYROIDISM	Hypothyroidism (congenital or acquired)	Hypothyroidism (congenital or acquired) || ||	TRUE	igd	7.83502e-06	199788171	1	0.0307	2848	ebi-a-GCST90001834	|| id:ebi-a-GCST90001834	TRUE	reported	igd	2	1	TRUE
			rs7540208	C	T	C	T	-0.3923	0.0133	0.0248	0.03767	FALSE	FALSE	FALSE	finn-b-HYPOTHYROIDISM	1	104331283	0.0359	NA	0.7103	Hypothyroidism (congenital or acquired) || id:finn-b-HYPOTHYROIDISM	Hypothyroidism (congenital or acquired)	Hypothyroidism (congenital or acquired) || ||	TRUE	igd	7.787e-06	104331283	1	0.08757	2848	ebi-a-GCST90001834	|| id:ebi-a-GCST90001834	TRUE	reported	igd	2	1	TRUE
			rs77224604	G	A	G	A	-0.217	0.0759	0.0932	0.04201	FALSE	FALSE	FALSE	finn-b-HYPOTHYROIDISM	8	137328288	0.0345	NA	0.02751	Hypothyroidism (congenital or acquired) || id:finn-b-HYPOTHYROIDISM	Hypothyroidism (congenital or acquired)	Hypothyroidism (congenital or acquired) || ||	TRUE	igd	4.97703e-06	137328288	8	0.04744	2848	ebi-a-GCST90001834	|| id:ebi-a-GCST90001834	TRUE	reported	igd	2	1	TRUE
			rs7900893	A	G	A	G	-0.5507	-0.0265	0.0128	0.02738	FALSE	FALSE	FALSE	finn-b-HYPOTHYROIDISM	10	130132360	0.0417	NA	0.5242	Hypothyroidism (congenital or acquired) || id:finn-b-HYPOTHYROIDISM	Hypothyroidism (congenital or acquired)	Hypothyroidism (congenital or acquired) || ||	TRUE	igd	5.611e-06	130132360	10	0.1211	2848	ebi-a-GCST90001834	|| id:ebi-a-GCST90001834	TRUE	reported	igd	2	1	TRUE
			rs79734694	C	A	C	A	-0.1672	-0.0071	0.1647	0.152	FALSE	FALSE	FALSE	finn-b-HYPOTHYROIDISM	8	68787748	0.0189	NA	0.708	Hypothyroidism (congenital or acquired) || id:finn-b-HYPOTHYROIDISM	Hypothyroidism (congenital or acquired)	Hypothyroidism (congenital or acquired) || ||	TRUE	igd	8.87892e-06	68787748	8	0.03757	2848	ebi-a-GCST90001834	|| id:ebi-a-GCST90001834	TRUE	reported	igd	2	1	TRUE
GCST90274805	ebi-a-GCST90001836	step1	SNP	effect_allele.exposure	other_allele.exposure	effect_allele.outcome	other_allele.outcome	beta.exposure	beta.outcome	eaf.exposure	eaf.outcome	remove	palindromic	ambiguous	id.outcome	chr	pos	se.outcome	samplesize.outcome	pval.outcome	outcome	originalname.outcome	outcome.deprecated	mr_keep.outcome	data_source.outcome	se.exposure	pval.exposure	samplesize.exposure	exposure	mr_keep.exposure	pval_origin.exposure	id.exposure	data_source.exposure	action	SNP_index	mr_keep
			rs10903115	A	G	A	G	-0.0559	-0.0243	0.4429	0.446	FALSE	FALSE	FALSE	finn-b-HYPOTHYROIDISM	1	25261696	0.0137	NA	0.0762693	Hypothyroidism (congenital or acquired) || id:finn-b-HYPOTHYROIDISM	Hypothyroidism (congenital or acquired)	Hypothyroidism (congenital or acquired) || ||	TRUE	igd	0.0122	4.61e-06	14286	exposure	TRUE	reported	eFLpsE	textfile	2	1	TRUE
			rs10992054	T	C	T	C	-0.3705	-0.0163	0.9873	0.9935	FALSE	FALSE	FALSE	finn-b-HYPOTHYROIDISM	9	92856642	0.0891	NA	0.8548	Hypothyroidism (congenital or acquired) || id:finn-b-HYPOTHYROIDISM	Hypothyroidism (congenital or acquired)	Hypothyroidism (congenital or acquired) || ||	TRUE	igd	0.0763	1.2e-06	12304	exposure	TRUE	reported	eFLpsE	textfile	2	1	TRUE
			rs11020961	A	G	A	G	0.0768	0.0024	0.8167	0.7793	FALSE	FALSE	FALSE	finn-b-HYPOTHYROIDISM	11	94575608	0.0165	NA	0.8843	Hypothyroidism (congenital or acquired) || id:finn-b-HYPOTHYROIDISM	Hypothyroidism (congenital or acquired)	Hypothyroidism (congenital or acquired) || ||	TRUE	igd	0.0161	1.84e-06	14287	exposure	TRUE	reported	eFLpsE	textfile	2	1	TRUE
			rs11220506	A	G	A	G	-0.0702	-0.0143	0.1876	0.2588	FALSE	FALSE	FALSE	finn-b-HYPOTHYROIDISM	11	126335329	0.0155	NA	0.3579	Hypothyroidism (congenital or acquired) || id:finn-b-HYPOTHYROIDISM	Hypothyroidism (congenital or acquired)	Hypothyroidism (congenital or acquired) || ||	TRUE	igd	0.0147	1.79e-06	14729	exposure	TRUE	reported	eFLpsE	textfile	2	1	TRUE
			rs11265488	A	G	A	G	-0.0624	-0.0106	0.4675	0.4431	FALSE	FALSE	FALSE	finn-b-HYPOTHYROIDISM	1	160773957	0.0137	NA	0.4386	Hypothyroidism (congenital or acquired) || id:finn-b-HYPOTHYROIDISM	Hypothyroidism (congenital or acquired)	Hypothyroidism (congenital or acquired) || ||	TRUE	igd	0.0118	1.24e-07	14287	exposure	TRUE	reported	eFLpsE	textfile	2	1	TRUE
			rs11265493	A	G	A	G	0.2122	-0.0196	0.4066	0.3966	FALSE	FALSE	FALSE	finn-b-HYPOTHYROIDISM	1	160803802	0.0139	NA	0.1585	Hypothyroidism (congenital or acquired) || id:finn-b-HYPOTHYROIDISM	Hypothyroidism (congenital or acquired)	Hypothyroidism (congenital or acquired) || ||	TRUE	igd	0.0119	3.99e-71	14287	exposure	TRUE	reported	eFLpsE	textfile	2	1	TRUE
			rs114344979	T	C	T	C	0.1066	0.0335	0.0652	0.08892	FALSE	FALSE	FALSE	finn-b-HYPOTHYROIDISM	2	49094515	0.024	NA	0.1626	Hypothyroidism (congenital or acquired) || id:finn-b-HYPOTHYROIDISM	Hypothyroidism (congenital or acquired)	Hypothyroidism (congenital or acquired) || ||	TRUE	igd	0.024	8.93e-06	14724	exposure	TRUE	reported	eFLpsE	textfile	2	1	TRUE
			rs114758826	A	G	A	G	-0.1804	-0.0142	0.0393	0.03435	FALSE	FALSE	FALSE	finn-b-HYPOTHYROIDISM	4	174530615	0.0375	NA	0.7048	Hypothyroidism (congenital or acquired) || id:finn-b-HYPOTHYROIDISM	Hypothyroidism (congenital or acquired)	Hypothyroidism (congenital or acquired) || ||	TRUE	igd	0.0337	8.65e-08	14728	exposure	TRUE	reported	eFLpsE	textfile	2	1	TRUE
			rs139924614	A	G	A	G	0.1618	0.0183	0.9666	0.991356	FALSE	FALSE	FALSE	finn-b-HYPOTHYROIDISM	22	17214005	0.0747	NA	0.8065	Hypothyroidism (congenital or acquired) || id:finn-b-HYPOTHYROIDISM	Hypothyroidism (congenital or acquired)	Hypothyroidism (congenital or acquired) || ||	TRUE	igd	0.0348	3.33e-06	14725	exposure	TRUE	reported	eFLpsE	textfile	2	1	TRUE
			rs140189694	A	T	A	T	0.2783	0.1427	0.9887	0.995003	FALSE	TRUE	FALSE	finn-b-HYPOTHYROIDISM	5	113042679	0.0965	NA	0.1393	Hypothyroidism (congenital or acquired) || id:finn-b-HYPOTHYROIDISM	Hypothyroidism (congenital or acquired)	Hypothyroidism (congenital or acquired) || ||	TRUE	igd	0.0621	7.41e-06	12934	exposure	TRUE	reported	eFLpsE	textfile	2	1	TRUE
			rs1434219	T	C	T	C	-0.0589	-0.0113	0.4388	0.433	FALSE	FALSE	FALSE	finn-b-HYPOTHYROIDISM	2	79554556	0.0138	NA	0.4122	Hypothyroidism (congenital or acquired) || id:finn-b-HYPOTHYROIDISM	Hypothyroidism (congenital or acquired)	Hypothyroidism (congenital or acquired) || ||	TRUE	igd	0.0123	1.68e-06	14287	exposure	TRUE	reported	eFLpsE	textfile	2	1	TRUE
			rs145111742	T	C	T	C	0.3046	0.0189	0.0304	0.01583	FALSE	FALSE	FALSE	finn-b-HYPOTHYROIDISM	9	129557272	0.0544	NA	0.727699	Hypothyroidism (congenital or acquired) || id:finn-b-HYPOTHYROIDISM	Hypothyroidism (congenital or acquired)	Hypothyroidism (congenital or acquired) || ||	TRUE	igd	0.0689	9.83e-06	12304	exposure	TRUE	reported	eFLpsE	textfile	2	1	TRUE
			rs145175118	T	C	T	C	0.2308	0.0109	0.9818	0.98194	FALSE	FALSE	FALSE	finn-b-HYPOTHYROIDISM	8	92927069	0.0517	NA	0.8328	Hypothyroidism (congenital or acquired) || id:finn-b-HYPOTHYROIDISM	Hypothyroidism (congenital or acquired)	Hypothyroidism (congenital or acquired) || ||	TRUE	igd	0.052	9.06e-06	14287	exposure	TRUE	reported	eFLpsE	textfile	2	1	TRUE
			rs147033439	A	G	A	G	0.2053	-0.0244	0.0249	0.01358	FALSE	FALSE	FALSE	finn-b-HYPOTHYROIDISM	1	88677329	0.0585	NA	0.676901	Hypothyroidism (congenital or acquired) || id:finn-b-HYPOTHYROIDISM	Hypothyroidism (congenital or acquired)	Hypothyroidism (congenital or acquired) || ||	TRUE	igd	0.0411	5.88e-07	14731	exposure	TRUE	reported	eFLpsE	textfile	2	1	TRUE
			rs148214660	A	G	A	G	-0.2705	-0.0241	0.0131	0.0186	FALSE	FALSE	FALSE	finn-b-HYPOTHYROIDISM	3	112589458	0.0506	NA	0.6332	Hypothyroidism (congenital or acquired) || id:finn-b-HYPOTHYROIDISM	Hypothyroidism (congenital or acquired)	Hypothyroidism (congenital or acquired) || ||	TRUE	igd	0.0612	9.87e-06	14287	exposure	TRUE	reported	eFLpsE	textfile	2	1	TRUE
			rs149212182	T	C	T	C	0.2642	-0.0793	0.0173	0.01432	FALSE	FALSE	FALSE	finn-b-HYPOTHYROIDISM	20	60283624	0.0604	NA	0.189	Hypothyroidism (congenital or acquired) || id:finn-b-HYPOTHYROIDISM	Hypothyroidism (congenital or acquired)	Hypothyroidism (congenital or acquired) || ||	TRUE	igd	0.059	7.54e-06	12321	exposure	TRUE	reported	eFLpsE	textfile	2	1	TRUE
			rs149458216	A	C	A	C	-0.2146	-0.0179	0.0182	0.01517	FALSE	FALSE	FALSE	finn-b-HYPOTHYROIDISM	16	48902293	0.0566	NA	0.7519	Hypothyroidism (congenital or acquired) || id:finn-b-HYPOTHYROIDISM	Hypothyroidism (congenital or acquired)	Hypothyroidism (congenital or acquired) || ||	TRUE	igd	0.047	4.97e-06	14725	exposure	TRUE	reported	eFLpsE	textfile	2	1	TRUE
			rs149826608	A	G	A	G	-0.3587	-0.0507	0.007	0.01168	FALSE	FALSE	FALSE	finn-b-HYPOTHYROIDISM	7	109234908	0.0638	NA	0.4264	Hypothyroidism (congenital or acquired) || id:finn-b-HYPOTHYROIDISM	Hypothyroidism (congenital or acquired)	Hypothyroidism (congenital or acquired) || ||	TRUE	igd	0.0807	8.8e-06	13156	exposure	TRUE	reported	eFLpsE	textfile	2	1	TRUE
			rs1574847	C	G	C	G	-0.0637	-0.0129	0.2366	0.2541	FALSE	TRUE	FALSE	finn-b-HYPOTHYROIDISM	4	27611759	0.0157	NA	0.4106	Hypothyroidism (congenital or acquired) || id:finn-b-HYPOTHYROIDISM	Hypothyroidism (congenital or acquired)	Hypothyroidism (congenital or acquired) || ||	TRUE	igd	0.0139	4.59e-06	14287	exposure	TRUE	reported	eFLpsE	textfile	2	1	TRUE
			rs2554697	A	G	A	G	0.0627	0.0246	0.6347	0.6653	FALSE	FALSE	FALSE	finn-b-HYPOTHYROIDISM	8	3921805	0.0144	NA	0.0883507	Hypothyroidism (congenital or acquired) || id:finn-b-HYPOTHYROIDISM	Hypothyroidism (congenital or acquired)	Hypothyroidism (congenital or acquired) || ||	TRUE	igd	0.0134	2.88e-06	11782	exposure	TRUE	reported	eFLpsE	textfile	2	1	TRUE
			rs3184504	T	C	T	C	0.116	0.1629	0.4764	0.4123	FALSE	FALSE	FALSE	finn-b-HYPOTHYROIDISM	12	111884608	0.0138	NA	2.28087e-32	Hypothyroidism (congenital or acquired) || id:finn-b-HYPOTHYROIDISM	Hypothyroidism (congenital or acquired)	Hypothyroidism (congenital or acquired) || ||	TRUE	igd	0.0128	1.27e-19	11784	exposure	TRUE	reported	eFLpsE	textfile	2	1	TRUE
			rs33956003	G	GT	G	GT	0.0718	0.0467	0.7846	0.7322	FALSE	FALSE	FALSE	finn-b-HYPOTHYROIDISM	8	140546637	0.0153	NA	0.00234698	Hypothyroidism (congenital or acquired) || id:finn-b-HYPOTHYROIDISM	Hypothyroidism (congenital or acquired)	Hypothyroidism (congenital or acquired) || ||	TRUE	igd	0.0159	6.31e-06	11339	exposure	TRUE	reported	eFLpsE	textfile	2	1	TRUE
			rs34826779	T	G	T	G	0.063	-0.0144	0.248	0.2188	FALSE	FALSE	FALSE	finn-b-HYPOTHYROIDISM	8	106570964	0.0165	NA	0.3832	Hypothyroidism (congenital or acquired) || id:finn-b-HYPOTHYROIDISM	Hypothyroidism (congenital or acquired)	Hypothyroidism (congenital or acquired) || ||	TRUE	igd	0.0138	4.99e-06	14287	exposure	TRUE	reported	eFLpsE	textfile	2	1	TRUE
			rs3828139	T	C	T	C	0.0744	0.0335	0.4677	0.5158	FALSE	FALSE	FALSE	finn-b-HYPOTHYROIDISM	1	44253015	0.0137	NA	0.0143599	Hypothyroidism (congenital or acquired) || id:finn-b-HYPOTHYROIDISM	Hypothyroidism (congenital or acquired)	Hypothyroidism (congenital or acquired) || ||	TRUE	igd	0.0119	4.05e-10	14286	exposure	TRUE	reported	eFLpsE	textfile	2	1	TRUE
			rs4672486	A	G	A	G	0.0661	0.0132	0.4329	0.4505	FALSE	FALSE	FALSE	finn-b-HYPOTHYROIDISM	2	62495209	0.0136	NA	0.3333	Hypothyroidism (congenital or acquired) || id:finn-b-HYPOTHYROIDISM	Hypothyroidism (congenital or acquired)	Hypothyroidism (congenital or acquired) || ||	TRUE	igd	0.0117	1.61e-08	14720	exposure	TRUE	reported	eFLpsE	textfile	2	1	TRUE
			rs56272634	T	C	T	C	0.0704	-0.0041	0.6994	0.7109	FALSE	FALSE	FALSE	finn-b-HYPOTHYROIDISM	2	111846068	0.015	NA	0.783	Hypothyroidism (congenital or acquired) || id:finn-b-HYPOTHYROIDISM	Hypothyroidism (congenital or acquired)	Hypothyroidism (congenital or acquired) || ||	TRUE	igd	0.0126	2.31e-08	14729	exposure	TRUE	reported	eFLpsE	textfile	2	1	TRUE
			rs60006581	A	G	A	G	0.0905	-0.0296	0.9052	0.94362	FALSE	FALSE	FALSE	finn-b-HYPOTHYROIDISM	21	38144075	0.03	NA	0.3237	Hypothyroidism (congenital or acquired) || id:finn-b-HYPOTHYROIDISM	Hypothyroidism (congenital or acquired)	Hypothyroidism (congenital or acquired) || ||	TRUE	igd	0.0203	8.27e-06	14724	exposure	TRUE	reported	eFLpsE	textfile	2	1	TRUE
			rs61865960	T	C	T	C	0.2604	-0.0104	0.9697	0.95721	FALSE	FALSE	FALSE	finn-b-HYPOTHYROIDISM	10	95662408	0.0339	NA	0.7595	Hypothyroidism (congenital or acquired) || id:finn-b-HYPOTHYROIDISM	Hypothyroidism (congenital or acquired)	Hypothyroidism (congenital or acquired) || ||	TRUE	igd	0.0584	8.24e-06	11810	exposure	TRUE	reported	eFLpsE	textfile	2	1	TRUE
			rs6928352	A	G	A	G	-0.1074	-0.0163	0.0794	0.0815	FALSE	FALSE	FALSE	finn-b-HYPOTHYROIDISM	6	614064	0.0248	NA	0.5113	Hypothyroidism (congenital or acquired) || id:finn-b-HYPOTHYROIDISM	Hypothyroidism (congenital or acquired)	Hypothyroidism (congenital or acquired) || ||	TRUE	igd	0.0215	5.87e-07	14731	exposure	TRUE	reported	eFLpsE	textfile	2	1	TRUE
			rs72756898	C	G	C	G	0.2056	-0.0525	0.0192	0.02824	FALSE	TRUE	FALSE	finn-b-HYPOTHYROIDISM	5	64185695	0.0412	NA	0.2017	Hypothyroidism (congenital or acquired) || id:finn-b-HYPOTHYROIDISM	Hypothyroidism (congenital or acquired)	Hypothyroidism (congenital or acquired) || ||	TRUE	igd	0.0454	5.94e-06	14734	exposure	TRUE	reported	eFLpsE	textfile	2	1	TRUE
			rs72837690	T	C	T	C	-0.0776	0.011	0.6405	0.5786	FALSE	FALSE	FALSE	finn-b-HYPOTHYROIDISM	17	7088423	0.0138	NA	0.4282	Hypothyroidism (congenital or acquired) || id:finn-b-HYPOTHYROIDISM	Hypothyroidism (congenital or acquired)	Hypothyroidism (congenital or acquired) || ||	TRUE	igd	0.0125	5.37e-10	14287	exposure	TRUE	reported	eFLpsE	textfile	2	1	TRUE
			rs73173072	A	T	A	T	0.1576	-0.0423	0.9675	0.93808	FALSE	TRUE	FALSE	finn-b-HYPOTHYROIDISM	3	167513752	0.0284	NA	0.1366	Hypothyroidism (congenital or acquired) || id:finn-b-HYPOTHYROIDISM	Hypothyroidism (congenital or acquired)	Hypothyroidism (congenital or acquired) || ||	TRUE	igd	0.0353	8.02e-06	14718	exposure	TRUE	reported	eFLpsE	textfile	2	1	TRUE
			rs78142752	T	C	T	C	0.2288	0.0775	0.0184	0.0247	FALSE	FALSE	FALSE	finn-b-HYPOTHYROIDISM	5	96078542	0.0441	NA	0.0786104	Hypothyroidism (congenital or acquired) || id:finn-b-HYPOTHYROIDISM	Hypothyroidism (congenital or acquired)	Hypothyroidism (congenital or acquired) || ||	TRUE	igd	0.0497	4.15e-06	14734	exposure	TRUE	reported	eFLpsE	textfile	2	1	TRUE
		step2	SNP	effect_allele.exposure	other_allele.exposure	effect_allele.outcome	other_allele.outcome	beta.exposure	beta.outcome	eaf.exposure	eaf.outcome	remove	palindromic	ambiguous	id.outcome	se.outcome	pval.outcome	samplesize.outcome	outcome	mr_keep.outcome	pval_origin.outcome	data_source.outcome	pval.exposure	se.exposure	pos.exposure	samplesize.exposure	chr.exposure	id.exposure	exposure	mr_keep.exposure	pval_origin.exposure	data_source.exposure	action	SNP_index	mr_keep
			rs10172142	C	G	C	G	0.1274	-0.0124	0.06072	0.0576	FALSE	TRUE	FALSE	A9I4jD	0.0267	0.642	14287	outcome	TRUE	reported	textfile	9.17698e-06	0.0287	52006164	NA	2	finn-b-HYPOTHYROIDISM	|| id:finn-b-HYPOTHYROIDISM	TRUE	reported	igd	2	1	TRUE
			rs1034391	C	T	C	T	0.0633	-0.0024	0.4982	0.5595	FALSE	FALSE	FALSE	A9I4jD	0.0123	0.845	14725	outcome	TRUE	reported	textfile	3.571e-06	0.0137	12613477	NA	16	finn-b-HYPOTHYROIDISM	|| id:finn-b-HYPOTHYROIDISM	TRUE	reported	igd	2	1	TRUE
			rs10494077	A	G	A	G	0.1156	0.0122	0.2159	0.2304	FALSE	FALSE	FALSE	A9I4jD	0.0138	0.377	14730	outcome	TRUE	reported	textfile	2.08113e-12	0.0164	108338345	NA	1	finn-b-HYPOTHYROIDISM	|| id:finn-b-HYPOTHYROIDISM	TRUE	reported	igd	2	1	TRUE
			rs10760344	T	G	T	G	0.1034	0.0087	0.3472	0.338	FALSE	FALSE	FALSE	A9I4jD	0.0122	0.476	14730	outcome	TRUE	reported	textfile	4.96249e-13	0.0143	127026282	NA	9	finn-b-HYPOTHYROIDISM	|| id:finn-b-HYPOTHYROIDISM	TRUE	reported	igd	2	1	TRUE
			rs10820727	A	G	A	G	-0.1031	0.0278	0.1222	0.1324	FALSE	FALSE	FALSE	A9I4jD	0.018	0.122	14287	outcome	TRUE	reported	textfile	7.91699e-07	0.0209	99257987	NA	9	finn-b-HYPOTHYROIDISM	|| id:finn-b-HYPOTHYROIDISM	TRUE	reported	igd	2	1	TRUE
			rs10974437	G	A	G	A	-0.1028	-0.0343	0.1696	0.2595	FALSE	FALSE	FALSE	A9I4jD	0.0136	0.0117	14286	outcome	TRUE	reported	textfile	1.72199e-08	0.0182	4285547	NA	9	finn-b-HYPOTHYROIDISM	|| id:finn-b-HYPOTHYROIDISM	TRUE	reported	igd	2	1	TRUE
			rs11077800	G	A	G	A	0.14	-0.0206	0.05086	0.0543	FALSE	FALSE	FALSE	A9I4jD	0.026	0.428	14733	outcome	TRUE	reported	textfile	5.89495e-06	0.0309	73976015	NA	17	finn-b-HYPOTHYROIDISM	|| id:finn-b-HYPOTHYROIDISM	TRUE	reported	igd	2	1	TRUE
			rs11171710	A	G	A	G	-0.0764	-0.0053	0.4461	0.4549	FALSE	FALSE	FALSE	A9I4jD	0.0121	0.661	14287	outcome	TRUE	reported	textfile	2.97303e-08	0.0138	56368078	NA	12	finn-b-HYPOTHYROIDISM	|| id:finn-b-HYPOTHYROIDISM	TRUE	reported	igd	2	1	TRUE
			rs11255797	A	G	A	G	-0.0952	-0.0297	0.1233	0.1887	FALSE	FALSE	FALSE	A9I4jD	0.0148	0.0448	14723	outcome	TRUE	reported	textfile	4.22396e-06	0.0207	8697153	NA	10	finn-b-HYPOTHYROIDISM	|| id:finn-b-HYPOTHYROIDISM	TRUE	reported	igd	2	1	TRUE
			rs1203943	C	T	C	T	0.0947	0.0199	0.7936	0.7763	FALSE	FALSE	FALSE	A9I4jD	0.0138	0.149	14732	outcome	TRUE	reported	textfile	1.80601e-08	0.0168	22596825	NA	20	finn-b-HYPOTHYROIDISM	|| id:finn-b-HYPOTHYROIDISM	TRUE	reported	igd	2	1	TRUE
			rs12175489	A	G	A	G	-0.1526	0.0027	0.1529	0.1482	FALSE	FALSE	FALSE	A9I4jD	0.0167	0.872	14707	outcome	TRUE	reported	textfile	1.46487e-15	0.0191	31377587	NA	6	finn-b-HYPOTHYROIDISM	|| id:finn-b-HYPOTHYROIDISM	TRUE	reported	igd	2	1	TRUE
			rs12208103	T	C	T	C	0.0618	0.0062	0.407	0.3978	FALSE	FALSE	FALSE	A9I4jD	0.0126	0.623	14287	outcome	TRUE	reported	textfile	9.3981e-06	0.014	107442431	NA	6	finn-b-HYPOTHYROIDISM	|| id:finn-b-HYPOTHYROIDISM	TRUE	reported	igd	2	1	TRUE
			rs12272305	A	G	A	G	-0.1276	0.0183	0.07416	0.0592	FALSE	FALSE	FALSE	A9I4jD	0.0243	0.451	14735	outcome	TRUE	reported	textfile	1.079e-06	0.0262	116839938	NA	11	finn-b-HYPOTHYROIDISM	|| id:finn-b-HYPOTHYROIDISM	TRUE	reported	igd	2	1	TRUE
			rs12348448	G	A	G	A	-0.0832	0.0112	0.3663	0.4158	FALSE	FALSE	FALSE	A9I4jD	0.0133	0.4	14287	outcome	TRUE	reported	textfile	9.29394e-09	0.0145	5525775	NA	9	finn-b-HYPOTHYROIDISM	|| id:finn-b-HYPOTHYROIDISM	TRUE	reported	igd	2	1	TRUE
			rs1317983	C	T	C	T	0.1137	-0.0043	0.6832	0.6996	FALSE	FALSE	FALSE	A9I4jD	0.0129	0.739	14287	outcome	TRUE	reported	textfile	1.12202e-14	0.0147	43806335	NA	6	finn-b-HYPOTHYROIDISM	|| id:finn-b-HYPOTHYROIDISM	TRUE	reported	igd	2	1	TRUE
			rs13253647	A	G	A	G	-0.0695	-0.0205	0.3949	0.3612	FALSE	FALSE	FALSE	A9I4jD	0.0121	0.0902	14718	outcome	TRUE	reported	textfile	5.59706e-07	0.0139	61767908	NA	8	finn-b-HYPOTHYROIDISM	|| id:finn-b-HYPOTHYROIDISM	TRUE	reported	igd	2	1	TRUE
			rs143117642	A	G	A	G	-0.2064	0.0411	0.03962	0.0322	FALSE	FALSE	FALSE	A9I4jD	0.0364	0.259	14725	outcome	TRUE	reported	textfile	3.67697e-09	0.035	6131244	NA	10	finn-b-HYPOTHYROIDISM	|| id:finn-b-HYPOTHYROIDISM	TRUE	reported	igd	2	1	TRUE
			rs143757508	A	G	A	G	0.4752	-0.1042	0.004164	0.0087	FALSE	FALSE	FALSE	A9I4jD	0.075	0.165	11660	outcome	TRUE	reported	textfile	5.40705e-06	0.1045	79298556	NA	3	finn-b-HYPOTHYROIDISM	|| id:finn-b-HYPOTHYROIDISM	TRUE	reported	igd	2	1	TRUE
			rs144309607	T	C	T	C	-0.2006	-0.0582	0.02994	0.0462	FALSE	FALSE	FALSE	A9I4jD	0.03	0.0524	13662	outcome	TRUE	reported	textfile	5.64001e-07	0.0401	10492274	NA	19	finn-b-HYPOTHYROIDISM	|| id:finn-b-HYPOTHYROIDISM	TRUE	reported	igd	2	1	TRUE
			rs144836391	T	C	T	C	-0.1176	0.0041	0.08548	0.0528	FALSE	FALSE	FALSE	A9I4jD	0.0304	0.893	14720	outcome	TRUE	reported	textfile	1.93099e-06	0.0247	93250704	NA	15	finn-b-HYPOTHYROIDISM	|| id:finn-b-HYPOTHYROIDISM	TRUE	reported	igd	2	1	TRUE
			rs151161006	G	C	G	C	-0.2646	-0.0647	0.01764	0.0294	FALSE	TRUE	FALSE	A9I4jD	0.0414	0.118	13223	outcome	TRUE	reported	textfile	9.23507e-07	0.0539	105158549	NA	14	finn-b-HYPOTHYROIDISM	|| id:finn-b-HYPOTHYROIDISM	TRUE	reported	igd	2	1	TRUE
			rs1534430	T	C	T	C	-0.0842	-0.0048	0.4148	0.3974	FALSE	FALSE	FALSE	A9I4jD	0.0121	0.692	14287	outcome	TRUE	reported	textfile	8.64092e-10	0.0137	12644736	NA	2	finn-b-HYPOTHYROIDISM	|| id:finn-b-HYPOTHYROIDISM	TRUE	reported	igd	2	1	TRUE
			rs17008423	T	C	T	C	-0.1186	-0.0001	0.12	0.1816	FALSE	FALSE	FALSE	A9I4jD	0.015	0.995	14733	outcome	TRUE	reported	textfile	2.329e-08	0.0212	149624705	NA	4	finn-b-HYPOTHYROIDISM	|| id:finn-b-HYPOTHYROIDISM	TRUE	reported	igd	2	1	TRUE
			rs17364832	G	T	G	T	0.0909	-0.0085	0.293	0.2731	FALSE	FALSE	FALSE	A9I4jD	0.0133	0.523	14287	outcome	TRUE	reported	textfile	1.05599e-09	0.0149	24786915	NA	13	finn-b-HYPOTHYROIDISM	|| id:finn-b-HYPOTHYROIDISM	TRUE	reported	igd	2	1	TRUE
			rs17490285	G	A	G	A	-0.1467	0.0045	0.05298	0.1125	FALSE	FALSE	FALSE	A9I4jD	0.0188	0.811	14287	outcome	TRUE	reported	textfile	1.77198e-06	0.0307	72279703	NA	14	finn-b-HYPOTHYROIDISM	|| id:finn-b-HYPOTHYROIDISM	TRUE	reported	igd	2	1	TRUE
			rs17647739	G	A	G	A	-0.1359	0.0783	0.05645	0.0872	FALSE	FALSE	FALSE	A9I4jD	0.0221	0.000396	14287	outcome	TRUE	reported	textfile	4.58997e-06	0.0297	38517147	NA	15	finn-b-HYPOTHYROIDISM	|| id:finn-b-HYPOTHYROIDISM	TRUE	reported	igd	2	1	TRUE
			rs17773965	T	C	T	C	-0.0818	0.0038	0.2442	0.1437	FALSE	FALSE	FALSE	A9I4jD	0.0171	0.824	14287	outcome	TRUE	reported	textfile	2.45901e-07	0.0158	217631338	NA	2	finn-b-HYPOTHYROIDISM	|| id:finn-b-HYPOTHYROIDISM	TRUE	reported	igd	2	1	TRUE
			rs17786733	A	T	A	T	0.0785	-0.0147	0.4295	0.4003	FALSE	TRUE	TRUE	A9I4jD	0.0118	0.213	14722	outcome	TRUE	reported	textfile	1.17701e-08	0.0138	1410929	NA	2	finn-b-HYPOTHYROIDISM	|| id:finn-b-HYPOTHYROIDISM	TRUE	reported	igd	2	1	FALSE
			rs1797071	C	T	C	T	-0.0678	0.0041	0.3736	0.3582	FALSE	FALSE	FALSE	A9I4jD	0.0125	0.743	14287	outcome	TRUE	reported	textfile	1.422e-06	0.0141	218581509	NA	1	finn-b-HYPOTHYROIDISM	|| id:finn-b-HYPOTHYROIDISM	TRUE	reported	igd	2	1	TRUE
			rs1892548	C	T	C	T	-0.069	-0.0055	0.6945	0.6487	FALSE	FALSE	FALSE	A9I4jD	0.0123	0.655	14734	outcome	TRUE	reported	textfile	3.32698e-06	0.0148	41002641	NA	13	finn-b-HYPOTHYROIDISM	|| id:finn-b-HYPOTHYROIDISM	TRUE	reported	igd	2	1	TRUE
			rs1915930	T	G	T	G	0.0954	-0.0002	0.6222	0.5606	FALSE	FALSE	FALSE	A9I4jD	0.012	0.987	14287	outcome	TRUE	reported	textfile	1.02802e-11	0.014	188100256	NA	3	finn-b-HYPOTHYROIDISM	|| id:finn-b-HYPOTHYROIDISM	TRUE	reported	igd	2	1	TRUE
			rs1993945	T	A	T	A	0.1258	-0.0064	0.4154	0.4003	FALSE	TRUE	FALSE	A9I4jD	0.012	0.594	14287	outcome	TRUE	reported	textfile	5.97585e-20	0.0138	76518195	NA	5	finn-b-HYPOTHYROIDISM	|| id:finn-b-HYPOTHYROIDISM	TRUE	reported	igd	2	1	TRUE
			rs210192	G	A	G	A	0.0968	-0.0101	0.2161	0.3233	FALSE	FALSE	FALSE	A9I4jD	0.0123	0.412	14733	outcome	TRUE	reported	textfile	5.633e-09	0.0166	33481204	NA	6	finn-b-HYPOTHYROIDISM	|| id:finn-b-HYPOTHYROIDISM	TRUE	reported	igd	2	1	TRUE
			rs2111485	G	A	G	A	0.0799	-0.0281	0.5856	0.5995	FALSE	FALSE	FALSE	A9I4jD	0.0116	0.0154	14735	outcome	TRUE	reported	textfile	7.34801e-09	0.0138	163110536	NA	2	finn-b-HYPOTHYROIDISM	|| id:finn-b-HYPOTHYROIDISM	TRUE	reported	igd	2	1	TRUE
			rs229531	C	T	C	T	0.0826	0.0134	0.4041	0.4349	FALSE	FALSE	FALSE	A9I4jD	0.0117	0.252	14725	outcome	TRUE	reported	textfile	2.37898e-09	0.0138	37585736	NA	22	finn-b-HYPOTHYROIDISM	|| id:finn-b-HYPOTHYROIDISM	TRUE	reported	igd	2	1	TRUE
			rs2295756	C	T	C	T	0.0749	0.0111	0.3468	0.3568	FALSE	FALSE	FALSE	A9I4jD	0.012	0.355	14734	outcome	TRUE	reported	textfile	1.50501e-07	0.0143	35241229	NA	11	finn-b-HYPOTHYROIDISM	|| id:finn-b-HYPOTHYROIDISM	TRUE	reported	igd	2	1	TRUE
			rs2421874	G	A	G	A	0.0794	-0.009	0.2612	0.3264	FALSE	FALSE	FALSE	A9I4jD	0.0122	0.461	14732	outcome	TRUE	reported	textfile	2.75899e-07	0.0155	93898975	NA	10	finn-b-HYPOTHYROIDISM	|| id:finn-b-HYPOTHYROIDISM	TRUE	reported	igd	2	1	TRUE
			rs244689	G	A	G	A	-0.0791	0.005	0.7465	0.8443	FALSE	FALSE	FALSE	A9I4jD	0.0162	0.758	14735	outcome	TRUE	reported	textfile	4.17196e-07	0.0156	133422816	NA	5	finn-b-HYPOTHYROIDISM	|| id:finn-b-HYPOTHYROIDISM	TRUE	reported	igd	2	1	TRUE
			rs2476601	G	A	G	A	-0.3055	0.015	0.8451	0.8944	FALSE	FALSE	FALSE	A9I4jD	0.0188	0.425	14735	outcome	TRUE	reported	textfile	9.17698e-61	0.0186	114377568	NA	1	finn-b-HYPOTHYROIDISM	|| id:finn-b-HYPOTHYROIDISM	TRUE	reported	igd	2	1	TRUE
			rs2553610	G	C	G	C	-0.0778	0.0038	0.4716	0.4147	FALSE	TRUE	TRUE	A9I4jD	0.0117	0.745	14733	outcome	TRUE	reported	textfile	1.032e-08	0.0136	133763567	NA	8	finn-b-HYPOTHYROIDISM	|| id:finn-b-HYPOTHYROIDISM	TRUE	reported	igd	2	1	FALSE
			rs2600270	G	A	G	A	-0.0777	0.0062	0.7916	0.7912	FALSE	FALSE	FALSE	A9I4jD	0.0142	0.662	14732	outcome	TRUE	reported	textfile	3.11702e-06	0.0167	12034332	NA	3	finn-b-HYPOTHYROIDISM	|| id:finn-b-HYPOTHYROIDISM	TRUE	reported	igd	2	1	TRUE
			rs28380298	C	T	C	T	-0.0864	-0.0017	0.2375	0.2813	FALSE	FALSE	FALSE	A9I4jD	0.0149	0.909	11760	outcome	TRUE	reported	textfile	6.574e-08	0.016	40449484	NA	17	finn-b-HYPOTHYROIDISM	|| id:finn-b-HYPOTHYROIDISM	TRUE	reported	igd	2	1	TRUE
			rs3008034	C	T	C	T	-0.0879	-0.0027	0.2609	0.3023	FALSE	FALSE	FALSE	A9I4jD	0.0126	0.83	14732	outcome	TRUE	reported	textfile	1.18801e-08	0.0154	166043862	NA	6	finn-b-HYPOTHYROIDISM	|| id:finn-b-HYPOTHYROIDISM	TRUE	reported	igd	2	1	TRUE
			rs3087243	A	G	A	G	-0.1302	0.0016	0.3263	0.4245	FALSE	FALSE	FALSE	A9I4jD	0.0119	0.893	13869	outcome	TRUE	reported	textfile	3.11172e-19	0.0145	204738919	NA	2	finn-b-HYPOTHYROIDISM	|| id:finn-b-HYPOTHYROIDISM	TRUE	reported	igd	2	1	TRUE
			rs340836	T	C	T	C	-0.0629	-0.0026	0.4704	0.531	FALSE	FALSE	FALSE	A9I4jD	0.0116	0.823	14706	outcome	TRUE	reported	textfile	4.48704e-06	0.0137	214163069	NA	1	finn-b-HYPOTHYROIDISM	|| id:finn-b-HYPOTHYROIDISM	TRUE	reported	igd	2	1	TRUE
			rs34811474	A	G	A	G	-0.0742	-0.0016	0.2315	0.2241	FALSE	FALSE	FALSE	A9I4jD	0.0145	0.912	14286	outcome	TRUE	reported	textfile	4.71205e-06	0.0162	25408838	NA	4	finn-b-HYPOTHYROIDISM	|| id:finn-b-HYPOTHYROIDISM	TRUE	reported	igd	2	1	TRUE
			rs35195355	A	C	A	C	0.063	0.005	0.4044	0.4415	FALSE	FALSE	FALSE	A9I4jD	0.012	0.677	14287	outcome	TRUE	reported	textfile	5.433e-06	0.0139	51000945	NA	18	finn-b-HYPOTHYROIDISM	|| id:finn-b-HYPOTHYROIDISM	TRUE	reported	igd	2	1	TRUE
			rs35717611	T	C	T	C	0.0638	0.0246	0.3815	0.2828	FALSE	FALSE	FALSE	A9I4jD	0.0134	0.0664	14286	outcome	TRUE	reported	textfile	5.76594e-06	0.0141	64968053	NA	2	finn-b-HYPOTHYROIDISM	|| id:finn-b-HYPOTHYROIDISM	TRUE	reported	igd	2	1	TRUE
			rs4807000	G	A	G	A	-0.0659	-0.0232	0.6086	0.5922	FALSE	FALSE	FALSE	A9I4jD	0.0117	0.0474	14716	outcome	TRUE	reported	textfile	2.15501e-06	0.0139	4831878	NA	19	finn-b-HYPOTHYROIDISM	|| id:finn-b-HYPOTHYROIDISM	TRUE	reported	igd	2	1	TRUE
			rs527517439	A	G	A	G	-0.3078	0.0153	0.013	0.0169	FALSE	FALSE	FALSE	A9I4jD	0.0691	0.825	11273	outcome	TRUE	reported	textfile	3.89798e-07	0.0607	10782084	NA	4	finn-b-HYPOTHYROIDISM	|| id:finn-b-HYPOTHYROIDISM	TRUE	reported	igd	2	1	TRUE
			rs597808	G	A	G	A	-0.1638	-0.1196	0.5816	0.5219	FALSE	FALSE	FALSE	A9I4jD	0.0134	4.44e-19	11335	outcome	TRUE	reported	textfile	8.69561e-33	0.0137	111973358	NA	12	finn-b-HYPOTHYROIDISM	|| id:finn-b-HYPOTHYROIDISM	TRUE	reported	igd	2	1	TRUE
			rs62043313	G	T	G	T	-0.0691	0.0179	0.3467	0.3808	FALSE	FALSE	FALSE	A9I4jD	0.0116	0.123	14732	outcome	TRUE	reported	textfile	1.36801e-06	0.0143	79744134	NA	16	finn-b-HYPOTHYROIDISM	|| id:finn-b-HYPOTHYROIDISM	TRUE	reported	igd	2	1	TRUE
			rs626066	T	G	T	G	0.0706	-0.0089	0.353	0.3514	FALSE	FALSE	FALSE	A9I4jD	0.0138	0.519	12404	outcome	TRUE	reported	textfile	8.08593e-07	0.0143	130610655	NA	6	finn-b-HYPOTHYROIDISM	|| id:finn-b-HYPOTHYROIDISM	TRUE	reported	igd	2	1	TRUE
			rs6448432	A	G	A	G	0.0741	-0.0034	0.2861	0.2867	FALSE	FALSE	FALSE	A9I4jD	0.0127	0.789	14733	outcome	TRUE	reported	textfile	8.18201e-07	0.015	26098810	NA	4	finn-b-HYPOTHYROIDISM	|| id:finn-b-HYPOTHYROIDISM	TRUE	reported	igd	2	1	TRUE
			rs7068492	C	T	C	T	0.0813	0.0008	0.2254	0.1977	FALSE	FALSE	FALSE	A9I4jD	0.0146	0.956	14714	outcome	TRUE	reported	textfile	5.70795e-07	0.0163	18411211	NA	10	finn-b-HYPOTHYROIDISM	|| id:finn-b-HYPOTHYROIDISM	TRUE	reported	igd	2	1	TRUE
			rs71641308	T	C	T	C	0.1047	-0.031	0.0972	0.0781	FALSE	FALSE	FALSE	A9I4jD	0.0245	0.206	14287	outcome	TRUE	reported	textfile	5.37601e-06	0.023	78086718	NA	1	finn-b-HYPOTHYROIDISM	|| id:finn-b-HYPOTHYROIDISM	TRUE	reported	igd	2	1	TRUE
			rs72719019	G	A	G	A	0.3398	-0.0165	0.009512	0.0267	FALSE	FALSE	FALSE	A9I4jD	0.0413	0.69	14234	outcome	TRUE	reported	textfile	2.298e-06	0.0719	7053093	NA	5	finn-b-HYPOTHYROIDISM	|| id:finn-b-HYPOTHYROIDISM	TRUE	reported	igd	2	1	TRUE
			rs72996747	G	A	G	A	-0.1113	0.0232	0.103	0.0608	FALSE	FALSE	FALSE	A9I4jD	0.0277	0.402	13223	outcome	TRUE	reported	textfile	8.79002e-07	0.0226	8432138	NA	19	finn-b-HYPOTHYROIDISM	|| id:finn-b-HYPOTHYROIDISM	TRUE	reported	igd	2	1	TRUE
			rs74843811	A	G	A	G	0.2517	-0.0345	0.0154	0.0288	FALSE	FALSE	FALSE	A9I4jD	0.0374	0.356	14248	outcome	TRUE	reported	textfile	4.53701e-06	0.0549	22793532	NA	1	finn-b-HYPOTHYROIDISM	|| id:finn-b-HYPOTHYROIDISM	TRUE	reported	igd	2	1	TRUE
			rs7568275	C	G	C	G	-0.1117	0.0121	0.7637	0.77	FALSE	TRUE	FALSE	A9I4jD	0.0138	0.381	14710	outcome	TRUE	reported	textfile	2.58583e-12	0.016	191966452	NA	2	finn-b-HYPOTHYROIDISM	|| id:finn-b-HYPOTHYROIDISM	TRUE	reported	igd	2	1	TRUE
			rs7599564	G	A	G	A	0.0792	0.0001	0.625	0.5881	FALSE	FALSE	FALSE	A9I4jD	0.012	0.993	14287	outcome	TRUE	reported	textfile	1.80198e-08	0.0141	43509617	NA	2	finn-b-HYPOTHYROIDISM	|| id:finn-b-HYPOTHYROIDISM	TRUE	reported	igd	2	1	TRUE
			rs7754251	C	G	C	G	0.0819	0.0216	0.4524	0.4388	FALSE	TRUE	TRUE	A9I4jD	0.0116	0.0626	14716	outcome	TRUE	reported	textfile	1.81899e-09	0.0136	90989125	NA	6	finn-b-HYPOTHYROIDISM	|| id:finn-b-HYPOTHYROIDISM	TRUE	reported	igd	2	1	FALSE
			rs7850258	G	A	G	A	0.2137	-0.0009	0.6632	0.6715	FALSE	FALSE	FALSE	A9I4jD	0.0121	0.941	14734	outcome	TRUE	reported	textfile	4.11813e-50	0.0144	100549013	NA	9	finn-b-HYPOTHYROIDISM	|| id:finn-b-HYPOTHYROIDISM	TRUE	reported	igd	2	1	TRUE
			rs7872217	A	G	A	G	-0.07	-0.0056	0.6579	0.6421	FALSE	FALSE	FALSE	A9I4jD	0.0124	0.652	14287	outcome	TRUE	reported	textfile	1.05901e-06	0.0144	21573443	NA	9	finn-b-HYPOTHYROIDISM	|| id:finn-b-HYPOTHYROIDISM	TRUE	reported	igd	2	1	TRUE
			rs78782944	T	C	T	C	0.1364	-0.0281	0.09548	0.0772	FALSE	FALSE	FALSE	A9I4jD	0.0237	0.236	14287	outcome	TRUE	reported	textfile	4.06397e-09	0.0232	114663968	NA	1	finn-b-HYPOTHYROIDISM	|| id:finn-b-HYPOTHYROIDISM	TRUE	reported	igd	2	1	TRUE
			rs893065	T	G	T	G	-0.0778	-0.0158	0.1933	0.1507	FALSE	FALSE	FALSE	A9I4jD	0.0162	0.329	14717	outcome	TRUE	reported	textfile	6.699e-06	0.0173	31638706	NA	15	finn-b-HYPOTHYROIDISM	|| id:finn-b-HYPOTHYROIDISM	TRUE	reported	igd	2	1	TRUE
			rs897586	A	G	A	G	-0.0805	0.0067	0.3156	0.353	FALSE	FALSE	FALSE	A9I4jD	0.012	0.577	14733	outcome	TRUE	reported	textfile	3.83398e-08	0.0146	128193294	NA	8	finn-b-HYPOTHYROIDISM	|| id:finn-b-HYPOTHYROIDISM	TRUE	reported	igd	2	1	TRUE
			rs9271365	G	T	G	T	0.2357	0.0129	0.3712	0.4197	FALSE	FALSE	FALSE	A9I4jD	0.0116	0.266	14735	outcome	TRUE	reported	textfile	3.39938e-56	0.0149	32586794	NA	6	finn-b-HYPOTHYROIDISM	|| id:finn-b-HYPOTHYROIDISM	TRUE	reported	igd	2	1	TRUE
			rs9277557	C	T	C	T	-0.1197	0.0159	0.1919	0.2458	FALSE	FALSE	FALSE	A9I4jD	0.0134	0.235	14734	outcome	TRUE	reported	textfile	4.38026e-12	0.0173	33056694	NA	6	finn-b-HYPOTHYROIDISM	|| id:finn-b-HYPOTHYROIDISM	TRUE	reported	igd	2	1	TRUE
			rs9402691	C	G	C	G	0.0863	-0.0195	0.193	0.2059	FALSE	TRUE	FALSE	A9I4jD	0.0148	0.188	14286	outcome	TRUE	reported	textfile	5.22204e-07	0.0172	135487502	NA	6	finn-b-HYPOTHYROIDISM	|| id:finn-b-HYPOTHYROIDISM	TRUE	reported	igd	2	1	TRUE
			rs9497965	T	C	T	C	0.0935	-0.0084	0.339	0.3923	FALSE	FALSE	FALSE	A9I4jD	0.0119	0.48	14734	outcome	TRUE	reported	textfile	8.43723e-11	0.0144	148521292	NA	6	finn-b-HYPOTHYROIDISM	|| id:finn-b-HYPOTHYROIDISM	TRUE	reported	igd	2	1	TRUE
		step3	SNP	effect_allele.exposure	other_allele.exposure	effect_allele.outcome	other_allele.outcome	beta.exposure	beta.outcome	eaf.exposure	eaf.outcome	remove	palindromic	ambiguous	id.outcome	chr	pos	se.outcome	samplesize.outcome	pval.outcome	outcome	originalname.outcome	outcome.deprecated	mr_keep.outcome	data_source.outcome	proxy.outcome	target_snp.outcome	proxy_snp.outcome	target_a1.outcome	target_a2.outcome	proxy_a1.outcome	proxy_a2.outcome	se.exposure	pval.exposure	samplesize.exposure	exposure	mr_keep.exposure	pval_origin.exposure	id.exposure	data_source.exposure	action	SNP_index	mr_keep
			rs10903115	A	G	A	G	-0.0559	0.02126	0.4429	0.4242	FALSE	FALSE	FALSE	ebi-a-GCST90001836	1	25261696	0.03784	1465	0.574399	CD66b on CD66b++ myeloid cell || id:ebi-a-GCST90001836	CD66b on CD66b++ myeloid cell	CD66b on CD66b++ myeloid cell || ||	TRUE	igd	NA	NA	NA	NA	NA	NA	NA	0.0122	4.61e-06	14286	exposure	TRUE	reported	eFLpsE	textfile	2	1	TRUE
			rs10992054	T	C	T	C	-0.3705	-0.1252	0.9873	0.9843	FALSE	FALSE	FALSE	ebi-a-GCST90001836	9	92856642	0.1448	1465	0.3873	CD66b on CD66b++ myeloid cell || id:ebi-a-GCST90001836	CD66b on CD66b++ myeloid cell	CD66b on CD66b++ myeloid cell || ||	TRUE	igd	NA	NA	NA	NA	NA	NA	NA	0.0763	1.2e-06	12304	exposure	TRUE	reported	eFLpsE	textfile	2	1	TRUE
			rs11020961	A	G	A	G	0.0768	0.05609	0.8167	0.8744	FALSE	FALSE	FALSE	ebi-a-GCST90001836	11	94575608	0.05739	1465	0.3286	CD66b on CD66b++ myeloid cell || id:ebi-a-GCST90001836	CD66b on CD66b++ myeloid cell	CD66b on CD66b++ myeloid cell || ||	TRUE	igd	NA	NA	NA	NA	NA	NA	NA	0.0161	1.84e-06	14287	exposure	TRUE	reported	eFLpsE	textfile	2	1	TRUE
			rs11220506	A	G	A	G	-0.0702	-0.04259	0.1876	0.1771	FALSE	FALSE	FALSE	ebi-a-GCST90001836	11	126335329	0.0506	1465	0.4001	CD66b on CD66b++ myeloid cell || id:ebi-a-GCST90001836	CD66b on CD66b++ myeloid cell	CD66b on CD66b++ myeloid cell || ||	TRUE	igd	NA	NA	NA	NA	NA	NA	NA	0.0147	1.79e-06	14729	exposure	TRUE	reported	eFLpsE	textfile	2	1	TRUE
			rs11265488	A	G	A	G	-0.0624	-0.006364	0.4675	0.4706	FALSE	FALSE	FALSE	ebi-a-GCST90001836	1	160773957	0.0386	1465	0.8691	CD66b on CD66b++ myeloid cell || id:ebi-a-GCST90001836	CD66b on CD66b++ myeloid cell	CD66b on CD66b++ myeloid cell || ||	TRUE	igd	NA	NA	NA	NA	NA	NA	NA	0.0118	1.24e-07	14287	exposure	TRUE	reported	eFLpsE	textfile	2	1	TRUE
			rs11265493	A	G	A	G	0.2122	-0.001221	0.4066	0.3683	FALSE	FALSE	FALSE	ebi-a-GCST90001836	1	160803802	0.03908	1465	0.9751	CD66b on CD66b++ myeloid cell || id:ebi-a-GCST90001836	CD66b on CD66b++ myeloid cell	CD66b on CD66b++ myeloid cell || ||	TRUE	igd	NA	NA	NA	NA	NA	NA	NA	0.0119	3.99e-71	14287	exposure	TRUE	reported	eFLpsE	textfile	2	1	TRUE
			rs113798825	T	C	T	C	-0.3154	0.2999	0.9868	0.9959	FALSE	FALSE	FALSE	ebi-a-GCST90001836	1	233431752	0.2922	1465	0.3048	CD66b on CD66b++ myeloid cell || id:ebi-a-GCST90001836	CD66b on CD66b++ myeloid cell	CD66b on CD66b++ myeloid cell || ||	TRUE	igd	NA	NA	NA	NA	NA	NA	NA	0.0695	5.68e-06	11273	exposure	TRUE	reported	eFLpsE	textfile	2	1	TRUE
			rs114344979	T	C	T	C	0.1066	0.2153	0.0652	0.042	FALSE	FALSE	FALSE	ebi-a-GCST90001836	2	49094515	0.09444	1465	0.0227599	CD66b on CD66b++ myeloid cell || id:ebi-a-GCST90001836	CD66b on CD66b++ myeloid cell	CD66b on CD66b++ myeloid cell || ||	TRUE	igd	NA	NA	NA	NA	NA	NA	NA	0.024	8.93e-06	14724	exposure	TRUE	reported	eFLpsE	textfile	2	1	TRUE
			rs114758826	A	G	A	G	-0.1804	-0.3811	0.0393	0.0055	FALSE	FALSE	FALSE	ebi-a-GCST90001836	4	174530615	0.2554	1465	0.1359	CD66b on CD66b++ myeloid cell || id:ebi-a-GCST90001836	CD66b on CD66b++ myeloid cell	CD66b on CD66b++ myeloid cell || ||	TRUE	igd	NA	NA	NA	NA	NA	NA	NA	0.0337	8.65e-08	14728	exposure	TRUE	reported	eFLpsE	textfile	2	1	TRUE
			rs139924614	A	G	A	G	0.1618	0.09199	0.9666	0.9717	FALSE	FALSE	FALSE	ebi-a-GCST90001836	22	17214005	0.1172	1465	0.4326	CD66b on CD66b++ myeloid cell || id:ebi-a-GCST90001836	CD66b on CD66b++ myeloid cell	CD66b on CD66b++ myeloid cell || ||	TRUE	igd	NA	NA	NA	NA	NA	NA	NA	0.0348	3.33e-06	14725	exposure	TRUE	reported	eFLpsE	textfile	2	1	TRUE
			rs140189694	A	T	A	T	0.2783	0.778	0.9887	0.999	FALSE	TRUE	FALSE	ebi-a-GCST90001836	5	113042679	0.589	1465	0.1867	CD66b on CD66b++ myeloid cell || id:ebi-a-GCST90001836	CD66b on CD66b++ myeloid cell	CD66b on CD66b++ myeloid cell || ||	TRUE	igd	NA	NA	NA	NA	NA	NA	NA	0.0621	7.41e-06	12934	exposure	TRUE	reported	eFLpsE	textfile	2	1	TRUE
			rs1434219	T	C	T	C	-0.0589	-0.06995	0.4388	0.4375	FALSE	FALSE	FALSE	ebi-a-GCST90001836	2	79554556	0.03889	1465	0.0723203	CD66b on CD66b++ myeloid cell || id:ebi-a-GCST90001836	CD66b on CD66b++ myeloid cell	CD66b on CD66b++ myeloid cell || ||	TRUE	igd	NA	NA	NA	NA	NA	NA	NA	0.0123	1.68e-06	14287	exposure	TRUE	reported	eFLpsE	textfile	2	1	TRUE
			rs145111742	T	C	T	C	0.3046	-0.0168	0.0304	0.0416	FALSE	FALSE	FALSE	ebi-a-GCST90001836	9	129557272	0.09529	1465	0.86	CD66b on CD66b++ myeloid cell || id:ebi-a-GCST90001836	CD66b on CD66b++ myeloid cell	CD66b on CD66b++ myeloid cell || ||	TRUE	igd	NA	NA	NA	NA	NA	NA	NA	0.0689	9.83e-06	12304	exposure	TRUE	reported	eFLpsE	textfile	2	1	TRUE
			rs145175118	T	C	T	C	0.2308	-0.7548	0.9818	0.9976	FALSE	FALSE	FALSE	ebi-a-GCST90001836	8	92927069	0.4062	1465	0.0633301	CD66b on CD66b++ myeloid cell || id:ebi-a-GCST90001836	CD66b on CD66b++ myeloid cell	CD66b on CD66b++ myeloid cell || ||	TRUE	igd	NA	NA	NA	NA	NA	NA	NA	0.052	9.06e-06	14287	exposure	TRUE	reported	eFLpsE	textfile	2	1	TRUE
			rs147033439	A	G	A	G	0.2053	0.01964	0.0249	0.0328	FALSE	FALSE	FALSE	ebi-a-GCST90001836	1	88677329	0.1074	1465	0.8549	CD66b on CD66b++ myeloid cell || id:ebi-a-GCST90001836	CD66b on CD66b++ myeloid cell	CD66b on CD66b++ myeloid cell || ||	TRUE	igd	NA	NA	NA	NA	NA	NA	NA	0.0411	5.88e-07	14731	exposure	TRUE	reported	eFLpsE	textfile	2	1	TRUE
			rs148214660	A	G	A	G	-0.2705	0.4847	0.0131	0.0014	FALSE	FALSE	FALSE	ebi-a-GCST90001836	3	112589458	0.5003	1465	0.3328	CD66b on CD66b++ myeloid cell || id:ebi-a-GCST90001836	CD66b on CD66b++ myeloid cell	CD66b on CD66b++ myeloid cell || ||	TRUE	igd	NA	NA	NA	NA	NA	NA	NA	0.0612	9.87e-06	14287	exposure	TRUE	reported	eFLpsE	textfile	2	1	TRUE
			rs149212182	T	C	T	C	0.2642	0.08296	0.0173	0.0099	FALSE	FALSE	FALSE	ebi-a-GCST90001836	20	60283624	0.195	1465	0.6705	CD66b on CD66b++ myeloid cell || id:ebi-a-GCST90001836	CD66b on CD66b++ myeloid cell	CD66b on CD66b++ myeloid cell || ||	TRUE	igd	NA	NA	NA	NA	NA	NA	NA	0.059	7.54e-06	12321	exposure	TRUE	reported	eFLpsE	textfile	2	1	TRUE
			rs149458216	A	C	A	C	-0.2146	-0.06055	0.0182	0.0072	FALSE	FALSE	FALSE	ebi-a-GCST90001836	16	48902293	0.2124	1465	0.7756	CD66b on CD66b++ myeloid cell || id:ebi-a-GCST90001836	CD66b on CD66b++ myeloid cell	CD66b on CD66b++ myeloid cell || ||	TRUE	igd	NA	NA	NA	NA	NA	NA	NA	0.047	4.97e-06	14725	exposure	TRUE	reported	eFLpsE	textfile	2	1	TRUE
			rs149826608	A	G	A	G	-0.3587	-0.1147	0.007	0.0055	FALSE	FALSE	FALSE	ebi-a-GCST90001836	7	109234908	0.2538	1465	0.6514	CD66b on CD66b++ myeloid cell || id:ebi-a-GCST90001836	CD66b on CD66b++ myeloid cell	CD66b on CD66b++ myeloid cell || ||	TRUE	igd	NA	NA	NA	NA	NA	NA	NA	0.0807	8.8e-06	13156	exposure	TRUE	reported	eFLpsE	textfile	2	1	TRUE
			rs1574847	C	G	C	G	-0.0637	-0.0905	0.2366	0.2386	FALSE	TRUE	FALSE	ebi-a-GCST90001836	4	27611759	0.0455	1465	0.0468695	CD66b on CD66b++ myeloid cell || id:ebi-a-GCST90001836	CD66b on CD66b++ myeloid cell	CD66b on CD66b++ myeloid cell || ||	TRUE	igd	NA	NA	NA	NA	NA	NA	NA	0.0139	4.59e-06	14287	exposure	TRUE	reported	eFLpsE	textfile	2	1	TRUE
			rs2554697	A	G	A	G	0.0627	0.003074	0.6347	0.6703	FALSE	FALSE	FALSE	ebi-a-GCST90001836	8	3921805	0.03927	1465	0.9376	CD66b on CD66b++ myeloid cell || id:ebi-a-GCST90001836	CD66b on CD66b++ myeloid cell	CD66b on CD66b++ myeloid cell || ||	TRUE	igd	NA	NA	NA	NA	NA	NA	NA	0.0134	2.88e-06	11782	exposure	TRUE	reported	eFLpsE	textfile	2	1	TRUE
			rs3184504	T	C	T	C	0.116	0.02284	0.4764	0.4652	FALSE	FALSE	FALSE	ebi-a-GCST90001836	12	111884608	0.03756	1465	0.5432	CD66b on CD66b++ myeloid cell || id:ebi-a-GCST90001836	CD66b on CD66b++ myeloid cell	CD66b on CD66b++ myeloid cell || ||	TRUE	igd	NA	NA	NA	NA	NA	NA	NA	0.0128	1.27e-19	11784	exposure	TRUE	reported	eFLpsE	textfile	2	1	TRUE
			rs34826779	T	G	T	G	0.063	0.03728	0.248	0.3229	FALSE	FALSE	FALSE	ebi-a-GCST90001836	8	106570964	0.03996	1465	0.351	CD66b on CD66b++ myeloid cell || id:ebi-a-GCST90001836	CD66b on CD66b++ myeloid cell	CD66b on CD66b++ myeloid cell || ||	TRUE	igd	NA	NA	NA	NA	NA	NA	NA	0.0138	4.99e-06	14287	exposure	TRUE	reported	eFLpsE	textfile	2	1	TRUE
			rs3828139	T	C	T	C	0.0744	0.000388	0.4677	0.4884	FALSE	FALSE	FALSE	ebi-a-GCST90001836	1	44253015	0.03711	1465	0.9917	CD66b on CD66b++ myeloid cell || id:ebi-a-GCST90001836	CD66b on CD66b++ myeloid cell	CD66b on CD66b++ myeloid cell || ||	TRUE	igd	NA	NA	NA	NA	NA	NA	NA	0.0119	4.05e-10	14286	exposure	TRUE	reported	eFLpsE	textfile	2	1	TRUE
			rs4672486	A	G	A	G	0.0661	0.04291	0.4329	0.3092	FALSE	FALSE	FALSE	ebi-a-GCST90001836	2	62495209	0.04021	1465	0.286	CD66b on CD66b++ myeloid cell || id:ebi-a-GCST90001836	CD66b on CD66b++ myeloid cell	CD66b on CD66b++ myeloid cell || ||	TRUE	igd	NA	NA	NA	NA	NA	NA	NA	0.0117	1.61e-08	14720	exposure	TRUE	reported	eFLpsE	textfile	2	1	TRUE
			rs56272634	T	C	T	C	0.0704	0.04639	0.6994	0.7833	FALSE	FALSE	FALSE	ebi-a-GCST90001836	2	111846068	0.04593	1465	0.3126	CD66b on CD66b++ myeloid cell || id:ebi-a-GCST90001836	CD66b on CD66b++ myeloid cell	CD66b on CD66b++ myeloid cell || ||	TRUE	igd	NA	NA	NA	NA	NA	NA	NA	0.0126	2.31e-08	14729	exposure	TRUE	reported	eFLpsE	textfile	2	1	TRUE
			rs60006581	A	G	A	G	0.0905	-0.01671	0.9052	0.7666	FALSE	FALSE	FALSE	ebi-a-GCST90001836	21	38144075	0.04467	1465	0.708401	CD66b on CD66b++ myeloid cell || id:ebi-a-GCST90001836	CD66b on CD66b++ myeloid cell	CD66b on CD66b++ myeloid cell || ||	TRUE	igd	NA	NA	NA	NA	NA	NA	NA	0.0203	8.27e-06	14724	exposure	TRUE	reported	eFLpsE	textfile	2	1	TRUE
			rs61865960	T	C	T	C	0.2604	0.4631	0.9697	0.9983	FALSE	FALSE	FALSE	ebi-a-GCST90001836	10	95690555	0.4562	1465	0.3103	CD66b on CD66b++ myeloid cell || id:ebi-a-GCST90001836	CD66b on CD66b++ myeloid cell	CD66b on CD66b++ myeloid cell || ||	TRUE	igd	TRUE	rs61865960	rs77415932	C	T	T	G	0.0584	8.24e-06	11810	exposure	TRUE	reported	eFLpsE	textfile	2	1	TRUE
			rs6928352	A	G	A	G	-0.1074	-0.1517	0.0794	0.0263	FALSE	FALSE	FALSE	ebi-a-GCST90001836	6	614064	0.119	1465	0.2025	CD66b on CD66b++ myeloid cell || id:ebi-a-GCST90001836	CD66b on CD66b++ myeloid cell	CD66b on CD66b++ myeloid cell || ||	TRUE	igd	NA	NA	NA	NA	NA	NA	NA	0.0215	5.87e-07	14731	exposure	TRUE	reported	eFLpsE	textfile	2	1	TRUE
			rs72756898	C	G	C	G	0.2056	-0.975	0.0192	0.001	FALSE	TRUE	FALSE	ebi-a-GCST90001836	5	64185695	0.5861	1465	0.0964295	CD66b on CD66b++ myeloid cell || id:ebi-a-GCST90001836	CD66b on CD66b++ myeloid cell	CD66b on CD66b++ myeloid cell || ||	TRUE	igd	NA	NA	NA	NA	NA	NA	NA	0.0454	5.94e-06	14734	exposure	TRUE	reported	eFLpsE	textfile	2	1	TRUE
			rs72837690	T	C	T	C	-0.0776	0.01685	0.6405	0.7809	FALSE	FALSE	FALSE	ebi-a-GCST90001836	17	7088423	0.04544	1465	0.710799	CD66b on CD66b++ myeloid cell || id:ebi-a-GCST90001836	CD66b on CD66b++ myeloid cell	CD66b on CD66b++ myeloid cell || ||	TRUE	igd	NA	NA	NA	NA	NA	NA	NA	0.0125	5.37e-10	14287	exposure	TRUE	reported	eFLpsE	textfile	2	1	TRUE
			rs73173072	A	T	A	T	0.1576	0.1038	0.9675	0.9857	FALSE	TRUE	FALSE	ebi-a-GCST90001836	3	167513752	0.1585	1465	0.5126	CD66b on CD66b++ myeloid cell || id:ebi-a-GCST90001836	CD66b on CD66b++ myeloid cell	CD66b on CD66b++ myeloid cell || ||	TRUE	igd	NA	NA	NA	NA	NA	NA	NA	0.0353	8.02e-06	14718	exposure	TRUE	reported	eFLpsE	textfile	2	1	TRUE
			rs78142752	T	C	T	C	0.2288	0.918	0.0184	0.0003	FALSE	FALSE	FALSE	ebi-a-GCST90001836	5	96078542	1.812	1465	0.6125	CD66b on CD66b++ myeloid cell || id:ebi-a-GCST90001836	CD66b on CD66b++ myeloid cell	CD66b on CD66b++ myeloid cell || ||	TRUE	igd	NA	NA	NA	NA	NA	NA	NA	0.0497	4.15e-06	14734	exposure	TRUE	reported	eFLpsE	textfile	2	1	TRUE
		step4	SNP	effect_allele.exposure	other_allele.exposure	effect_allele.outcome	other_allele.outcome	beta.exposure	beta.outcome	eaf.exposure	eaf.outcome	remove	palindromic	ambiguous	id.outcome	chr	pos	se.outcome	samplesize.outcome	pval.outcome	outcome	originalname.outcome	outcome.deprecated	mr_keep.outcome	data_source.outcome	pval.exposure	samplesize.exposure	se.exposure	pos.exposure	chr.exposure	id.exposure	exposure	mr_keep.exposure	pval_origin.exposure	data_source.exposure	action	SNP_index	mr_keep
			rs10420273	C	A	C	A	-0.4197	0.0051	0.9539	0.887	FALSE	FALSE	FALSE	finn-b-HYPOTHYROIDISM	19	15177126	0.0215	NA	0.8131	Hypothyroidism (congenital or acquired) || id:finn-b-HYPOTHYROIDISM	Hypothyroidism (congenital or acquired)	Hypothyroidism (congenital or acquired) || ||	TRUE	igd	2.96797e-06	1465	0.08946	15177126	19	ebi-a-GCST90001836	|| id:ebi-a-GCST90001836	TRUE	reported	igd	2	1	TRUE
			rs11167675	A	G	A	G	0.2805	0.0421	0.099	0.07715	FALSE	FALSE	FALSE	finn-b-HYPOTHYROIDISM	5	153735817	0.0256	NA	0.1008	Hypothyroidism (congenital or acquired) || id:finn-b-HYPOTHYROIDISM	Hypothyroidism (congenital or acquired)	Hypothyroidism (congenital or acquired) || ||	TRUE	igd	9.16896e-06	1465	0.06302	153735817	5	ebi-a-GCST90001836	|| id:ebi-a-GCST90001836	TRUE	reported	igd	2	1	TRUE
			rs11632595	T	G	T	G	0.2003	-0.0254	0.2096	0.1938	FALSE	FALSE	FALSE	finn-b-HYPOTHYROIDISM	15	24995686	0.0172	NA	0.1413	Hypothyroidism (congenital or acquired) || id:finn-b-HYPOTHYROIDISM	Hypothyroidism (congenital or acquired)	Hypothyroidism (congenital or acquired) || ||	TRUE	igd	8.87197e-06	1465	0.04492	24995686	15	ebi-a-GCST90001836	|| id:ebi-a-GCST90001836	TRUE	reported	igd	2	1	TRUE
			rs116864786	C	T	C	T	0.5904	-0.0995	0.0235	0.004599	FALSE	FALSE	FALSE	finn-b-HYPOTHYROIDISM	18	39475934	0.105	NA	0.3433	Hypothyroidism (congenital or acquired) || id:finn-b-HYPOTHYROIDISM	Hypothyroidism (congenital or acquired)	Hypothyroidism (congenital or acquired) || ||	TRUE	igd	2.64899e-06	1465	0.1252	39475934	18	ebi-a-GCST90001836	|| id:ebi-a-GCST90001836	TRUE	reported	igd	2	1	TRUE
			rs12102694	G	A	G	A	0.1786	0.0184	0.4925	0.685	FALSE	FALSE	FALSE	finn-b-HYPOTHYROIDISM	16	76417625	0.0147	NA	0.2103	Hypothyroidism (congenital or acquired) || id:finn-b-HYPOTHYROIDISM	Hypothyroidism (congenital or acquired)	Hypothyroidism (congenital or acquired) || ||	TRUE	igd	1.562e-06	1465	0.03702	76417625	16	ebi-a-GCST90001836	|| id:ebi-a-GCST90001836	TRUE	reported	igd	2	1	TRUE
			rs12146661	A	G	A	G	0.2623	-0.0061	0.1519	0.08457	FALSE	FALSE	FALSE	finn-b-HYPOTHYROIDISM	11	132240457	0.0244	NA	0.802	Hypothyroidism (congenital or acquired) || id:finn-b-HYPOTHYROIDISM	Hypothyroidism (congenital or acquired)	Hypothyroidism (congenital or acquired) || ||	TRUE	igd	1.119e-06	1465	0.05364	132240457	11	ebi-a-GCST90001836	|| id:ebi-a-GCST90001836	TRUE	reported	igd	2	1	TRUE
			rs12200259	G	T	G	T	0.2541	0.0097	0.1638	0.1607	FALSE	FALSE	FALSE	finn-b-HYPOTHYROIDISM	6	12516242	0.0186	NA	0.6031	Hypothyroidism (congenital or acquired) || id:finn-b-HYPOTHYROIDISM	Hypothyroidism (congenital or acquired)	Hypothyroidism (congenital or acquired) || ||	TRUE	igd	7.08892e-07	1465	0.05102	12516242	6	ebi-a-GCST90001836	|| id:ebi-a-GCST90001836	TRUE	reported	igd	2	1	TRUE
			rs12587697	A	G	A	G	0.2354	-0.0062	0.1853	0.3192	FALSE	FALSE	FALSE	finn-b-HYPOTHYROIDISM	14	20470737	0.0146	NA	0.6699	Hypothyroidism (congenital or acquired) || id:finn-b-HYPOTHYROIDISM	Hypothyroidism (congenital or acquired)	Hypothyroidism (congenital or acquired) || ||	TRUE	igd	9.44191e-07	1465	0.04781	20470737	14	ebi-a-GCST90001836	|| id:ebi-a-GCST90001836	TRUE	reported	igd	2	1	TRUE
			rs13006137	G	A	G	A	0.4724	0.02	0.0328	0.01007	FALSE	FALSE	FALSE	finn-b-HYPOTHYROIDISM	2	154986727	0.0685	NA	0.770699	Hypothyroidism (congenital or acquired) || id:finn-b-HYPOTHYROIDISM	Hypothyroidism (congenital or acquired)	Hypothyroidism (congenital or acquired) || ||	TRUE	igd	8.22205e-06	1465	0.1055	154986727	2	ebi-a-GCST90001836	|| id:ebi-a-GCST90001836	TRUE	reported	igd	2	1	TRUE
			rs139348851	G	A	G	A	0.4539	-0.0374	0.0413	0.007865	FALSE	FALSE	FALSE	finn-b-HYPOTHYROIDISM	3	50280843	0.078	NA	0.630901	Hypothyroidism (congenital or acquired) || id:finn-b-HYPOTHYROIDISM	Hypothyroidism (congenital or acquired)	Hypothyroidism (congenital or acquired) || ||	TRUE	igd	1.71799e-06	1465	0.09449	50280843	3	ebi-a-GCST90001836	|| id:ebi-a-GCST90001836	TRUE	reported	igd	2	1	TRUE
			rs145836694	C	T	C	T	-0.5523	-0.0182	0.0242	0.01875	FALSE	FALSE	FALSE	finn-b-HYPOTHYROIDISM	6	106222810	0.0507	NA	0.719399	Hypothyroidism (congenital or acquired) || id:finn-b-HYPOTHYROIDISM	Hypothyroidism (congenital or acquired)	Hypothyroidism (congenital or acquired) || ||	TRUE	igd	3.71903e-06	1465	0.1189	106222810	6	ebi-a-GCST90001836	|| id:ebi-a-GCST90001836	TRUE	reported	igd	2	1	TRUE
			rs149073662	A	G	A	G	0.3103	0.0259	0.0819	0.02544	FALSE	FALSE	FALSE	finn-b-HYPOTHYROIDISM	1	9801707	0.0438	NA	0.5553	Hypothyroidism (congenital or acquired) || id:finn-b-HYPOTHYROIDISM	Hypothyroidism (congenital or acquired)	Hypothyroidism (congenital or acquired) || ||	TRUE	igd	4.48601e-06	1465	0.06739	9801707	1	ebi-a-GCST90001836	|| id:ebi-a-GCST90001836	TRUE	reported	igd	2	1	TRUE
			rs2160808	G	C	G	C	-0.2016	0.0025	0.7478	0.8434	FALSE	TRUE	FALSE	finn-b-HYPOTHYROIDISM	18	28147641	0.0188	NA	0.8937	Hypothyroidism (congenital or acquired) || id:finn-b-HYPOTHYROIDISM	Hypothyroidism (congenital or acquired)	Hypothyroidism (congenital or acquired) || ||	TRUE	igd	2.073e-06	1465	0.04231	28147641	18	ebi-a-GCST90001836	|| id:ebi-a-GCST90001836	TRUE	reported	igd	2	1	TRUE
			rs306580	G	A	G	A	-0.1823	0.0104	0.4512	0.394	FALSE	FALSE	FALSE	finn-b-HYPOTHYROIDISM	5	94060445	0.0139	NA	0.4543	Hypothyroidism (congenital or acquired) || id:finn-b-HYPOTHYROIDISM	Hypothyroidism (congenital or acquired)	Hypothyroidism (congenital or acquired) || ||	TRUE	igd	1.63501e-06	1465	0.03787	94060445	5	ebi-a-GCST90001836	|| id:ebi-a-GCST90001836	TRUE	reported	igd	2	1	TRUE
			rs4361470	C	G	C	G	-0.4292	0.0038	0.0451	0.06863	FALSE	TRUE	FALSE	finn-b-HYPOTHYROIDISM	5	55418144	0.0271	NA	0.8875	Hypothyroidism (congenital or acquired) || id:finn-b-HYPOTHYROIDISM	Hypothyroidism (congenital or acquired)	Hypothyroidism (congenital or acquired) || ||	TRUE	igd	2.01999e-06	1465	0.08996	55418144	5	ebi-a-GCST90001836	|| id:ebi-a-GCST90001836	TRUE	reported	igd	2	1	TRUE
			rs4801859	T	A	T	A	0.1998	0.0095	0.2928	0.2181	FALSE	TRUE	FALSE	finn-b-HYPOTHYROIDISM	19	39221947	0.0164	NA	0.561699	Hypothyroidism (congenital or acquired) || id:finn-b-HYPOTHYROIDISM	Hypothyroidism (congenital or acquired)	Hypothyroidism (congenital or acquired) || ||	TRUE	igd	1.28201e-06	1465	0.04109	39221947	19	ebi-a-GCST90001836	|| id:ebi-a-GCST90001836	TRUE	reported	igd	2	1	TRUE
			rs60449345	A	G	A	G	1.146	0.09	0.0055	0.0005047	FALSE	FALSE	FALSE	finn-b-HYPOTHYROIDISM	5	162617092	0.3059	NA	0.7687	Hypothyroidism (congenital or acquired) || id:finn-b-HYPOTHYROIDISM	Hypothyroidism (congenital or acquired)	Hypothyroidism (congenital or acquired) || ||	TRUE	igd	7.42198e-06	1465	0.2549	162617092	5	ebi-a-GCST90001836	|| id:ebi-a-GCST90001836	TRUE	reported	igd	2	1	TRUE
			rs62206422	C	G	C	G	0.1858	-0.0028	0.3601	0.1414	FALSE	TRUE	FALSE	finn-b-HYPOTHYROIDISM	20	36239708	0.0196	NA	0.8866	Hypothyroidism (congenital or acquired) || id:finn-b-HYPOTHYROIDISM	Hypothyroidism (congenital or acquired)	Hypothyroidism (congenital or acquired) || ||	TRUE	igd	3.71801e-06	1465	0.04	36239708	20	ebi-a-GCST90001836	|| id:ebi-a-GCST90001836	TRUE	reported	igd	2	1	TRUE
			rs72696815	T	C	T	C	0.2682	-0.0021	0.1143	0.08405	FALSE	FALSE	FALSE	finn-b-HYPOTHYROIDISM	14	95115530	0.0246	NA	0.9315	Hypothyroidism (congenital or acquired) || id:finn-b-HYPOTHYROIDISM	Hypothyroidism (congenital or acquired)	Hypothyroidism (congenital or acquired) || ||	TRUE	igd	6.04603e-06	1465	0.05906	95115530	14	ebi-a-GCST90001836	|| id:ebi-a-GCST90001836	TRUE	reported	igd	2	1	TRUE
			rs73195476	A	C	A	C	-2.045	0.1522	0.0017	0.03084	FALSE	FALSE	FALSE	finn-b-HYPOTHYROIDISM	21	33469682	0.0396	NA	0.000122501	Hypothyroidism (congenital or acquired) || id:finn-b-HYPOTHYROIDISM	Hypothyroidism (congenital or acquired)	Hypothyroidism (congenital or acquired) || ||	TRUE	igd	4.539e-06	1465	0.4442	33469682	21	ebi-a-GCST90001836	|| id:ebi-a-GCST90001836	TRUE	reported	igd	2	1	TRUE
			rs77600362	C	T	C	T	0.4929	0.0689	0.0311	0.02025	FALSE	FALSE	FALSE	finn-b-HYPOTHYROIDISM	11	6574904	0.0495	NA	0.1636	Hypothyroidism (congenital or acquired) || id:finn-b-HYPOTHYROIDISM	Hypothyroidism (congenital or acquired)	Hypothyroidism (congenital or acquired) || ||	TRUE	igd	5.44302e-06	1465	0.108	6574904	11	ebi-a-GCST90001836	|| id:ebi-a-GCST90001836	TRUE	reported	igd	2	1	TRUE
			rs77955327	C	A	C	A	-0.4469	0.0143	0.0392	0.02965	FALSE	FALSE	FALSE	finn-b-HYPOTHYROIDISM	6	39069699	0.0406	NA	0.7247	Hypothyroidism (congenital or acquired) || id:finn-b-HYPOTHYROIDISM	Hypothyroidism (congenital or acquired)	Hypothyroidism (congenital or acquired) || ||	TRUE	igd	2.711e-06	1465	0.09488	39069699	6	ebi-a-GCST90001836	|| id:ebi-a-GCST90001836	TRUE	reported	igd	2	1	TRUE
			rs78927876	T	C	T	C	0.5313	0.0506	0.0266	0.03282	FALSE	FALSE	FALSE	finn-b-HYPOTHYROIDISM	17	78878134	0.0382	NA	0.1853	Hypothyroidism (congenital or acquired) || id:finn-b-HYPOTHYROIDISM	Hypothyroidism (congenital or acquired)	Hypothyroidism (congenital or acquired) || ||	TRUE	igd	6.32893e-06	1465	0.1172	78878134	17	ebi-a-GCST90001836	|| id:ebi-a-GCST90001836	TRUE	reported	igd	2	1	TRUE
			rs79450248	G	T	G	T	0.8678	-0.0029	0.0092	0.03233	FALSE	FALSE	FALSE	finn-b-HYPOTHYROIDISM	9	19369066	0.0387	NA	0.9403	Hypothyroidism (congenital or acquired) || id:finn-b-HYPOTHYROIDISM	Hypothyroidism (congenital or acquired)	Hypothyroidism (congenital or acquired) || ||	TRUE	igd	7.72503e-06	1465	0.1933	19369066	9	ebi-a-GCST90001836	|| id:ebi-a-GCST90001836	TRUE	reported	igd	2	1	TRUE
			rs8143049	T	C	T	C	0.2696	0.0107	0.1034	0.05395	FALSE	FALSE	FALSE	finn-b-HYPOTHYROIDISM	22	43455246	0.0302	NA	0.723299	Hypothyroidism (congenital or acquired) || id:finn-b-HYPOTHYROIDISM	Hypothyroidism (congenital or acquired)	Hypothyroidism (congenital or acquired) || ||	TRUE	igd	8.65605e-06	1465	0.06039	43455246	22	ebi-a-GCST90001836	|| id:ebi-a-GCST90001836	TRUE	reported	igd	2	1	TRUE
GCST90274807	ebi-a-GCST90001856	step1	SNP	effect_allele.exposure	other_allele.exposure	effect_allele.outcome	other_allele.outcome	beta.exposure	beta.outcome	eaf.exposure	eaf.outcome	remove	palindromic	ambiguous	id.outcome	chr	pos	se.outcome	samplesize.outcome	pval.outcome	outcome	originalname.outcome	outcome.deprecated	mr_keep.outcome	data_source.outcome	proxy.outcome	target_snp.outcome	proxy_snp.outcome	target_a1.outcome	target_a2.outcome	proxy_a1.outcome	proxy_a2.outcome	se.exposure	pval.exposure	samplesize.exposure	exposure	mr_keep.exposure	pval_origin.exposure	id.exposure	data_source.exposure	action	SNP_index	mr_keep
			rs112421516	A	G	A	G	0.1935	-0.0323	0.9708	0.97995	FALSE	FALSE	FALSE	finn-b-HYPOTHYROIDISM	1	67400701	0.0502	NA	0.5196	Hypothyroidism (congenital or acquired) || id:finn-b-HYPOTHYROIDISM	Hypothyroidism (congenital or acquired)	Hypothyroidism (congenital or acquired) || ||	TRUE	igd	NA	NA	NA	NA	NA	NA	NA	0.0435	8.66e-06	11336	exposure	TRUE	reported	3YEhas	textfile	2	1	TRUE
			rs114209791	A	G	A	G	-0.2134	-0.1084	0.9756	0.98191	FALSE	FALSE	FALSE	finn-b-HYPOTHYROIDISM	2	52215130	0.0519	NA	0.0369199	Hypothyroidism (congenital or acquired) || id:finn-b-HYPOTHYROIDISM	Hypothyroidism (congenital or acquired)	Hypothyroidism (congenital or acquired) || ||	TRUE	igd	NA	NA	NA	NA	NA	NA	NA	0.046	3.5e-06	11784	exposure	TRUE	reported	3YEhas	textfile	2	1	TRUE
			rs114363239	T	C	T	C	-0.2372	-0.0875	0.0189	0.009865	FALSE	FALSE	FALSE	finn-b-HYPOTHYROIDISM	1	41433965	0.0697	NA	0.2094	Hypothyroidism (congenital or acquired) || id:finn-b-HYPOTHYROIDISM	Hypothyroidism (congenital or acquired)	Hypothyroidism (congenital or acquired) || ||	TRUE	igd	NA	NA	NA	NA	NA	NA	NA	0.0487	1.11e-06	11782	exposure	TRUE	reported	3YEhas	textfile	2	1	TRUE
			rs115191082	T	G	T	G	-0.2543	-0.0662	0.0149	0.006068	FALSE	FALSE	FALSE	finn-b-HYPOTHYROIDISM	1	104640701	0.0881	NA	0.4522	Hypothyroidism (congenital or acquired) || id:finn-b-HYPOTHYROIDISM	Hypothyroidism (congenital or acquired)	Hypothyroidism (congenital or acquired) || ||	TRUE	igd	NA	NA	NA	NA	NA	NA	NA	0.0561	5.82e-06	11294	exposure	TRUE	reported	3YEhas	textfile	2	1	TRUE
			rs117977288	T	G	T	G	-0.1546	0.0022	0.9553	0.95306	FALSE	FALSE	FALSE	finn-b-HYPOTHYROIDISM	16	80689313	0.0321	NA	0.9451	Hypothyroidism (congenital or acquired) || id:finn-b-HYPOTHYROIDISM	Hypothyroidism (congenital or acquired)	Hypothyroidism (congenital or acquired) || ||	TRUE	igd	NA	NA	NA	NA	NA	NA	NA	0.0316	9.96e-07	11784	exposure	TRUE	reported	3YEhas	textfile	2	1	TRUE
			rs12498781	A	G	A	G	0.0635	0.0004	0.3202	0.2159	FALSE	FALSE	FALSE	finn-b-HYPOTHYROIDISM	4	133183457	0.0165	NA	0.9826	Hypothyroidism (congenital or acquired) || id:finn-b-HYPOTHYROIDISM	Hypothyroidism (congenital or acquired)	Hypothyroidism (congenital or acquired) || ||	TRUE	igd	NA	NA	NA	NA	NA	NA	NA	0.0137	3.57e-06	11763	exposure	TRUE	reported	3YEhas	textfile	2	1	TRUE
			rs12969831	A	G	A	G	0.1474	0.1263	0.9399	0.97985	FALSE	FALSE	FALSE	finn-b-HYPOTHYROIDISM	18	74247282	0.0503	NA	0.0120801	Hypothyroidism (congenital or acquired) || id:finn-b-HYPOTHYROIDISM	Hypothyroidism (congenital or acquired)	Hypothyroidism (congenital or acquired) || ||	TRUE	igd	NA	NA	NA	NA	NA	NA	NA	0.0331	8.46e-06	11336	exposure	TRUE	reported	3YEhas	textfile	2	1	TRUE
			rs13421547	T	C	T	C	0.147	0.0227	0.044	0.06156	FALSE	FALSE	FALSE	finn-b-HYPOTHYROIDISM	2	13940522	0.0281	NA	0.4203	Hypothyroidism (congenital or acquired) || id:finn-b-HYPOTHYROIDISM	Hypothyroidism (congenital or acquired)	Hypothyroidism (congenital or acquired) || ||	TRUE	igd	NA	NA	NA	NA	NA	NA	NA	0.0325	6.09e-06	11784	exposure	TRUE	reported	3YEhas	textfile	2	1	TRUE
			rs138771212	A	G	A	G	-0.3596	0.0612	0.9909	0.993534	FALSE	FALSE	FALSE	finn-b-HYPOTHYROIDISM	8	68839107	0.0853	NA	0.4729	Hypothyroidism (congenital or acquired) || id:finn-b-HYPOTHYROIDISM	Hypothyroidism (congenital or acquired)	Hypothyroidism (congenital or acquired) || ||	TRUE	igd	NA	NA	NA	NA	NA	NA	NA	0.0778	3.8e-06	11336	exposure	TRUE	reported	3YEhas	textfile	2	1	TRUE
			rs143181662	T	C	T	C	0.0719	0.0258	0.5043	0.532	FALSE	FALSE	FALSE	finn-b-HYPOTHYROIDISM	7	17757788	0.0136	NA	0.0584104	Hypothyroidism (congenital or acquired) || id:finn-b-HYPOTHYROIDISM	Hypothyroidism (congenital or acquired)	Hypothyroidism (congenital or acquired) || ||	TRUE	igd	TRUE	rs143181662	rs2110013	C	T	A	G	0.0156	4.05e-06	8587	exposure	TRUE	reported	3YEhas	textfile	2	1	TRUE
			rs143409618	T	C	T	C	-0.2247	0.0193	0.0541	0.05265	FALSE	FALSE	FALSE	finn-b-HYPOTHYROIDISM	13	112575760	0.0304	NA	0.5246	Hypothyroidism (congenital or acquired) || id:finn-b-HYPOTHYROIDISM	Hypothyroidism (congenital or acquired)	Hypothyroidism (congenital or acquired) || ||	TRUE	igd	NA	NA	NA	NA	NA	NA	NA	0.0504	8.26e-06	11784	exposure	TRUE	reported	3YEhas	textfile	2	1	TRUE
			rs146918864	T	C	T	C	-0.2551	-0.0103	0.0228	0.03979	FALSE	FALSE	FALSE	finn-b-HYPOTHYROIDISM	2	141913966	0.035	NA	0.768399	Hypothyroidism (congenital or acquired) || id:finn-b-HYPOTHYROIDISM	Hypothyroidism (congenital or acquired)	Hypothyroidism (congenital or acquired) || ||	TRUE	igd	NA	NA	NA	NA	NA	NA	NA	0.0515	7.29e-07	11438	exposure	TRUE	reported	3YEhas	textfile	2	1	TRUE
			rs188205021	T	C	T	C	-0.222	0.0407	0.0255	0.01114	FALSE	FALSE	FALSE	finn-b-HYPOTHYROIDISM	11	100596026	0.0652	NA	0.5324	Hypothyroidism (congenital or acquired) || id:finn-b-HYPOTHYROIDISM	Hypothyroidism (congenital or acquired)	Hypothyroidism (congenital or acquired) || ||	TRUE	igd	NA	NA	NA	NA	NA	NA	NA	0.0427	2e-07	11774	exposure	TRUE	reported	3YEhas	textfile	2	1	TRUE
			rs2285212	T	C	T	C	-0.1112	-0.0333	0.9158	0.91251	FALSE	FALSE	FALSE	finn-b-HYPOTHYROIDISM	1	169461481	0.0241	NA	0.168	Hypothyroidism (congenital or acquired) || id:finn-b-HYPOTHYROIDISM	Hypothyroidism (congenital or acquired)	Hypothyroidism (congenital or acquired) || ||	TRUE	igd	NA	NA	NA	NA	NA	NA	NA	0.0248	7.33e-06	11336	exposure	TRUE	reported	3YEhas	textfile	2	1	TRUE
			rs28542561	T	C	T	C	-0.1753	-0.0216	0.965	0.9607	FALSE	FALSE	FALSE	finn-b-HYPOTHYROIDISM	15	23769949	0.0352	NA	0.5381	Hypothyroidism (congenital or acquired) || id:finn-b-HYPOTHYROIDISM	Hypothyroidism (congenital or acquired)	Hypothyroidism (congenital or acquired) || ||	TRUE	igd	NA	NA	NA	NA	NA	NA	NA	0.0372	2.45e-06	11774	exposure	TRUE	reported	3YEhas	textfile	2	1	TRUE
			rs34172193	A	G	A	G	-0.2175	0.0346	0.02	0.006708	FALSE	FALSE	FALSE	finn-b-HYPOTHYROIDISM	6	112451601	0.0848	NA	0.683299	Hypothyroidism (congenital or acquired) || id:finn-b-HYPOTHYROIDISM	Hypothyroidism (congenital or acquired)	Hypothyroidism (congenital or acquired) || ||	TRUE	igd	NA	NA	NA	NA	NA	NA	NA	0.0488	8.31e-06	10918	exposure	TRUE	reported	3YEhas	textfile	2	1	TRUE
			rs34691354	C	G	C	G	0.0651	-0.0027	0.6659	0.6954	FALSE	TRUE	FALSE	finn-b-HYPOTHYROIDISM	18	75094435	0.0148	NA	0.8575	Hypothyroidism (congenital or acquired) || id:finn-b-HYPOTHYROIDISM	Hypothyroidism (congenital or acquired)	Hypothyroidism (congenital or acquired) || ||	TRUE	igd	NA	NA	NA	NA	NA	NA	NA	0.0143	5.3e-06	11336	exposure	TRUE	reported	3YEhas	textfile	2	1	TRUE
			rs35508685	T	C	T	C	0.1688	0.0581	0.9672	0.98211	FALSE	FALSE	FALSE	finn-b-HYPOTHYROIDISM	2	213241261	0.0518	NA	0.2621	Hypothyroidism (congenital or acquired) || id:finn-b-HYPOTHYROIDISM	Hypothyroidism (congenital or acquired)	Hypothyroidism (congenital or acquired) || ||	TRUE	igd	NA	NA	NA	NA	NA	NA	NA	0.0373	6.03e-06	11782	exposure	TRUE	reported	3YEhas	textfile	2	1	TRUE
			rs383039	A	G	A	G	-0.0698	0.0109	0.2136	0.1923	FALSE	FALSE	FALSE	finn-b-HYPOTHYROIDISM	1	242399370	0.0173	NA	0.530401	Hypothyroidism (congenital or acquired) || id:finn-b-HYPOTHYROIDISM	Hypothyroidism (congenital or acquired)	Hypothyroidism (congenital or acquired) || ||	TRUE	igd	NA	NA	NA	NA	NA	NA	NA	0.0156	7.66e-06	11783	exposure	TRUE	reported	3YEhas	textfile	2	1	TRUE
			rs61992201	T	G	T	G	0.0888	0.0299	0.1397	0.1023	FALSE	FALSE	FALSE	finn-b-HYPOTHYROIDISM	14	48507353	0.0226	NA	0.1856	Hypothyroidism (congenital or acquired) || id:finn-b-HYPOTHYROIDISM	Hypothyroidism (congenital or acquired)	Hypothyroidism (congenital or acquired) || ||	TRUE	igd	NA	NA	NA	NA	NA	NA	NA	0.0201	9.97e-06	10267	exposure	TRUE	reported	3YEhas	textfile	2	1	TRUE
			rs6952803	A	G	A	G	0.2776	-0.0164	0.9804	0.999121	FALSE	FALSE	FALSE	finn-b-HYPOTHYROIDISM	7	54991055	0.2499	NA	0.9476	Hypothyroidism (congenital or acquired) || id:finn-b-HYPOTHYROIDISM	Hypothyroidism (congenital or acquired)	Hypothyroidism (congenital or acquired) || ||	TRUE	igd	NA	NA	NA	NA	NA	NA	NA	0.0597	3.32e-06	10849	exposure	TRUE	reported	3YEhas	textfile	2	1	TRUE
			rs72633862	T	G	T	G	-0.1722	-0.0219	0.0444	0.04126	FALSE	FALSE	FALSE	finn-b-HYPOTHYROIDISM	1	9746065	0.0345	NA	0.5255	Hypothyroidism (congenital or acquired) || id:finn-b-HYPOTHYROIDISM	Hypothyroidism (congenital or acquired)	Hypothyroidism (congenital or acquired) || ||	TRUE	igd	NA	NA	NA	NA	NA	NA	NA	0.0376	4.65e-06	11774	exposure	TRUE	reported	3YEhas	textfile	2	1	TRUE
			rs72659995	T	C	T	C	-0.1232	-0.0173	0.9142	0.92014	FALSE	FALSE	FALSE	finn-b-HYPOTHYROIDISM	14	21169862	0.0259	NA	0.505	Hypothyroidism (congenital or acquired) || id:finn-b-HYPOTHYROIDISM	Hypothyroidism (congenital or acquired)	Hypothyroidism (congenital or acquired) || ||	TRUE	igd	NA	NA	NA	NA	NA	NA	NA	0.0267	3.95e-06	11336	exposure	TRUE	reported	3YEhas	textfile	2	1	TRUE
			rs73192044	A	G	A	G	-0.1066	0.0145	0.9032	0.8948	FALSE	FALSE	FALSE	finn-b-HYPOTHYROIDISM	3	119431497	0.0222	NA	0.5147	Hypothyroidism (congenital or acquired) || id:finn-b-HYPOTHYROIDISM	Hypothyroidism (congenital or acquired)	Hypothyroidism (congenital or acquired) || ||	TRUE	igd	NA	NA	NA	NA	NA	NA	NA	0.0237	6.86e-06	11336	exposure	TRUE	reported	3YEhas	textfile	2	1	TRUE
		step2	SNP	effect_allele.exposure	other_allele.exposure	effect_allele.outcome	other_allele.outcome	beta.exposure	beta.outcome	eaf.exposure	eaf.outcome	remove	palindromic	ambiguous	id.outcome	se.outcome	pval.outcome	samplesize.outcome	outcome	mr_keep.outcome	pval_origin.outcome	data_source.outcome	pval.exposure	se.exposure	pos.exposure	samplesize.exposure	chr.exposure	id.exposure	exposure	mr_keep.exposure	pval_origin.exposure	data_source.exposure	action	SNP_index	mr_keep
			rs10172142	C	G	C	G	0.1274	0.0322	0.06072	0.0602	FALSE	TRUE	FALSE	w3kYgV	0.0295	0.275	11336	outcome	TRUE	reported	textfile	9.17698e-06	0.0287	52006164	NA	2	finn-b-HYPOTHYROIDISM	|| id:finn-b-HYPOTHYROIDISM	TRUE	reported	igd	2	1	TRUE
			rs1034391	C	T	C	T	0.0633	-0.0085	0.4982	0.5583	FALSE	FALSE	FALSE	w3kYgV	0.0133	0.523	11774	outcome	TRUE	reported	textfile	3.571e-06	0.0137	12613477	NA	16	finn-b-HYPOTHYROIDISM	|| id:finn-b-HYPOTHYROIDISM	TRUE	reported	igd	2	1	TRUE
			rs10494077	A	G	A	G	0.1156	0.0171	0.2159	0.2317	FALSE	FALSE	FALSE	w3kYgV	0.0152	0.261	11779	outcome	TRUE	reported	textfile	2.08113e-12	0.0164	108338345	NA	1	finn-b-HYPOTHYROIDISM	|| id:finn-b-HYPOTHYROIDISM	TRUE	reported	igd	2	1	TRUE
			rs10760344	T	G	T	G	0.1034	-0.0029	0.3472	0.3455	FALSE	FALSE	FALSE	w3kYgV	0.0134	0.829	11779	outcome	TRUE	reported	textfile	4.96249e-13	0.0143	127026282	NA	9	finn-b-HYPOTHYROIDISM	|| id:finn-b-HYPOTHYROIDISM	TRUE	reported	igd	2	1	TRUE
			rs10820727	A	G	A	G	-0.1031	0.0352	0.1222	0.1367	FALSE	FALSE	FALSE	w3kYgV	0.0201	0.0799	11336	outcome	TRUE	reported	textfile	7.91699e-07	0.0209	99257987	NA	9	finn-b-HYPOTHYROIDISM	|| id:finn-b-HYPOTHYROIDISM	TRUE	reported	igd	2	1	TRUE
			rs10974437	G	A	G	A	-0.1028	-0.0158	0.1696	0.2603	FALSE	FALSE	FALSE	w3kYgV	0.0153	0.302	11335	outcome	TRUE	reported	textfile	1.72199e-08	0.0182	4285547	NA	9	finn-b-HYPOTHYROIDISM	|| id:finn-b-HYPOTHYROIDISM	TRUE	reported	igd	2	1	TRUE
			rs11077800	G	A	G	A	0.14	0.0342	0.05086	0.0525	FALSE	FALSE	FALSE	w3kYgV	0.0292	0.242	11782	outcome	TRUE	reported	textfile	5.89495e-06	0.0309	73976015	NA	17	finn-b-HYPOTHYROIDISM	|| id:finn-b-HYPOTHYROIDISM	TRUE	reported	igd	2	1	TRUE
			rs11171710	A	G	A	G	-0.0764	0.0005	0.4461	0.4537	FALSE	FALSE	FALSE	w3kYgV	0.0137	0.971	11336	outcome	TRUE	reported	textfile	2.97303e-08	0.0138	56368078	NA	12	finn-b-HYPOTHYROIDISM	|| id:finn-b-HYPOTHYROIDISM	TRUE	reported	igd	2	1	TRUE
			rs11255797	A	G	A	G	-0.0952	-0.0044	0.1233	0.1912	FALSE	FALSE	FALSE	w3kYgV	0.0164	0.788	11772	outcome	TRUE	reported	textfile	4.22396e-06	0.0207	8697153	NA	10	finn-b-HYPOTHYROIDISM	|| id:finn-b-HYPOTHYROIDISM	TRUE	reported	igd	2	1	TRUE
			rs1203943	C	T	C	T	0.0947	-0.0038	0.7936	0.7724	FALSE	FALSE	FALSE	w3kYgV	0.0152	0.803	11781	outcome	TRUE	reported	textfile	1.80601e-08	0.0168	22596825	NA	20	finn-b-HYPOTHYROIDISM	|| id:finn-b-HYPOTHYROIDISM	TRUE	reported	igd	2	1	TRUE
			rs12175489	A	G	A	G	-0.1526	-0.0015	0.1529	0.1456	FALSE	FALSE	FALSE	w3kYgV	0.0188	0.936	11756	outcome	TRUE	reported	textfile	1.46487e-15	0.0191	31377587	NA	6	finn-b-HYPOTHYROIDISM	|| id:finn-b-HYPOTHYROIDISM	TRUE	reported	igd	2	1	TRUE
			rs12208103	T	C	T	C	0.0618	-0.0042	0.407	0.3977	FALSE	FALSE	FALSE	w3kYgV	0.0142	0.767	11336	outcome	TRUE	reported	textfile	9.3981e-06	0.014	107442431	NA	6	finn-b-HYPOTHYROIDISM	|| id:finn-b-HYPOTHYROIDISM	TRUE	reported	igd	2	1	TRUE
			rs12272305	A	G	A	G	-0.1276	0.0022	0.07416	0.0579	FALSE	FALSE	FALSE	w3kYgV	0.0272	0.936	11784	outcome	TRUE	reported	textfile	1.079e-06	0.0262	116839938	NA	11	finn-b-HYPOTHYROIDISM	|| id:finn-b-HYPOTHYROIDISM	TRUE	reported	igd	2	1	TRUE
			rs12348448	G	A	G	A	-0.0832	0.0141	0.3663	0.415	FALSE	FALSE	FALSE	w3kYgV	0.0148	0.341	11336	outcome	TRUE	reported	textfile	9.29394e-09	0.0145	5525775	NA	9	finn-b-HYPOTHYROIDISM	|| id:finn-b-HYPOTHYROIDISM	TRUE	reported	igd	2	1	TRUE
			rs1317983	C	T	C	T	0.1137	-0.0122	0.6832	0.6955	FALSE	FALSE	FALSE	w3kYgV	0.0145	0.4	11336	outcome	TRUE	reported	textfile	1.12202e-14	0.0147	43806335	NA	6	finn-b-HYPOTHYROIDISM	|| id:finn-b-HYPOTHYROIDISM	TRUE	reported	igd	2	1	TRUE
			rs13253647	A	G	A	G	-0.0695	-0.0039	0.3949	0.3639	FALSE	FALSE	FALSE	w3kYgV	0.0134	0.771	11767	outcome	TRUE	reported	textfile	5.59706e-07	0.0139	61767908	NA	8	finn-b-HYPOTHYROIDISM	|| id:finn-b-HYPOTHYROIDISM	TRUE	reported	igd	2	1	TRUE
			rs143117642	A	G	A	G	-0.2064	0.035	0.03962	0.0343	FALSE	FALSE	FALSE	w3kYgV	0.0396	0.377	11774	outcome	TRUE	reported	textfile	3.67697e-09	0.035	6131244	NA	10	finn-b-HYPOTHYROIDISM	|| id:finn-b-HYPOTHYROIDISM	TRUE	reported	igd	2	1	TRUE
			rs143757508	A	G	A	G	0.4752	-0.1318	0.004164	0.0095	FALSE	FALSE	FALSE	w3kYgV	0.0828	0.111	8709	outcome	TRUE	reported	textfile	5.40705e-06	0.1045	79298556	NA	3	finn-b-HYPOTHYROIDISM	|| id:finn-b-HYPOTHYROIDISM	TRUE	reported	igd	2	1	TRUE
			rs144309607	T	C	T	C	-0.2006	0.0305	0.02994	0.0474	FALSE	FALSE	FALSE	w3kYgV	0.0333	0.36	10711	outcome	TRUE	reported	textfile	5.64001e-07	0.0401	10492274	NA	19	finn-b-HYPOTHYROIDISM	|| id:finn-b-HYPOTHYROIDISM	TRUE	reported	igd	2	1	TRUE
			rs144836391	T	C	T	C	-0.1176	-0.0264	0.08548	0.0558	FALSE	FALSE	FALSE	w3kYgV	0.0317	0.405	11769	outcome	TRUE	reported	textfile	1.93099e-06	0.0247	93250704	NA	15	finn-b-HYPOTHYROIDISM	|| id:finn-b-HYPOTHYROIDISM	TRUE	reported	igd	2	1	TRUE
			rs151161006	G	C	G	C	-0.2646	0.0397	0.01764	0.0303	FALSE	TRUE	FALSE	w3kYgV	0.0462	0.39	10272	outcome	TRUE	reported	textfile	9.23507e-07	0.0539	105158549	NA	14	finn-b-HYPOTHYROIDISM	|| id:finn-b-HYPOTHYROIDISM	TRUE	reported	igd	2	1	TRUE
			rs1534430	T	C	T	C	-0.0842	0.0003	0.4148	0.4001	FALSE	FALSE	FALSE	w3kYgV	0.0137	0.983	11336	outcome	TRUE	reported	textfile	8.64092e-10	0.0137	12644736	NA	2	finn-b-HYPOTHYROIDISM	|| id:finn-b-HYPOTHYROIDISM	TRUE	reported	igd	2	1	TRUE
			rs17008423	T	C	T	C	-0.1186	-0.0153	0.12	0.1824	FALSE	FALSE	FALSE	w3kYgV	0.0167	0.36	11782	outcome	TRUE	reported	textfile	2.329e-08	0.0212	149624705	NA	4	finn-b-HYPOTHYROIDISM	|| id:finn-b-HYPOTHYROIDISM	TRUE	reported	igd	2	1	TRUE
			rs17364832	G	T	G	T	0.0909	0.0012	0.293	0.2769	FALSE	FALSE	FALSE	w3kYgV	0.015	0.936	11336	outcome	TRUE	reported	textfile	1.05599e-09	0.0149	24786915	NA	13	finn-b-HYPOTHYROIDISM	|| id:finn-b-HYPOTHYROIDISM	TRUE	reported	igd	2	1	TRUE
			rs17490285	G	A	G	A	-0.1467	-0.0089	0.05298	0.1126	FALSE	FALSE	FALSE	w3kYgV	0.0214	0.677	11336	outcome	TRUE	reported	textfile	1.77198e-06	0.0307	72279703	NA	14	finn-b-HYPOTHYROIDISM	|| id:finn-b-HYPOTHYROIDISM	TRUE	reported	igd	2	1	TRUE
			rs17647739	G	A	G	A	-0.1359	0.0432	0.05645	0.0889	FALSE	FALSE	FALSE	w3kYgV	0.0248	0.0815	11336	outcome	TRUE	reported	textfile	4.58997e-06	0.0297	38517147	NA	15	finn-b-HYPOTHYROIDISM	|| id:finn-b-HYPOTHYROIDISM	TRUE	reported	igd	2	1	TRUE
			rs17773965	T	C	T	C	-0.0818	0.0032	0.2442	0.1452	FALSE	FALSE	FALSE	w3kYgV	0.0193	0.868	11336	outcome	TRUE	reported	textfile	2.45901e-07	0.0158	217631338	NA	2	finn-b-HYPOTHYROIDISM	|| id:finn-b-HYPOTHYROIDISM	TRUE	reported	igd	2	1	TRUE
			rs17786733	A	T	A	T	0.0785	-0.026	0.4295	0.4046	FALSE	TRUE	TRUE	w3kYgV	0.013	0.0455	11771	outcome	TRUE	reported	textfile	1.17701e-08	0.0138	1410929	NA	2	finn-b-HYPOTHYROIDISM	|| id:finn-b-HYPOTHYROIDISM	TRUE	reported	igd	2	1	FALSE
			rs1797071	C	T	C	T	-0.0678	-0.0006	0.3736	0.3553	FALSE	FALSE	FALSE	w3kYgV	0.0142	0.966	11336	outcome	TRUE	reported	textfile	1.422e-06	0.0141	218581509	NA	1	finn-b-HYPOTHYROIDISM	|| id:finn-b-HYPOTHYROIDISM	TRUE	reported	igd	2	1	TRUE
			rs1892548	C	T	C	T	-0.069	0.0187	0.6945	0.6564	FALSE	FALSE	FALSE	w3kYgV	0.0136	0.169	11783	outcome	TRUE	reported	textfile	3.32698e-06	0.0148	41002641	NA	13	finn-b-HYPOTHYROIDISM	|| id:finn-b-HYPOTHYROIDISM	TRUE	reported	igd	2	1	TRUE
			rs1915930	T	G	T	G	0.0954	0.0079	0.6222	0.561	FALSE	FALSE	FALSE	w3kYgV	0.0135	0.558	11336	outcome	TRUE	reported	textfile	1.02802e-11	0.014	188100256	NA	3	finn-b-HYPOTHYROIDISM	|| id:finn-b-HYPOTHYROIDISM	TRUE	reported	igd	2	1	TRUE
			rs1993945	T	A	T	A	0.1258	-0.024	0.4154	0.3887	FALSE	TRUE	FALSE	w3kYgV	0.0136	0.0776	11336	outcome	TRUE	reported	textfile	5.97585e-20	0.0138	76518195	NA	5	finn-b-HYPOTHYROIDISM	|| id:finn-b-HYPOTHYROIDISM	TRUE	reported	igd	2	1	TRUE
			rs210192	G	A	G	A	0.0968	-0.0017	0.2161	0.3229	FALSE	FALSE	FALSE	w3kYgV	0.0136	0.901	11782	outcome	TRUE	reported	textfile	5.633e-09	0.0166	33481204	NA	6	finn-b-HYPOTHYROIDISM	|| id:finn-b-HYPOTHYROIDISM	TRUE	reported	igd	2	1	TRUE
			rs2111485	G	A	G	A	0.0799	0.0149	0.5856	0.6053	FALSE	FALSE	FALSE	w3kYgV	0.0129	0.248	11784	outcome	TRUE	reported	textfile	7.34801e-09	0.0138	163110536	NA	2	finn-b-HYPOTHYROIDISM	|| id:finn-b-HYPOTHYROIDISM	TRUE	reported	igd	2	1	TRUE
			rs229531	C	T	C	T	0.0826	-0.0053	0.4041	0.4319	FALSE	FALSE	FALSE	w3kYgV	0.0129	0.681	11774	outcome	TRUE	reported	textfile	2.37898e-09	0.0138	37585736	NA	22	finn-b-HYPOTHYROIDISM	|| id:finn-b-HYPOTHYROIDISM	TRUE	reported	igd	2	1	TRUE
			rs2295756	C	T	C	T	0.0749	-0.0113	0.3468	0.3485	FALSE	FALSE	FALSE	w3kYgV	0.0134	0.399	11783	outcome	TRUE	reported	textfile	1.50501e-07	0.0143	35241229	NA	11	finn-b-HYPOTHYROIDISM	|| id:finn-b-HYPOTHYROIDISM	TRUE	reported	igd	2	1	TRUE
			rs2421874	G	A	G	A	0.0794	0.0135	0.2612	0.3228	FALSE	FALSE	FALSE	w3kYgV	0.0135	0.317	11781	outcome	TRUE	reported	textfile	2.75899e-07	0.0155	93898975	NA	10	finn-b-HYPOTHYROIDISM	|| id:finn-b-HYPOTHYROIDISM	TRUE	reported	igd	2	1	TRUE
			rs244689	G	A	G	A	-0.0791	0.0229	0.7465	0.8485	FALSE	FALSE	FALSE	w3kYgV	0.0184	0.213	11784	outcome	TRUE	reported	textfile	4.17196e-07	0.0156	133422816	NA	5	finn-b-HYPOTHYROIDISM	|| id:finn-b-HYPOTHYROIDISM	TRUE	reported	igd	2	1	TRUE
			rs2476601	G	A	G	A	-0.3055	0.0196	0.8451	0.8885	FALSE	FALSE	FALSE	w3kYgV	0.0204	0.337	11784	outcome	TRUE	reported	textfile	9.17698e-61	0.0186	114377568	NA	1	finn-b-HYPOTHYROIDISM	|| id:finn-b-HYPOTHYROIDISM	TRUE	reported	igd	2	1	TRUE
			rs2553610	G	C	G	C	-0.0778	0.0089	0.4716	0.4202	FALSE	TRUE	TRUE	w3kYgV	0.0129	0.49	11782	outcome	TRUE	reported	textfile	1.032e-08	0.0136	133763567	NA	8	finn-b-HYPOTHYROIDISM	|| id:finn-b-HYPOTHYROIDISM	TRUE	reported	igd	2	1	FALSE
			rs2600270	G	A	G	A	-0.0777	0.0069	0.7916	0.7906	FALSE	FALSE	FALSE	w3kYgV	0.0157	0.66	11781	outcome	TRUE	reported	textfile	3.11702e-06	0.0167	12034332	NA	3	finn-b-HYPOTHYROIDISM	|| id:finn-b-HYPOTHYROIDISM	TRUE	reported	igd	2	1	TRUE
			rs28380298	C	T	C	T	-0.0864	-0.0004	0.2375	0.2791	FALSE	FALSE	FALSE	w3kYgV	0.0174	0.982	8809	outcome	TRUE	reported	textfile	6.574e-08	0.016	40449484	NA	17	finn-b-HYPOTHYROIDISM	|| id:finn-b-HYPOTHYROIDISM	TRUE	reported	igd	2	1	TRUE
			rs3008034	C	T	C	T	-0.0879	-0.0011	0.2609	0.3011	FALSE	FALSE	FALSE	w3kYgV	0.0139	0.937	11781	outcome	TRUE	reported	textfile	1.18801e-08	0.0154	166043862	NA	6	finn-b-HYPOTHYROIDISM	|| id:finn-b-HYPOTHYROIDISM	TRUE	reported	igd	2	1	TRUE
			rs3087243	A	G	A	G	-0.1302	0.0007	0.3263	0.422	FALSE	FALSE	FALSE	w3kYgV	0.0133	0.958	10918	outcome	TRUE	reported	textfile	3.11172e-19	0.0145	204738919	NA	2	finn-b-HYPOTHYROIDISM	|| id:finn-b-HYPOTHYROIDISM	TRUE	reported	igd	2	1	TRUE
			rs340836	T	C	T	C	-0.0629	-0.0288	0.4704	0.5344	FALSE	FALSE	FALSE	w3kYgV	0.0128	0.0244	11755	outcome	TRUE	reported	textfile	4.48704e-06	0.0137	214163069	NA	1	finn-b-HYPOTHYROIDISM	|| id:finn-b-HYPOTHYROIDISM	TRUE	reported	igd	2	1	TRUE
			rs34811474	A	G	A	G	-0.0742	0.0275	0.2315	0.2347	FALSE	FALSE	FALSE	w3kYgV	0.0163	0.0916	11335	outcome	TRUE	reported	textfile	4.71205e-06	0.0162	25408838	NA	4	finn-b-HYPOTHYROIDISM	|| id:finn-b-HYPOTHYROIDISM	TRUE	reported	igd	2	1	TRUE
			rs35195355	A	C	A	C	0.063	0.0039	0.4044	0.4496	FALSE	FALSE	FALSE	w3kYgV	0.0136	0.774	11336	outcome	TRUE	reported	textfile	5.433e-06	0.0139	51000945	NA	18	finn-b-HYPOTHYROIDISM	|| id:finn-b-HYPOTHYROIDISM	TRUE	reported	igd	2	1	TRUE
			rs35717611	T	C	T	C	0.0638	0.0041	0.3815	0.2871	FALSE	FALSE	FALSE	w3kYgV	0.0151	0.786	11335	outcome	TRUE	reported	textfile	5.76594e-06	0.0141	64968053	NA	2	finn-b-HYPOTHYROIDISM	|| id:finn-b-HYPOTHYROIDISM	TRUE	reported	igd	2	1	TRUE
			rs4807000	G	A	G	A	-0.0659	-0.0024	0.6086	0.5914	FALSE	FALSE	FALSE	w3kYgV	0.0129	0.852	11765	outcome	TRUE	reported	textfile	2.15501e-06	0.0139	4831878	NA	19	finn-b-HYPOTHYROIDISM	|| id:finn-b-HYPOTHYROIDISM	TRUE	reported	igd	2	1	TRUE
			rs527517439	A	G	A	G	-0.3078	0.1036	0.013	0.0199	FALSE	FALSE	FALSE	w3kYgV	0.0753	0.169	8322	outcome	TRUE	reported	textfile	3.89798e-07	0.0607	10782084	NA	4	finn-b-HYPOTHYROIDISM	|| id:finn-b-HYPOTHYROIDISM	TRUE	reported	igd	2	1	TRUE
			rs597808	G	A	G	A	-0.1638	-0.0172	0.5816	0.5226	FALSE	FALSE	FALSE	w3kYgV	0.0135	0.203	11335	outcome	TRUE	reported	textfile	8.69561e-33	0.0137	111973358	NA	12	finn-b-HYPOTHYROIDISM	|| id:finn-b-HYPOTHYROIDISM	TRUE	reported	igd	2	1	TRUE
			rs62043313	G	T	G	T	-0.0691	-0.0028	0.3467	0.3853	FALSE	FALSE	FALSE	w3kYgV	0.0128	0.827	11781	outcome	TRUE	reported	textfile	1.36801e-06	0.0143	79744134	NA	16	finn-b-HYPOTHYROIDISM	|| id:finn-b-HYPOTHYROIDISM	TRUE	reported	igd	2	1	TRUE
			rs626066	T	G	T	G	0.0706	-0.024	0.353	0.3432	FALSE	FALSE	FALSE	w3kYgV	0.016	0.134	9453	outcome	TRUE	reported	textfile	8.08593e-07	0.0143	130610655	NA	6	finn-b-HYPOTHYROIDISM	|| id:finn-b-HYPOTHYROIDISM	TRUE	reported	igd	2	1	TRUE
			rs6448432	A	G	A	G	0.0741	-0.015	0.2861	0.2915	FALSE	FALSE	FALSE	w3kYgV	0.014	0.284	11782	outcome	TRUE	reported	textfile	8.18201e-07	0.015	26098810	NA	4	finn-b-HYPOTHYROIDISM	|| id:finn-b-HYPOTHYROIDISM	TRUE	reported	igd	2	1	TRUE
			rs7068492	C	T	C	T	0.0813	-0.0019	0.2254	0.1942	FALSE	FALSE	FALSE	w3kYgV	0.0163	0.907	11763	outcome	TRUE	reported	textfile	5.70795e-07	0.0163	18411211	NA	10	finn-b-HYPOTHYROIDISM	|| id:finn-b-HYPOTHYROIDISM	TRUE	reported	igd	2	1	TRUE
			rs71641308	T	C	T	C	0.1047	-0.0241	0.0972	0.0825	FALSE	FALSE	FALSE	w3kYgV	0.0264	0.361	11336	outcome	TRUE	reported	textfile	5.37601e-06	0.023	78086718	NA	1	finn-b-HYPOTHYROIDISM	|| id:finn-b-HYPOTHYROIDISM	TRUE	reported	igd	2	1	TRUE
			rs72719019	G	A	G	A	0.3398	0.0154	0.009512	0.0273	FALSE	FALSE	FALSE	w3kYgV	0.046	0.738	11283	outcome	TRUE	reported	textfile	2.298e-06	0.0719	7053093	NA	5	finn-b-HYPOTHYROIDISM	|| id:finn-b-HYPOTHYROIDISM	TRUE	reported	igd	2	1	TRUE
			rs72996747	G	A	G	A	-0.1113	0.0135	0.103	0.0613	FALSE	FALSE	FALSE	w3kYgV	0.0308	0.661	10272	outcome	TRUE	reported	textfile	8.79002e-07	0.0226	8432138	NA	19	finn-b-HYPOTHYROIDISM	|| id:finn-b-HYPOTHYROIDISM	TRUE	reported	igd	2	1	TRUE
			rs74843811	A	G	A	G	0.2517	-0.0227	0.0154	0.0291	FALSE	FALSE	FALSE	w3kYgV	0.042	0.589	11297	outcome	TRUE	reported	textfile	4.53701e-06	0.0549	22793532	NA	1	finn-b-HYPOTHYROIDISM	|| id:finn-b-HYPOTHYROIDISM	TRUE	reported	igd	2	1	TRUE
			rs7568275	C	G	C	G	-0.1117	0.0084	0.7637	0.7727	FALSE	TRUE	FALSE	w3kYgV	0.0153	0.583	11759	outcome	TRUE	reported	textfile	2.58583e-12	0.016	191966452	NA	2	finn-b-HYPOTHYROIDISM	|| id:finn-b-HYPOTHYROIDISM	TRUE	reported	igd	2	1	TRUE
			rs7599564	G	A	G	A	0.0792	0.0195	0.625	0.595	FALSE	FALSE	FALSE	w3kYgV	0.0137	0.155	11336	outcome	TRUE	reported	textfile	1.80198e-08	0.0141	43509617	NA	2	finn-b-HYPOTHYROIDISM	|| id:finn-b-HYPOTHYROIDISM	TRUE	reported	igd	2	1	TRUE
			rs7754251	C	G	C	G	0.0819	0.0321	0.4524	0.4437	FALSE	TRUE	TRUE	w3kYgV	0.0129	0.0128	11765	outcome	TRUE	reported	textfile	1.81899e-09	0.0136	90989125	NA	6	finn-b-HYPOTHYROIDISM	|| id:finn-b-HYPOTHYROIDISM	TRUE	reported	igd	2	1	FALSE
			rs7850258	G	A	G	A	0.2137	0.001	0.6632	0.6708	FALSE	FALSE	FALSE	w3kYgV	0.0134	0.941	11783	outcome	TRUE	reported	textfile	4.11813e-50	0.0144	100549013	NA	9	finn-b-HYPOTHYROIDISM	|| id:finn-b-HYPOTHYROIDISM	TRUE	reported	igd	2	1	TRUE
			rs7872217	A	G	A	G	-0.07	-0.0109	0.6579	0.6397	FALSE	FALSE	FALSE	w3kYgV	0.014	0.436	11336	outcome	TRUE	reported	textfile	1.05901e-06	0.0144	21573443	NA	9	finn-b-HYPOTHYROIDISM	|| id:finn-b-HYPOTHYROIDISM	TRUE	reported	igd	2	1	TRUE
			rs78782944	T	C	T	C	0.1364	-0.0102	0.09548	0.0791	FALSE	FALSE	FALSE	w3kYgV	0.0265	0.7	11336	outcome	TRUE	reported	textfile	4.06397e-09	0.0232	114663968	NA	1	finn-b-HYPOTHYROIDISM	|| id:finn-b-HYPOTHYROIDISM	TRUE	reported	igd	2	1	TRUE
			rs893065	T	G	T	G	-0.0778	-0.0115	0.1933	0.1513	FALSE	FALSE	FALSE	w3kYgV	0.0179	0.521	11766	outcome	TRUE	reported	textfile	6.699e-06	0.0173	31638706	NA	15	finn-b-HYPOTHYROIDISM	|| id:finn-b-HYPOTHYROIDISM	TRUE	reported	igd	2	1	TRUE
			rs897586	A	G	A	G	-0.0805	0.0012	0.3156	0.3572	FALSE	FALSE	FALSE	w3kYgV	0.0133	0.928	11782	outcome	TRUE	reported	textfile	3.83398e-08	0.0146	128193294	NA	8	finn-b-HYPOTHYROIDISM	|| id:finn-b-HYPOTHYROIDISM	TRUE	reported	igd	2	1	TRUE
			rs9271365	G	T	G	T	0.2357	0.0025	0.3712	0.4242	FALSE	FALSE	FALSE	w3kYgV	0.0129	0.846	11784	outcome	TRUE	reported	textfile	3.39938e-56	0.0149	32586794	NA	6	finn-b-HYPOTHYROIDISM	|| id:finn-b-HYPOTHYROIDISM	TRUE	reported	igd	2	1	TRUE
			rs9277557	C	T	C	T	-0.1197	-0.03	0.1919	0.2429	FALSE	FALSE	FALSE	w3kYgV	0.0148	0.0427	11783	outcome	TRUE	reported	textfile	4.38026e-12	0.0173	33056694	NA	6	finn-b-HYPOTHYROIDISM	|| id:finn-b-HYPOTHYROIDISM	TRUE	reported	igd	2	1	TRUE
			rs9402691	C	G	C	G	0.0863	0.0296	0.193	0.2037	FALSE	TRUE	FALSE	w3kYgV	0.0168	0.0781	11335	outcome	TRUE	reported	textfile	5.22204e-07	0.0172	135487502	NA	6	finn-b-HYPOTHYROIDISM	|| id:finn-b-HYPOTHYROIDISM	TRUE	reported	igd	2	1	TRUE
			rs9497965	T	C	T	C	0.0935	-0.0036	0.339	0.3921	FALSE	FALSE	FALSE	w3kYgV	0.0131	0.783	11783	outcome	TRUE	reported	textfile	8.43723e-11	0.0144	148521292	NA	6	finn-b-HYPOTHYROIDISM	|| id:finn-b-HYPOTHYROIDISM	TRUE	reported	igd	2	1	TRUE
		step3	SNP	effect_allele.exposure	other_allele.exposure	effect_allele.outcome	other_allele.outcome	beta.exposure	beta.outcome	eaf.exposure	eaf.outcome	remove	palindromic	ambiguous	id.outcome	chr	pos	se.outcome	samplesize.outcome	pval.outcome	outcome	originalname.outcome	outcome.deprecated	mr_keep.outcome	data_source.outcome	se.exposure	pval.exposure	samplesize.exposure	exposure	mr_keep.exposure	pval_origin.exposure	id.exposure	data_source.exposure	action	SNP_index	mr_keep
			rs112421516	A	G	A	G	0.1935	-0.07029	0.9708	0.9719	FALSE	FALSE	FALSE	ebi-a-GCST90001856	1	67400701	0.08503	2919	0.4085	CD3 on CD39+ secreting CD4 regulatory T cell || id:ebi-a-GCST90001856	CD3 on CD39+ secreting CD4 regulatory T cell	CD3 on CD39+ secreting CD4 regulatory T cell || ||	TRUE	igd	0.0435	8.66e-06	11336	exposure	TRUE	reported	3YEhas	textfile	2	1	TRUE
			rs114209791	A	G	A	G	-0.2134	0.1277	0.9756	0.9983	FALSE	FALSE	FALSE	ebi-a-GCST90001856	2	52215130	0.3323	2919	0.7008	CD3 on CD39+ secreting CD4 regulatory T cell || id:ebi-a-GCST90001856	CD3 on CD39+ secreting CD4 regulatory T cell	CD3 on CD39+ secreting CD4 regulatory T cell || ||	TRUE	igd	0.046	3.5e-06	11784	exposure	TRUE	reported	3YEhas	textfile	2	1	TRUE
			rs114363239	T	C	T	C	-0.2372	0.1256	0.0189	0.0331	FALSE	FALSE	FALSE	ebi-a-GCST90001856	1	41433965	0.07757	2919	0.1056	CD3 on CD39+ secreting CD4 regulatory T cell || id:ebi-a-GCST90001856	CD3 on CD39+ secreting CD4 regulatory T cell	CD3 on CD39+ secreting CD4 regulatory T cell || ||	TRUE	igd	0.0487	1.11e-06	11782	exposure	TRUE	reported	3YEhas	textfile	2	1	TRUE
			rs115191082	T	G	T	G	-0.2543	0.2121	0.0149	0.0031	FALSE	FALSE	FALSE	ebi-a-GCST90001856	1	104640701	0.2338	2919	0.3644	CD3 on CD39+ secreting CD4 regulatory T cell || id:ebi-a-GCST90001856	CD3 on CD39+ secreting CD4 regulatory T cell	CD3 on CD39+ secreting CD4 regulatory T cell || ||	TRUE	igd	0.0561	5.82e-06	11294	exposure	TRUE	reported	3YEhas	textfile	2	1	TRUE
			rs117977288	T	G	T	G	-0.1546	-0.03994	0.9553	0.9969	FALSE	FALSE	FALSE	ebi-a-GCST90001856	16	80689313	0.2384	2919	0.867	CD3 on CD39+ secreting CD4 regulatory T cell || id:ebi-a-GCST90001856	CD3 on CD39+ secreting CD4 regulatory T cell	CD3 on CD39+ secreting CD4 regulatory T cell || ||	TRUE	igd	0.0316	9.96e-07	11784	exposure	TRUE	reported	3YEhas	textfile	2	1	TRUE
			rs12498781	A	G	A	G	0.0635	-0.01077	0.3202	0.3607	FALSE	FALSE	FALSE	ebi-a-GCST90001856	4	133183457	0.02854	2919	0.7059	CD3 on CD39+ secreting CD4 regulatory T cell || id:ebi-a-GCST90001856	CD3 on CD39+ secreting CD4 regulatory T cell	CD3 on CD39+ secreting CD4 regulatory T cell || ||	TRUE	igd	0.0137	3.57e-06	11763	exposure	TRUE	reported	3YEhas	textfile	2	1	TRUE
			rs12969831	A	G	A	G	0.1474	-0.05225	0.9399	0.9587	FALSE	FALSE	FALSE	ebi-a-GCST90001856	18	74247282	0.06661	2919	0.4329	CD3 on CD39+ secreting CD4 regulatory T cell || id:ebi-a-GCST90001856	CD3 on CD39+ secreting CD4 regulatory T cell	CD3 on CD39+ secreting CD4 regulatory T cell || ||	TRUE	igd	0.0331	8.46e-06	11336	exposure	TRUE	reported	3YEhas	textfile	2	1	TRUE
			rs13421547	T	C	T	C	0.147	0.1096	0.044	0.0353	FALSE	FALSE	FALSE	ebi-a-GCST90001856	2	13940522	0.07288	2919	0.1328	CD3 on CD39+ secreting CD4 regulatory T cell || id:ebi-a-GCST90001856	CD3 on CD39+ secreting CD4 regulatory T cell	CD3 on CD39+ secreting CD4 regulatory T cell || ||	TRUE	igd	0.0325	6.09e-06	11784	exposure	TRUE	reported	3YEhas	textfile	2	1	TRUE
			rs138771212	A	G	A	G	-0.3596	0.1251	0.9909	0.9875	FALSE	FALSE	FALSE	ebi-a-GCST90001856	8	68839107	0.1205	2919	0.299	CD3 on CD39+ secreting CD4 regulatory T cell || id:ebi-a-GCST90001856	CD3 on CD39+ secreting CD4 regulatory T cell	CD3 on CD39+ secreting CD4 regulatory T cell || ||	TRUE	igd	0.0778	3.8e-06	11336	exposure	TRUE	reported	3YEhas	textfile	2	1	TRUE
			rs143181662	T	C	T	C	0.0719	0.0362	0.5043	0.7088	FALSE	FALSE	FALSE	ebi-a-GCST90001856	7	17753237	0.03091	2919	0.2416	CD3 on CD39+ secreting CD4 regulatory T cell || id:ebi-a-GCST90001856	CD3 on CD39+ secreting CD4 regulatory T cell	CD3 on CD39+ secreting CD4 regulatory T cell || ||	TRUE	igd	0.0156	4.05e-06	8587	exposure	TRUE	reported	3YEhas	textfile	2	1	TRUE
			rs143409618	T	C	T	C	-0.2247	0.157	0.0541	0.0108	FALSE	FALSE	FALSE	ebi-a-GCST90001856	13	112575760	0.1329	2919	0.2377	CD3 on CD39+ secreting CD4 regulatory T cell || id:ebi-a-GCST90001856	CD3 on CD39+ secreting CD4 regulatory T cell	CD3 on CD39+ secreting CD4 regulatory T cell || ||	TRUE	igd	0.0504	8.26e-06	11784	exposure	TRUE	reported	3YEhas	textfile	2	1	TRUE
			rs146918864	T	C	T	C	-0.2551	-0.01139	0.0228	0.0024	FALSE	FALSE	FALSE	ebi-a-GCST90001856	2	141913966	0.2734	2919	0.9668	CD3 on CD39+ secreting CD4 regulatory T cell || id:ebi-a-GCST90001856	CD3 on CD39+ secreting CD4 regulatory T cell	CD3 on CD39+ secreting CD4 regulatory T cell || ||	TRUE	igd	0.0515	7.29e-07	11438	exposure	TRUE	reported	3YEhas	textfile	2	1	TRUE
			rs188205021	T	C	T	C	-0.222	0.08918	0.0255	0.0209	FALSE	FALSE	FALSE	ebi-a-GCST90001856	11	100596026	0.09395	2919	0.3425	CD3 on CD39+ secreting CD4 regulatory T cell || id:ebi-a-GCST90001856	CD3 on CD39+ secreting CD4 regulatory T cell	CD3 on CD39+ secreting CD4 regulatory T cell || ||	TRUE	igd	0.0427	2e-07	11774	exposure	TRUE	reported	3YEhas	textfile	2	1	TRUE
			rs2285212	T	C	T	C	-0.1112	0.2654	0.9158	0.9503	FALSE	FALSE	FALSE	ebi-a-GCST90001856	1	169461481	0.06326	2919	2.81397e-05	CD3 on CD39+ secreting CD4 regulatory T cell || id:ebi-a-GCST90001856	CD3 on CD39+ secreting CD4 regulatory T cell	CD3 on CD39+ secreting CD4 regulatory T cell || ||	TRUE	igd	0.0248	7.33e-06	11336	exposure	TRUE	reported	3YEhas	textfile	2	1	TRUE
			rs28542561	T	C	T	C	-0.1753	0.0229	0.965	0.9832	FALSE	FALSE	FALSE	ebi-a-GCST90001856	15	23769949	0.1062	2919	0.8292	CD3 on CD39+ secreting CD4 regulatory T cell || id:ebi-a-GCST90001856	CD3 on CD39+ secreting CD4 regulatory T cell	CD3 on CD39+ secreting CD4 regulatory T cell || ||	TRUE	igd	0.0372	2.45e-06	11774	exposure	TRUE	reported	3YEhas	textfile	2	1	TRUE
			rs34172193	A	G	A	G	-0.2175	0.128	0.02	0.0591	FALSE	FALSE	FALSE	ebi-a-GCST90001856	6	112451601	0.05895	2919	0.0299999	CD3 on CD39+ secreting CD4 regulatory T cell || id:ebi-a-GCST90001856	CD3 on CD39+ secreting CD4 regulatory T cell	CD3 on CD39+ secreting CD4 regulatory T cell || ||	TRUE	igd	0.0488	8.31e-06	10918	exposure	TRUE	reported	3YEhas	textfile	2	1	TRUE
			rs34691354	C	G	C	G	0.0651	-0.01997	0.6659	0.6454	FALSE	TRUE	FALSE	ebi-a-GCST90001856	18	75094435	0.0285	2919	0.483499	CD3 on CD39+ secreting CD4 regulatory T cell || id:ebi-a-GCST90001856	CD3 on CD39+ secreting CD4 regulatory T cell	CD3 on CD39+ secreting CD4 regulatory T cell || ||	TRUE	igd	0.0143	5.3e-06	11336	exposure	TRUE	reported	3YEhas	textfile	2	1	TRUE
			rs35508685	T	C	T	C	0.1688	-0.1261	0.9672	0.981	FALSE	FALSE	FALSE	ebi-a-GCST90001856	2	213241261	0.09841	2919	0.2001	CD3 on CD39+ secreting CD4 regulatory T cell || id:ebi-a-GCST90001856	CD3 on CD39+ secreting CD4 regulatory T cell	CD3 on CD39+ secreting CD4 regulatory T cell || ||	TRUE	igd	0.0373	6.03e-06	11782	exposure	TRUE	reported	3YEhas	textfile	2	1	TRUE
			rs383039	A	G	A	G	-0.0698	0.05369	0.2136	0.3047	FALSE	FALSE	FALSE	ebi-a-GCST90001856	1	242399370	0.02988	2919	0.0724303	CD3 on CD39+ secreting CD4 regulatory T cell || id:ebi-a-GCST90001856	CD3 on CD39+ secreting CD4 regulatory T cell	CD3 on CD39+ secreting CD4 regulatory T cell || ||	TRUE	igd	0.0156	7.66e-06	11783	exposure	TRUE	reported	3YEhas	textfile	2	1	TRUE
			rs61992201	T	G	T	G	0.0888	-0.003495	0.1397	0.1298	FALSE	FALSE	FALSE	ebi-a-GCST90001856	14	48507353	0.04075	2919	0.9317	CD3 on CD39+ secreting CD4 regulatory T cell || id:ebi-a-GCST90001856	CD3 on CD39+ secreting CD4 regulatory T cell	CD3 on CD39+ secreting CD4 regulatory T cell || ||	TRUE	igd	0.0201	9.97e-06	10267	exposure	TRUE	reported	3YEhas	textfile	2	1	TRUE
			rs6952803	A	G	A	G	0.2776	0.01415	0.9804	0.9185	FALSE	FALSE	FALSE	ebi-a-GCST90001856	7	54991055	0.0512	2919	0.782299	CD3 on CD39+ secreting CD4 regulatory T cell || id:ebi-a-GCST90001856	CD3 on CD39+ secreting CD4 regulatory T cell	CD3 on CD39+ secreting CD4 regulatory T cell || ||	TRUE	igd	0.0597	3.32e-06	10849	exposure	TRUE	reported	3YEhas	textfile	2	1	TRUE
			rs72633862	T	G	T	G	-0.1722	0.1766	0.0444	0.0063	FALSE	FALSE	FALSE	ebi-a-GCST90001856	1	9746065	0.1709	2919	0.3013	CD3 on CD39+ secreting CD4 regulatory T cell || id:ebi-a-GCST90001856	CD3 on CD39+ secreting CD4 regulatory T cell	CD3 on CD39+ secreting CD4 regulatory T cell || ||	TRUE	igd	0.0376	4.65e-06	11774	exposure	TRUE	reported	3YEhas	textfile	2	1	TRUE
			rs72659995	T	C	T	C	-0.1232	0.02849	0.9142	0.944	FALSE	FALSE	FALSE	ebi-a-GCST90001856	14	21169862	0.06017	2919	0.635801	CD3 on CD39+ secreting CD4 regulatory T cell || id:ebi-a-GCST90001856	CD3 on CD39+ secreting CD4 regulatory T cell	CD3 on CD39+ secreting CD4 regulatory T cell || ||	TRUE	igd	0.0267	3.95e-06	11336	exposure	TRUE	reported	3YEhas	textfile	2	1	TRUE
			rs73192044	A	G	A	G	-0.1066	-0.103	0.9032	0.9436	FALSE	FALSE	FALSE	ebi-a-GCST90001856	3	119431497	0.05884	2919	0.0800405	CD3 on CD39+ secreting CD4 regulatory T cell || id:ebi-a-GCST90001856	CD3 on CD39+ secreting CD4 regulatory T cell	CD3 on CD39+ secreting CD4 regulatory T cell || ||	TRUE	igd	0.0237	6.86e-06	11336	exposure	TRUE	reported	3YEhas	textfile	2	1	TRUE
		step4	SNP	effect_allele.exposure	other_allele.exposure	effect_allele.outcome	other_allele.outcome	beta.exposure	beta.outcome	eaf.exposure	eaf.outcome	remove	palindromic	ambiguous	id.outcome	chr	pos	se.outcome	samplesize.outcome	pval.outcome	outcome	originalname.outcome	outcome.deprecated	mr_keep.outcome	data_source.outcome	proxy.outcome	target_snp.outcome	proxy_snp.outcome	target_a1.outcome	target_a2.outcome	proxy_a1.outcome	proxy_a2.outcome	chr.exposure	se.exposure	pos.exposure	samplesize.exposure	pval.exposure	id.exposure	exposure	mr_keep.exposure	pval_origin.exposure	data_source.exposure	action	SNP_index	mr_keep
			rs11188673	A	G	A	G	0.182	0.0588	0.1408	0.06341	FALSE	FALSE	FALSE	finn-b-HYPOTHYROIDISM	10	97988763	0.0286	NA	0.0399797	Hypothyroidism (congenital or acquired) || id:finn-b-HYPOTHYROIDISM	Hypothyroidism (congenital or acquired)	Hypothyroidism (congenital or acquired) || ||	TRUE	igd	NA	NA	NA	NA	NA	NA	NA	10	0.03986	97988763	2919	5.16297e-06	ebi-a-GCST90001856	|| id:ebi-a-GCST90001856	TRUE	reported	igd	2	1	TRUE
			rs112692180	C	A	C	A	-0.2303	0.0121	0.0798	0.0766	FALSE	FALSE	FALSE	finn-b-HYPOTHYROIDISM	8	19027810	0.0259	NA	0.639599	Hypothyroidism (congenital or acquired) || id:finn-b-HYPOTHYROIDISM	Hypothyroidism (congenital or acquired)	Hypothyroidism (congenital or acquired) || ||	TRUE	igd	NA	NA	NA	NA	NA	NA	NA	8	0.05111	19027810	2919	6.85299e-06	ebi-a-GCST90001856	|| id:ebi-a-GCST90001856	TRUE	reported	igd	2	1	TRUE
			rs113711222	A	G	A	G	0.2615	-0.0275	0.0624	0.04748	FALSE	FALSE	FALSE	finn-b-HYPOTHYROIDISM	19	22042048	0.0324	NA	0.3956	Hypothyroidism (congenital or acquired) || id:finn-b-HYPOTHYROIDISM	Hypothyroidism (congenital or acquired)	Hypothyroidism (congenital or acquired) || ||	TRUE	igd	NA	NA	NA	NA	NA	NA	NA	19	0.0566	22042048	2919	4.01504e-06	ebi-a-GCST90001856	|| id:ebi-a-GCST90001856	TRUE	reported	igd	2	1	TRUE
			rs11686866	A	G	A	G	-0.1526	0.03	0.211	0.1578	FALSE	FALSE	FALSE	finn-b-HYPOTHYROIDISM	2	88740296	0.0188	NA	0.1101	Hypothyroidism (congenital or acquired) || id:finn-b-HYPOTHYROIDISM	Hypothyroidism (congenital or acquired)	Hypothyroidism (congenital or acquired) || ||	TRUE	igd	NA	NA	NA	NA	NA	NA	NA	2	0.03328	88740296	2919	4.76003e-06	ebi-a-GCST90001856	|| id:ebi-a-GCST90001856	TRUE	reported	igd	2	1	TRUE
			rs12502302	T	C	T	C	0.1306	0.0115	0.4048	0.2733	FALSE	FALSE	FALSE	finn-b-HYPOTHYROIDISM	4	186735780	0.0153	NA	0.4496	Hypothyroidism (congenital or acquired) || id:finn-b-HYPOTHYROIDISM	Hypothyroidism (congenital or acquired)	Hypothyroidism (congenital or acquired) || ||	TRUE	igd	NA	NA	NA	NA	NA	NA	NA	4	0.02783	186735780	2919	2.81099e-06	ebi-a-GCST90001856	|| id:ebi-a-GCST90001856	TRUE	reported	igd	2	1	TRUE
			rs12742947	A	G	A	G	-0.2345	-0.0399	0.0999	0.1556	FALSE	FALSE	FALSE	finn-b-HYPOTHYROIDISM	1	165193662	0.0187	NA	0.0328299	Hypothyroidism (congenital or acquired) || id:finn-b-HYPOTHYROIDISM	Hypothyroidism (congenital or acquired)	Hypothyroidism (congenital or acquired) || ||	TRUE	igd	NA	NA	NA	NA	NA	NA	NA	1	0.04561	165193662	2919	2.913e-07	ebi-a-GCST90001856	|| id:ebi-a-GCST90001856	TRUE	reported	igd	2	1	TRUE
			rs138565853	T	C	T	C	0.537	0.0608	0.0149	0.04603	FALSE	FALSE	FALSE	finn-b-HYPOTHYROIDISM	13	42836319	0.0328	NA	0.0637793	Hypothyroidism (congenital or acquired) || id:finn-b-HYPOTHYROIDISM	Hypothyroidism (congenital or acquired)	Hypothyroidism (congenital or acquired) || ||	TRUE	igd	NA	NA	NA	NA	NA	NA	NA	13	0.118	42836319	2919	5.57404e-06	ebi-a-GCST90001856	|| id:ebi-a-GCST90001856	TRUE	reported	igd	2	1	TRUE
			rs145438716	G	A	G	A	0.3752	0.0251	0.0303	0.04417	FALSE	FALSE	FALSE	finn-b-HYPOTHYROIDISM	3	127159039	0.0331	NA	0.4478	Hypothyroidism (congenital or acquired) || id:finn-b-HYPOTHYROIDISM	Hypothyroidism (congenital or acquired)	Hypothyroidism (congenital or acquired) || ||	TRUE	igd	NA	NA	NA	NA	NA	NA	NA	3	0.08068	127159039	2919	3.45597e-06	ebi-a-GCST90001856	|| id:ebi-a-GCST90001856	TRUE	reported	igd	2	1	TRUE
			rs164962	C	T	C	T	-0.1897	0.0011	0.1338	0.1695	FALSE	FALSE	FALSE	finn-b-HYPOTHYROIDISM	3	8690338	0.0182	NA	0.9518	Hypothyroidism (congenital or acquired) || id:finn-b-HYPOTHYROIDISM	Hypothyroidism (congenital or acquired)	Hypothyroidism (congenital or acquired) || ||	TRUE	igd	NA	NA	NA	NA	NA	NA	NA	3	0.04001	8690338	2919	2.229e-06	ebi-a-GCST90001856	|| id:ebi-a-GCST90001856	TRUE	reported	igd	2	1	TRUE
			rs17170861	T	C	T	C	0.4562	0.0126	0.0188	0.03421	FALSE	FALSE	FALSE	finn-b-HYPOTHYROIDISM	7	37113953	0.0374	NA	0.736701	Hypothyroidism (congenital or acquired) || id:finn-b-HYPOTHYROIDISM	Hypothyroidism (congenital or acquired)	Hypothyroidism (congenital or acquired) || ||	TRUE	igd	NA	NA	NA	NA	NA	NA	NA	7	0.09807	37113953	2919	3.44199e-06	ebi-a-GCST90001856	|| id:ebi-a-GCST90001856	TRUE	reported	igd	2	1	TRUE
			rs181229284	T	C	T	C	-1.117	-0.0847	0.0031	0.027	FALSE	FALSE	FALSE	finn-b-HYPOTHYROIDISM	17	51757682	0.0416	NA	0.0419904	Hypothyroidism (congenital or acquired) || id:finn-b-HYPOTHYROIDISM	Hypothyroidism (congenital or acquired)	Hypothyroidism (congenital or acquired) || ||	TRUE	igd	NA	NA	NA	NA	NA	NA	NA	17	0.2344	51757682	2919	1.99099e-06	ebi-a-GCST90001856	|| id:ebi-a-GCST90001856	TRUE	reported	igd	2	1	TRUE
			rs2026334	A	G	A	G	0.3382	-0.0089	0.0348	0.02547	FALSE	FALSE	FALSE	finn-b-HYPOTHYROIDISM	9	137822101	0.0434	NA	0.8369	Hypothyroidism (congenital or acquired) || id:finn-b-HYPOTHYROIDISM	Hypothyroidism (congenital or acquired)	Hypothyroidism (congenital or acquired) || ||	TRUE	igd	NA	NA	NA	NA	NA	NA	NA	9	0.07452	137822101	2919	5.91494e-06	ebi-a-GCST90001856	|| id:ebi-a-GCST90001856	TRUE	reported	igd	2	1	TRUE
			rs2055631	T	C	T	C	-0.159	0.0195	0.1958	0.1296	FALSE	FALSE	FALSE	finn-b-HYPOTHYROIDISM	2	114898402	0.0202	NA	0.336	Hypothyroidism (congenital or acquired) || id:finn-b-HYPOTHYROIDISM	Hypothyroidism (congenital or acquired)	Hypothyroidism (congenital or acquired) || ||	TRUE	igd	NA	NA	NA	NA	NA	NA	NA	2	0.03422	114898402	2919	3.54103e-06	ebi-a-GCST90001856	|| id:ebi-a-GCST90001856	TRUE	reported	igd	2	1	TRUE
			rs28547902	C	G	C	G	0.1908	0.0478	0.1242	0.1296	FALSE	TRUE	FALSE	finn-b-HYPOTHYROIDISM	4	7893585	0.0202	NA	0.0181501	Hypothyroidism (congenital or acquired) || id:finn-b-HYPOTHYROIDISM	Hypothyroidism (congenital or acquired)	Hypothyroidism (congenital or acquired) || ||	TRUE	igd	NA	NA	NA	NA	NA	NA	NA	4	0.04177	7893585	2919	5.14897e-06	ebi-a-GCST90001856	|| id:ebi-a-GCST90001856	TRUE	reported	igd	2	1	TRUE
			rs2949661	T	C	T	C	0.5477	0.0446	0.4466	0.2617	FALSE	FALSE	FALSE	finn-b-HYPOTHYROIDISM	1	167424924	0.0155	NA	0.004	Hypothyroidism (congenital or acquired) || id:finn-b-HYPOTHYROIDISM	Hypothyroidism (congenital or acquired)	Hypothyroidism (congenital or acquired) || ||	TRUE	igd	NA	NA	NA	NA	NA	NA	NA	1	0.02564	167424924	2919	3.54405e-94	ebi-a-GCST90001856	|| id:ebi-a-GCST90001856	TRUE	reported	igd	2	1	TRUE
			rs35922476	T	C	T	C	-0.1285	0.0097	0.5185	0.6779	FALSE	FALSE	FALSE	finn-b-HYPOTHYROIDISM	9	8934768	0.0145	NA	0.503	Hypothyroidism (congenital or acquired) || id:finn-b-HYPOTHYROIDISM	Hypothyroidism (congenital or acquired)	Hypothyroidism (congenital or acquired) || ||	TRUE	igd	NA	NA	NA	NA	NA	NA	NA	9	0.02646	8934768	2919	1.269e-06	ebi-a-GCST90001856	|| id:ebi-a-GCST90001856	TRUE	reported	igd	2	1	TRUE
			rs55740714	C	T	C	T	-0.2859	-0.0806	0.0546	0.0007517	FALSE	FALSE	FALSE	finn-b-HYPOTHYROIDISM	12	95185934	0.3042	NA	0.790901	Hypothyroidism (congenital or acquired) || id:finn-b-HYPOTHYROIDISM	Hypothyroidism (congenital or acquired)	Hypothyroidism (congenital or acquired) || ||	TRUE	igd	TRUE	rs55740714	rs143157137	C	T	G	A	12	0.06386	95185923	2919	7.86394e-06	ebi-a-GCST90001856	|| id:ebi-a-GCST90001856	TRUE	reported	igd	2	1	TRUE
			rs6085139	A	C	A	C	-0.1262	-0.0048	0.3893	0.1606	FALSE	FALSE	FALSE	finn-b-HYPOTHYROIDISM	20	5376309	0.0191	NA	0.8013	Hypothyroidism (congenital or acquired) || id:finn-b-HYPOTHYROIDISM	Hypothyroidism (congenital or acquired)	Hypothyroidism (congenital or acquired) || ||	TRUE	igd	NA	NA	NA	NA	NA	NA	NA	20	0.02812	5376309	2919	7.465e-06	ebi-a-GCST90001856	|| id:ebi-a-GCST90001856	TRUE	reported	igd	2	1	TRUE
			rs6099186	C	T	C	T	0.1307	0.0132	0.6545	0.5607	FALSE	FALSE	FALSE	finn-b-HYPOTHYROIDISM	20	55107273	0.0137	NA	0.337	Hypothyroidism (congenital or acquired) || id:finn-b-HYPOTHYROIDISM	Hypothyroidism (congenital or acquired)	Hypothyroidism (congenital or acquired) || ||	TRUE	igd	NA	NA	NA	NA	NA	NA	NA	20	0.02863	55107273	2919	5.19697e-06	ebi-a-GCST90001856	|| id:ebi-a-GCST90001856	TRUE	reported	igd	2	1	TRUE
			rs61814872	T	C	T	C	0.2777	0.0387	0.1024	0.1046	FALSE	FALSE	FALSE	finn-b-HYPOTHYROIDISM	1	167113728	0.0223	NA	0.0822091	Hypothyroidism (congenital or acquired) || id:finn-b-HYPOTHYROIDISM	Hypothyroidism (congenital or acquired)	Hypothyroidism (congenital or acquired) || ||	TRUE	igd	TRUE	rs61814872	rs58313897	T	C	C	T	1	0.0445	167113055	2919	5.01499e-10	ebi-a-GCST90001856	|| id:ebi-a-GCST90001856	TRUE	reported	igd	2	1	TRUE
			rs72697323	T	C	T	C	-0.4162	0.025	0.0243	0.02906	FALSE	FALSE	FALSE	finn-b-HYPOTHYROIDISM	1	166617824	0.0406	NA	0.5373	Hypothyroidism (congenital or acquired) || id:finn-b-HYPOTHYROIDISM	Hypothyroidism (congenital or acquired)	Hypothyroidism (congenital or acquired) || ||	TRUE	igd	NA	NA	NA	NA	NA	NA	NA	1	0.08883	166617824	2919	2.91702e-06	ebi-a-GCST90001856	|| id:ebi-a-GCST90001856	TRUE	reported	igd	2	1	TRUE
			rs73238001	C	T	C	T	-0.4341	-0.0177	0.0228	0.01887	FALSE	FALSE	FALSE	finn-b-HYPOTHYROIDISM	4	42867440	0.0502	NA	0.724599	Hypothyroidism (congenital or acquired) || id:finn-b-HYPOTHYROIDISM	Hypothyroidism (congenital or acquired)	Hypothyroidism (congenital or acquired) || ||	TRUE	igd	NA	NA	NA	NA	NA	NA	NA	4	0.09267	42867440	2919	2.93002e-06	ebi-a-GCST90001856	|| id:ebi-a-GCST90001856	TRUE	reported	igd	2	1	TRUE
			rs74118738	A	G	A	G	0.427	0.0061	0.023	0.04444	FALSE	FALSE	FALSE	finn-b-HYPOTHYROIDISM	1	156667074	0.0333	NA	0.8538	Hypothyroidism (congenital or acquired) || id:finn-b-HYPOTHYROIDISM	Hypothyroidism (congenital or acquired)	Hypothyroidism (congenital or acquired) || ||	TRUE	igd	NA	NA	NA	NA	NA	NA	NA	1	0.09367	156667074	2919	5.35205e-06	ebi-a-GCST90001856	|| id:ebi-a-GCST90001856	TRUE	reported	igd	2	1	TRUE
			rs75831635	T	C	T	C	0.2848	0.0863	0.0468	0.03899	FALSE	FALSE	FALSE	finn-b-HYPOTHYROIDISM	1	91068234	0.0353	NA	0.01448	Hypothyroidism (congenital or acquired) || id:finn-b-HYPOTHYROIDISM	Hypothyroidism (congenital or acquired)	Hypothyroidism (congenital or acquired) || ||	TRUE	igd	NA	NA	NA	NA	NA	NA	NA	1	0.06329	91068234	2919	7.06594e-06	ebi-a-GCST90001856	|| id:ebi-a-GCST90001856	TRUE	reported	igd	2	1	TRUE
			rs76540213	T	C	T	C	0.5264	0.0622	0.0214	0.03014	FALSE	FALSE	FALSE	finn-b-HYPOTHYROIDISM	1	166035343	0.0397	NA	0.1174	Hypothyroidism (congenital or acquired) || id:finn-b-HYPOTHYROIDISM	Hypothyroidism (congenital or acquired)	Hypothyroidism (congenital or acquired) || ||	TRUE	igd	NA	NA	NA	NA	NA	NA	NA	1	0.09617	166035343	2919	4.78795e-08	ebi-a-GCST90001856	|| id:ebi-a-GCST90001856	TRUE	reported	igd	2	1	TRUE
			rs79338266	A	T	A	T	-0.7738	0.0349	0.0067	0.02803	FALSE	TRUE	FALSE	finn-b-HYPOTHYROIDISM	5	52158890	0.0421	NA	0.4074	Hypothyroidism (congenital or acquired) || id:finn-b-HYPOTHYROIDISM	Hypothyroidism (congenital or acquired)	Hypothyroidism (congenital or acquired) || ||	TRUE	igd	NA	NA	NA	NA	NA	NA	NA	5	0.1663	52158890	2919	3.41798e-06	ebi-a-GCST90001856	|| id:ebi-a-GCST90001856	TRUE	reported	igd	2	1	TRUE
			rs79881821	T	C	T	C	-0.2509	0.0428	0.0647	0.03389	FALSE	FALSE	FALSE	finn-b-HYPOTHYROIDISM	1	209224498	0.0379	NA	0.2588	Hypothyroidism (congenital or acquired) || id:finn-b-HYPOTHYROIDISM	Hypothyroidism (congenital or acquired)	Hypothyroidism (congenital or acquired) || ||	TRUE	igd	NA	NA	NA	NA	NA	NA	NA	1	0.05497	209224498	2919	5.23504e-06	ebi-a-GCST90001856	|| id:ebi-a-GCST90001856	TRUE	reported	igd	2	1	TRUE
			rs8024202	A	G	A	G	-0.1314	-0.0126	0.3678	0.2829	FALSE	FALSE	FALSE	finn-b-HYPOTHYROIDISM	15	97334659	0.0152	NA	0.4082	Hypothyroidism (congenital or acquired) || id:finn-b-HYPOTHYROIDISM	Hypothyroidism (congenital or acquired)	Hypothyroidism (congenital or acquired) || ||	TRUE	igd	NA	NA	NA	NA	NA	NA	NA	15	0.02775	97334659	2919	2.28302e-06	ebi-a-GCST90001856	|| id:ebi-a-GCST90001856	TRUE	reported	igd	2	1	TRUE
GCST90274803	ebi-a-GCST90001868	step1	SNP	effect_allele.exposure	other_allele.exposure	effect_allele.outcome	other_allele.outcome	beta.exposure	beta.outcome	eaf.exposure	eaf.outcome	remove	palindromic	ambiguous	id.outcome	chr	pos	se.outcome	samplesize.outcome	pval.outcome	outcome	originalname.outcome	outcome.deprecated	mr_keep.outcome	data_source.outcome	se.exposure	pval.exposure	samplesize.exposure	exposure	mr_keep.exposure	pval_origin.exposure	id.exposure	data_source.exposure	action	SNP_index	mr_keep
			rs113552426	C	G	C	G	-0.278	0.0309	0.9792	0.996517	FALSE	TRUE	FALSE	finn-b-HYPOTHYROIDISM	16	84730435	0.1199	NA	0.7967	Hypothyroidism (congenital or acquired) || id:finn-b-HYPOTHYROIDISM	Hypothyroidism (congenital or acquired)	Hypothyroidism (congenital or acquired) || ||	TRUE	igd	0.0581	1.71e-06	11249	exposure	TRUE	reported	Wvm36r	textfile	2	1	TRUE
			rs113841145	A	G	A	G	0.2866	-0.0299	0.9893	0.98974	FALSE	FALSE	FALSE	finn-b-HYPOTHYROIDISM	11	116331456	0.0679	NA	0.6599	Hypothyroidism (congenital or acquired) || id:finn-b-HYPOTHYROIDISM	Hypothyroidism (congenital or acquired)	Hypothyroidism (congenital or acquired) || ||	TRUE	igd	0.0629	5.2e-06	13809	exposure	TRUE	reported	Wvm36r	textfile	2	1	TRUE
			rs115120333	T	C	T	C	-0.1967	0.029	0.9795	0.98654	FALSE	FALSE	FALSE	finn-b-HYPOTHYROIDISM	1	78975194	0.0593	NA	0.6254	Hypothyroidism (congenital or acquired) || id:finn-b-HYPOTHYROIDISM	Hypothyroidism (congenital or acquired)	Hypothyroidism (congenital or acquired) || ||	TRUE	igd	0.0443	8.99e-06	14743	exposure	TRUE	reported	Wvm36r	textfile	2	1	TRUE
			rs11605127	C	G	C	G	-0.0629	0.0154	0.7543	0.6436	FALSE	TRUE	FALSE	finn-b-HYPOTHYROIDISM	11	268430	0.0142	NA	0.279	Hypothyroidism (congenital or acquired) || id:finn-b-HYPOTHYROIDISM	Hypothyroidism (congenital or acquired)	Hypothyroidism (congenital or acquired) || ||	TRUE	igd	0.0137	4.41e-06	14730	exposure	TRUE	reported	Wvm36r	textfile	2	1	TRUE
			rs11918804	A	C	A	C	-0.1184	0.023	0.9337	0.95704	FALSE	FALSE	FALSE	finn-b-HYPOTHYROIDISM	3	196038580	0.0336	NA	0.494399	Hypothyroidism (congenital or acquired) || id:finn-b-HYPOTHYROIDISM	Hypothyroidism (congenital or acquired)	Hypothyroidism (congenital or acquired) || ||	TRUE	igd	0.0266	8.54e-06	11791	exposure	TRUE	reported	Wvm36r	textfile	2	1	TRUE
			rs12201187	A	T	A	T	0.0676	-0.0012	0.2767	0.3621	FALSE	TRUE	FALSE	finn-b-HYPOTHYROIDISM	6	162785078	0.0141	NA	0.9326	Hypothyroidism (congenital or acquired) || id:finn-b-HYPOTHYROIDISM	Hypothyroidism (congenital or acquired)	Hypothyroidism (congenital or acquired) || ||	TRUE	igd	0.0138	9.65e-07	13245	exposure	TRUE	reported	Wvm36r	textfile	2	1	TRUE
			rs12648080	A	G	A	G	0.072	-0.0063	0.8077	0.8445	FALSE	FALSE	FALSE	finn-b-HYPOTHYROIDISM	4	121893301	0.0187	NA	0.737801	Hypothyroidism (congenital or acquired) || id:finn-b-HYPOTHYROIDISM	Hypothyroidism (congenital or acquired)	Hypothyroidism (congenital or acquired) || ||	TRUE	igd	0.0146	8.16e-07	14743	exposure	TRUE	reported	Wvm36r	textfile	2	1	TRUE
			rs12681624	C	G	C	G	-0.0935	0.0241	0.8179	0.8042	FALSE	TRUE	FALSE	finn-b-HYPOTHYROIDISM	8	144606172	0.0172	NA	0.16	Hypothyroidism (congenital or acquired) || id:finn-b-HYPOTHYROIDISM	Hypothyroidism (congenital or acquired)	Hypothyroidism (congenital or acquired) || ||	TRUE	igd	0.0157	2.59e-09	13657	exposure	TRUE	reported	Wvm36r	textfile	2	1	TRUE
			rs12711729	T	C	T	C	-0.0702	-0.02	0.7336	0.7187	FALSE	FALSE	FALSE	finn-b-HYPOTHYROIDISM	2	126751021	0.0152	NA	0.1867	Hypothyroidism (congenital or acquired) || id:finn-b-HYPOTHYROIDISM	Hypothyroidism (congenital or acquired)	Hypothyroidism (congenital or acquired) || ||	TRUE	igd	0.0153	4.47e-06	11345	exposure	TRUE	reported	Wvm36r	textfile	2	1	TRUE
			rs139760701	A	T	A	T	-0.3049	0.0459	0.989	0.995107	FALSE	TRUE	FALSE	finn-b-HYPOTHYROIDISM	3	115001900	0.0992	NA	0.6436	Hypothyroidism (congenital or acquired) || id:finn-b-HYPOTHYROIDISM	Hypothyroidism (congenital or acquired)	Hypothyroidism (congenital or acquired) || ||	TRUE	igd	0.0604	4.46e-07	13809	exposure	TRUE	reported	Wvm36r	textfile	2	1	TRUE
			rs1403742	A	T	A	T	-0.0567	-0.01	0.371	0.3875	FALSE	TRUE	FALSE	finn-b-HYPOTHYROIDISM	20	51289816	0.0139	NA	0.472799	Hypothyroidism (congenital or acquired) || id:finn-b-HYPOTHYROIDISM	Hypothyroidism (congenital or acquired)	Hypothyroidism (congenital or acquired) || ||	TRUE	igd	0.0124	4.82e-06	14296	exposure	TRUE	reported	Wvm36r	textfile	2	1	TRUE
			rs144626837	T	C	T	C	0.2026	-0.0757	0.9792	0.97779	FALSE	FALSE	FALSE	finn-b-HYPOTHYROIDISM	2	125030834	0.0462	NA	0.1009	Hypothyroidism (congenital or acquired) || id:finn-b-HYPOTHYROIDISM	Hypothyroidism (congenital or acquired)	Hypothyroidism (congenital or acquired) || ||	TRUE	igd	0.0458	9.71e-06	14741	exposure	TRUE	reported	Wvm36r	textfile	2	1	TRUE
			rs148504635	A	C	A	C	0.2532	0.0049	0.9857	0.98581	FALSE	FALSE	FALSE	finn-b-HYPOTHYROIDISM	16	54161464	0.0577	NA	0.9324	Hypothyroidism (congenital or acquired) || id:finn-b-HYPOTHYROIDISM	Hypothyroidism (congenital or acquired)	Hypothyroidism (congenital or acquired) || ||	TRUE	igd	0.0525	1.42e-06	14737	exposure	TRUE	reported	Wvm36r	textfile	2	1	TRUE
			rs17229943	A	C	A	C	-0.16	0.0089	0.9351	0.8978	FALSE	FALSE	FALSE	finn-b-HYPOTHYROIDISM	5	68682536	0.0226	NA	0.6933	Hypothyroidism (congenital or acquired) || id:finn-b-HYPOTHYROIDISM	Hypothyroidism (congenital or acquired)	Hypothyroidism (congenital or acquired) || ||	TRUE	igd	0.0267	2.07e-09	14744	exposure	TRUE	reported	Wvm36r	textfile	2	1	TRUE
			rs2108621	T	C	T	C	0.0581	-0.0127	0.3565	0.2984	FALSE	FALSE	FALSE	finn-b-HYPOTHYROIDISM	19	5344989	0.0149	NA	0.3934	Hypothyroidism (congenital or acquired) || id:finn-b-HYPOTHYROIDISM	Hypothyroidism (congenital or acquired)	Hypothyroidism (congenital or acquired) || ||	TRUE	igd	0.0126	4.01e-06	14296	exposure	TRUE	reported	Wvm36r	textfile	2	1	TRUE
			rs35495214	T	C	T	C	0.1374	-0.1144	0.0465	0.01886	FALSE	FALSE	FALSE	finn-b-HYPOTHYROIDISM	11	112433719	0.0511	NA	0.02537	Hypothyroidism (congenital or acquired) || id:finn-b-HYPOTHYROIDISM	Hypothyroidism (congenital or acquired)	Hypothyroidism (congenital or acquired) || ||	TRUE	igd	0.0291	2.34e-06	14735	exposure	TRUE	reported	Wvm36r	textfile	2	1	TRUE
			rs35538453	CA	C	CA	C	-0.3011	-0.0713	0.0126	0.01125	FALSE	FALSE	FALSE	finn-b-HYPOTHYROIDISM	21	15968566	0.0639	NA	0.264	Hypothyroidism (congenital or acquired) || id:finn-b-HYPOTHYROIDISM	Hypothyroidism (congenital or acquired)	Hypothyroidism (congenital or acquired) || ||	TRUE	igd	0.0663	5.59e-06	10407	exposure	TRUE	reported	Wvm36r	textfile	2	1	TRUE
			rs35656694	A	C	A	C	0.0746	0.013	0.851	0.8654	FALSE	FALSE	FALSE	finn-b-HYPOTHYROIDISM	16	52032393	0.0201	NA	0.5187	Hypothyroidism (congenital or acquired) || id:finn-b-HYPOTHYROIDISM	Hypothyroidism (congenital or acquired)	Hypothyroidism (congenital or acquired) || ||	TRUE	igd	0.0165	6.15e-06	14744	exposure	TRUE	reported	Wvm36r	textfile	2	1	TRUE
			rs385076	T	C	T	C	-0.1857	0.0231	0.3734	0.3541	FALSE	FALSE	FALSE	finn-b-HYPOTHYROIDISM	2	32489851	0.0142	NA	0.1045	Hypothyroidism (congenital or acquired) || id:finn-b-HYPOTHYROIDISM	Hypothyroidism (congenital or acquired)	Hypothyroidism (congenital or acquired) || ||	TRUE	igd	0.0123	1.68e-51	14296	exposure	TRUE	reported	Wvm36r	textfile	2	1	TRUE
			rs4140444	A	G	A	G	0.2157	0.0123	0.0204	0.01872	FALSE	FALSE	FALSE	finn-b-HYPOTHYROIDISM	6	38300402	0.0505	NA	0.8072	Hypothyroidism (congenital or acquired) || id:finn-b-HYPOTHYROIDISM	Hypothyroidism (congenital or acquired)	Hypothyroidism (congenital or acquired) || ||	TRUE	igd	0.0461	2.88e-06	14741	exposure	TRUE	reported	Wvm36r	textfile	2	1	TRUE
			rs4612182	A	G	A	G	-0.0547	0.0195	0.5914	0.5837	FALSE	FALSE	FALSE	finn-b-HYPOTHYROIDISM	6	138336137	0.014	NA	0.1644	Hypothyroidism (congenital or acquired) || id:finn-b-HYPOTHYROIDISM	Hypothyroidism (congenital or acquired)	Hypothyroidism (congenital or acquired) || ||	TRUE	igd	0.0123	8.7e-06	14743	exposure	TRUE	reported	Wvm36r	textfile	2	1	TRUE
			rs55858715	T	G	T	G	-0.117	0.0677	0.0649	0.02995	FALSE	FALSE	FALSE	finn-b-HYPOTHYROIDISM	11	86685696	0.0402	NA	0.0918904	Hypothyroidism (congenital or acquired) || id:finn-b-HYPOTHYROIDISM	Hypothyroidism (congenital or acquired)	Hypothyroidism (congenital or acquired) || ||	TRUE	igd	0.0254	4.1e-06	13233	exposure	TRUE	reported	Wvm36r	textfile	2	1	TRUE
			rs56266057	T	G	T	G	0.0796	-0.0088	0.8662	0.8751	FALSE	FALSE	FALSE	finn-b-HYPOTHYROIDISM	10	17082153	0.0205	NA	0.667899	Hypothyroidism (congenital or acquired) || id:finn-b-HYPOTHYROIDISM	Hypothyroidism (congenital or acquired)	Hypothyroidism (congenital or acquired) || ||	TRUE	igd	0.018	9.77e-06	14295	exposure	TRUE	reported	Wvm36r	textfile	2	1	TRUE
			rs56836641	T	C	T	C	-0.163	0.0265	0.0477	0.07034	FALSE	FALSE	FALSE	finn-b-HYPOTHYROIDISM	7	155637974	0.0266	NA	0.3193	Hypothyroidism (congenital or acquired) || id:finn-b-HYPOTHYROIDISM	Hypothyroidism (congenital or acquired)	Hypothyroidism (congenital or acquired) || ||	TRUE	igd	0.0301	6.12e-08	14743	exposure	TRUE	reported	Wvm36r	textfile	2	1	TRUE
			rs5744249	A	C	A	C	0.2039	-0.0086	0.7618	0.7561	FALSE	FALSE	FALSE	finn-b-HYPOTHYROIDISM	11	112025306	0.0158	NA	0.5856	Hypothyroidism (congenital or acquired) || id:finn-b-HYPOTHYROIDISM	Hypothyroidism (congenital or acquired)	Hypothyroidism (congenital or acquired) || ||	TRUE	igd	0.0135	1.53e-51	14742	exposure	TRUE	reported	Wvm36r	textfile	2	1	TRUE
			rs60235102	T	C	T	C	0.1154	-0.0259	0.9237	0.8985	FALSE	FALSE	FALSE	finn-b-HYPOTHYROIDISM	11	105060888	0.0225	NA	0.25	Hypothyroidism (congenital or acquired) || id:finn-b-HYPOTHYROIDISM	Hypothyroidism (congenital or acquired)	Hypothyroidism (congenital or acquired) || ||	TRUE	igd	0.0225	2.91e-07	14722	exposure	TRUE	reported	Wvm36r	textfile	2	1	TRUE
			rs62351325	T	C	T	C	0.1557	-0.017	0.9627	0.97987	FALSE	FALSE	FALSE	finn-b-HYPOTHYROIDISM	5	19698240	0.0487	NA	0.7267	Hypothyroidism (congenital or acquired) || id:finn-b-HYPOTHYROIDISM	Hypothyroidism (congenital or acquired)	Hypothyroidism (congenital or acquired) || ||	TRUE	igd	0.0344	6.01e-06	14744	exposure	TRUE	reported	Wvm36r	textfile	2	1	TRUE
			rs67424072	T	G	T	G	-0.082	0.011	0.8341	0.8037	FALSE	FALSE	FALSE	finn-b-HYPOTHYROIDISM	7	11104167	0.0172	NA	0.5244	Hypothyroidism (congenital or acquired) || id:finn-b-HYPOTHYROIDISM	Hypothyroidism (congenital or acquired)	Hypothyroidism (congenital or acquired) || ||	TRUE	igd	0.0165	6.71e-07	14296	exposure	TRUE	reported	Wvm36r	textfile	2	1	TRUE
			rs72766437	T	C	T	C	0.0637	0.0019	0.2088	0.2326	FALSE	FALSE	FALSE	finn-b-HYPOTHYROIDISM	5	83710370	0.0161	NA	0.9071	Hypothyroidism (congenital or acquired) || id:finn-b-HYPOTHYROIDISM	Hypothyroidism (congenital or acquired)	Hypothyroidism (congenital or acquired) || ||	TRUE	igd	0.0143	8.41e-06	14734	exposure	TRUE	reported	Wvm36r	textfile	2	1	TRUE
			rs77994606	A	G	A	G	-0.2314	0.019	0.9814	0.9778	FALSE	FALSE	FALSE	finn-b-HYPOTHYROIDISM	18	28763724	0.0461	NA	0.68	Hypothyroidism (congenital or acquired) || id:finn-b-HYPOTHYROIDISM	Hypothyroidism (congenital or acquired)	Hypothyroidism (congenital or acquired) || ||	TRUE	igd	0.0472	9.46e-07	14743	exposure	TRUE	reported	Wvm36r	textfile	2	1	TRUE
			rs7990672	T	G	T	G	-0.0568	0.0074	0.69	0.7676	FALSE	FALSE	FALSE	finn-b-HYPOTHYROIDISM	13	90838056	0.0162	NA	0.647	Hypothyroidism (congenital or acquired) || id:finn-b-HYPOTHYROIDISM	Hypothyroidism (congenital or acquired)	Hypothyroidism (congenital or acquired) || ||	TRUE	igd	0.0128	9.1e-06	14295	exposure	TRUE	reported	Wvm36r	textfile	2	1	TRUE
		step2	SNP	effect_allele.exposure	other_allele.exposure	effect_allele.outcome	other_allele.outcome	beta.exposure	beta.outcome	eaf.exposure	eaf.outcome	remove	palindromic	ambiguous	id.outcome	se.outcome	pval.outcome	samplesize.outcome	outcome	mr_keep.outcome	pval_origin.outcome	data_source.outcome	pval.exposure	se.exposure	pos.exposure	samplesize.exposure	chr.exposure	id.exposure	exposure	mr_keep.exposure	pval_origin.exposure	data_source.exposure	action	SNP_index	mr_keep
			rs10172142	C	G	C	G	0.1274	-0.0179	0.06072	0.0576	FALSE	TRUE	FALSE	GhHoNf	0.0267	0.503	14296	outcome	TRUE	reported	textfile	9.17698e-06	0.0287	52006164	NA	2	finn-b-HYPOTHYROIDISM	|| id:finn-b-HYPOTHYROIDISM	TRUE	reported	igd	2	1	TRUE
			rs1034391	C	T	C	T	0.0633	0.0005	0.4982	0.56	FALSE	FALSE	FALSE	GhHoNf	0.0124	0.968	14734	outcome	TRUE	reported	textfile	3.571e-06	0.0137	12613477	NA	16	finn-b-HYPOTHYROIDISM	|| id:finn-b-HYPOTHYROIDISM	TRUE	reported	igd	2	1	TRUE
			rs10494077	A	G	A	G	0.1156	0.0033	0.2159	0.2299	FALSE	FALSE	FALSE	GhHoNf	0.0139	0.812	14739	outcome	TRUE	reported	textfile	2.08113e-12	0.0164	108338345	NA	1	finn-b-HYPOTHYROIDISM	|| id:finn-b-HYPOTHYROIDISM	TRUE	reported	igd	2	1	TRUE
			rs10760344	T	G	T	G	0.1034	-0.0079	0.3472	0.3384	FALSE	FALSE	FALSE	GhHoNf	0.0123	0.521	14739	outcome	TRUE	reported	textfile	4.96249e-13	0.0143	127026282	NA	9	finn-b-HYPOTHYROIDISM	|| id:finn-b-HYPOTHYROIDISM	TRUE	reported	igd	2	1	TRUE
			rs10820727	A	G	A	G	-0.1031	0.0157	0.1222	0.1323	FALSE	FALSE	FALSE	GhHoNf	0.018	0.383	14296	outcome	TRUE	reported	textfile	7.91699e-07	0.0209	99257987	NA	9	finn-b-HYPOTHYROIDISM	|| id:finn-b-HYPOTHYROIDISM	TRUE	reported	igd	2	1	TRUE
			rs10974437	G	A	G	A	-0.1028	-0.0239	0.1696	0.2593	FALSE	FALSE	FALSE	GhHoNf	0.0136	0.0789	14295	outcome	TRUE	reported	textfile	1.72199e-08	0.0182	4285547	NA	9	finn-b-HYPOTHYROIDISM	|| id:finn-b-HYPOTHYROIDISM	TRUE	reported	igd	2	1	TRUE
			rs11077800	G	A	G	A	0.14	-0.0011	0.05086	0.0545	FALSE	FALSE	FALSE	GhHoNf	0.0263	0.967	14742	outcome	TRUE	reported	textfile	5.89495e-06	0.0309	73976015	NA	17	finn-b-HYPOTHYROIDISM	|| id:finn-b-HYPOTHYROIDISM	TRUE	reported	igd	2	1	TRUE
			rs11171710	A	G	A	G	-0.0764	-0.0061	0.4461	0.4549	FALSE	FALSE	FALSE	GhHoNf	0.0121	0.614	14296	outcome	TRUE	reported	textfile	2.97303e-08	0.0138	56368078	NA	12	finn-b-HYPOTHYROIDISM	|| id:finn-b-HYPOTHYROIDISM	TRUE	reported	igd	2	1	TRUE
			rs11255797	A	G	A	G	-0.0952	0.0086	0.1233	0.1891	FALSE	FALSE	FALSE	GhHoNf	0.0149	0.564	14732	outcome	TRUE	reported	textfile	4.22396e-06	0.0207	8697153	NA	10	finn-b-HYPOTHYROIDISM	|| id:finn-b-HYPOTHYROIDISM	TRUE	reported	igd	2	1	TRUE
			rs1203943	C	T	C	T	0.0947	0.0101	0.7936	0.776	FALSE	FALSE	FALSE	GhHoNf	0.014	0.471	14741	outcome	TRUE	reported	textfile	1.80601e-08	0.0168	22596825	NA	20	finn-b-HYPOTHYROIDISM	|| id:finn-b-HYPOTHYROIDISM	TRUE	reported	igd	2	1	TRUE
			rs12175489	A	G	A	G	-0.1526	0.005	0.1529	0.1487	FALSE	FALSE	FALSE	GhHoNf	0.0169	0.767	14716	outcome	TRUE	reported	textfile	1.46487e-15	0.0191	31377587	NA	6	finn-b-HYPOTHYROIDISM	|| id:finn-b-HYPOTHYROIDISM	TRUE	reported	igd	2	1	TRUE
			rs12208103	T	C	T	C	0.0618	0.0012	0.407	0.3979	FALSE	FALSE	FALSE	GhHoNf	0.0126	0.924	14296	outcome	TRUE	reported	textfile	9.3981e-06	0.014	107442431	NA	6	finn-b-HYPOTHYROIDISM	|| id:finn-b-HYPOTHYROIDISM	TRUE	reported	igd	2	1	TRUE
			rs12272305	A	G	A	G	-0.1276	-0.0024	0.07416	0.059	FALSE	FALSE	FALSE	GhHoNf	0.0246	0.922	14744	outcome	TRUE	reported	textfile	1.079e-06	0.0262	116839938	NA	11	finn-b-HYPOTHYROIDISM	|| id:finn-b-HYPOTHYROIDISM	TRUE	reported	igd	2	1	TRUE
			rs12348448	G	A	G	A	-0.0832	0.0316	0.3663	0.4155	FALSE	FALSE	FALSE	GhHoNf	0.0133	0.0175	14296	outcome	TRUE	reported	textfile	9.29394e-09	0.0145	5525775	NA	9	finn-b-HYPOTHYROIDISM	|| id:finn-b-HYPOTHYROIDISM	TRUE	reported	igd	2	1	TRUE
			rs1317983	C	T	C	T	0.1137	0.0329	0.6832	0.6994	FALSE	FALSE	FALSE	GhHoNf	0.0129	0.0108	14296	outcome	TRUE	reported	textfile	1.12202e-14	0.0147	43806335	NA	6	finn-b-HYPOTHYROIDISM	|| id:finn-b-HYPOTHYROIDISM	TRUE	reported	igd	2	1	TRUE
			rs13253647	A	G	A	G	-0.0695	-0.0134	0.3949	0.3613	FALSE	FALSE	FALSE	GhHoNf	0.0122	0.272	14727	outcome	TRUE	reported	textfile	5.59706e-07	0.0139	61767908	NA	8	finn-b-HYPOTHYROIDISM	|| id:finn-b-HYPOTHYROIDISM	TRUE	reported	igd	2	1	TRUE
			rs143117642	A	G	A	G	-0.2064	-0.0005	0.03962	0.0326	FALSE	FALSE	FALSE	GhHoNf	0.0369	0.989	14734	outcome	TRUE	reported	textfile	3.67697e-09	0.035	6131244	NA	10	finn-b-HYPOTHYROIDISM	|| id:finn-b-HYPOTHYROIDISM	TRUE	reported	igd	2	1	TRUE
			rs143757508	A	G	A	G	0.4752	-0.0448	0.004164	0.0087	FALSE	FALSE	FALSE	GhHoNf	0.0749	0.55	11669	outcome	TRUE	reported	textfile	5.40705e-06	0.1045	79298556	NA	3	finn-b-HYPOTHYROIDISM	|| id:finn-b-HYPOTHYROIDISM	TRUE	reported	igd	2	1	TRUE
			rs144309607	T	C	T	C	-0.2006	-0.0113	0.02994	0.0465	FALSE	FALSE	FALSE	GhHoNf	0.0303	0.709	13671	outcome	TRUE	reported	textfile	5.64001e-07	0.0401	10492274	NA	19	finn-b-HYPOTHYROIDISM	|| id:finn-b-HYPOTHYROIDISM	TRUE	reported	igd	2	1	TRUE
			rs144836391	T	C	T	C	-0.1176	0.0097	0.08548	0.0535	FALSE	FALSE	FALSE	GhHoNf	0.0306	0.751	14729	outcome	TRUE	reported	textfile	1.93099e-06	0.0247	93250704	NA	15	finn-b-HYPOTHYROIDISM	|| id:finn-b-HYPOTHYROIDISM	TRUE	reported	igd	2	1	TRUE
			rs151161006	G	C	G	C	-0.2646	-0.0579	0.01764	0.0294	FALSE	TRUE	FALSE	GhHoNf	0.0413	0.161	13232	outcome	TRUE	reported	textfile	9.23507e-07	0.0539	105158549	NA	14	finn-b-HYPOTHYROIDISM	|| id:finn-b-HYPOTHYROIDISM	TRUE	reported	igd	2	1	TRUE
			rs1534430	T	C	T	C	-0.0842	0.025	0.4148	0.3973	FALSE	FALSE	FALSE	GhHoNf	0.0121	0.0388	14296	outcome	TRUE	reported	textfile	8.64092e-10	0.0137	12644736	NA	2	finn-b-HYPOTHYROIDISM	|| id:finn-b-HYPOTHYROIDISM	TRUE	reported	igd	2	1	TRUE
			rs17008423	T	C	T	C	-0.1186	0.0043	0.12	0.1823	FALSE	FALSE	FALSE	GhHoNf	0.0152	0.777	14742	outcome	TRUE	reported	textfile	2.329e-08	0.0212	149624705	NA	4	finn-b-HYPOTHYROIDISM	|| id:finn-b-HYPOTHYROIDISM	TRUE	reported	igd	2	1	TRUE
			rs17364832	G	T	G	T	0.0909	0.0134	0.293	0.273	FALSE	FALSE	FALSE	GhHoNf	0.0133	0.314	14296	outcome	TRUE	reported	textfile	1.05599e-09	0.0149	24786915	NA	13	finn-b-HYPOTHYROIDISM	|| id:finn-b-HYPOTHYROIDISM	TRUE	reported	igd	2	1	TRUE
			rs17490285	G	A	G	A	-0.1467	0.0044	0.05298	0.1125	FALSE	FALSE	FALSE	GhHoNf	0.0188	0.815	14296	outcome	TRUE	reported	textfile	1.77198e-06	0.0307	72279703	NA	14	finn-b-HYPOTHYROIDISM	|| id:finn-b-HYPOTHYROIDISM	TRUE	reported	igd	2	1	TRUE
			rs17647739	G	A	G	A	-0.1359	0.0445	0.05645	0.0872	FALSE	FALSE	FALSE	GhHoNf	0.0221	0.0441	14296	outcome	TRUE	reported	textfile	4.58997e-06	0.0297	38517147	NA	15	finn-b-HYPOTHYROIDISM	|| id:finn-b-HYPOTHYROIDISM	TRUE	reported	igd	2	1	TRUE
			rs17773965	T	C	T	C	-0.0818	0.017	0.2442	0.1436	FALSE	FALSE	FALSE	GhHoNf	0.0171	0.32	14296	outcome	TRUE	reported	textfile	2.45901e-07	0.0158	217631338	NA	2	finn-b-HYPOTHYROIDISM	|| id:finn-b-HYPOTHYROIDISM	TRUE	reported	igd	2	1	TRUE
			rs17786733	A	T	A	T	0.0785	-0.0097	0.4295	0.4011	FALSE	TRUE	TRUE	GhHoNf	0.0119	0.415	14731	outcome	TRUE	reported	textfile	1.17701e-08	0.0138	1410929	NA	2	finn-b-HYPOTHYROIDISM	|| id:finn-b-HYPOTHYROIDISM	TRUE	reported	igd	2	1	FALSE
			rs1797071	C	T	C	T	-0.0678	0.0014	0.3736	0.3586	FALSE	FALSE	FALSE	GhHoNf	0.0125	0.911	14296	outcome	TRUE	reported	textfile	1.422e-06	0.0141	218581509	NA	1	finn-b-HYPOTHYROIDISM	|| id:finn-b-HYPOTHYROIDISM	TRUE	reported	igd	2	1	TRUE
			rs1892548	C	T	C	T	-0.069	0.0132	0.6945	0.6479	FALSE	FALSE	FALSE	GhHoNf	0.0124	0.287	14743	outcome	TRUE	reported	textfile	3.32698e-06	0.0148	41002641	NA	13	finn-b-HYPOTHYROIDISM	|| id:finn-b-HYPOTHYROIDISM	TRUE	reported	igd	2	1	TRUE
			rs1915930	T	G	T	G	0.0954	0.0081	0.6222	0.5606	FALSE	FALSE	FALSE	GhHoNf	0.0119	0.496	14296	outcome	TRUE	reported	textfile	1.02802e-11	0.014	188100256	NA	3	finn-b-HYPOTHYROIDISM	|| id:finn-b-HYPOTHYROIDISM	TRUE	reported	igd	2	1	TRUE
			rs1993945	T	A	T	A	0.1258	-0.0022	0.4154	0.4003	FALSE	TRUE	FALSE	GhHoNf	0.012	0.855	14296	outcome	TRUE	reported	textfile	5.97585e-20	0.0138	76518195	NA	5	finn-b-HYPOTHYROIDISM	|| id:finn-b-HYPOTHYROIDISM	TRUE	reported	igd	2	1	TRUE
			rs210192	G	A	G	A	0.0968	-0.0093	0.2161	0.3243	FALSE	FALSE	FALSE	GhHoNf	0.0124	0.453	14742	outcome	TRUE	reported	textfile	5.633e-09	0.0166	33481204	NA	6	finn-b-HYPOTHYROIDISM	|| id:finn-b-HYPOTHYROIDISM	TRUE	reported	igd	2	1	TRUE
			rs2111485	G	A	G	A	0.0799	-0.0072	0.5856	0.5991	FALSE	FALSE	FALSE	GhHoNf	0.0117	0.538	14744	outcome	TRUE	reported	textfile	7.34801e-09	0.0138	163110536	NA	2	finn-b-HYPOTHYROIDISM	|| id:finn-b-HYPOTHYROIDISM	TRUE	reported	igd	2	1	TRUE
			rs229531	C	T	C	T	0.0826	-0.0242	0.4041	0.4355	FALSE	FALSE	FALSE	GhHoNf	0.0118	0.0403	14734	outcome	TRUE	reported	textfile	2.37898e-09	0.0138	37585736	NA	22	finn-b-HYPOTHYROIDISM	|| id:finn-b-HYPOTHYROIDISM	TRUE	reported	igd	2	1	TRUE
			rs2295756	C	T	C	T	0.0749	0.0002	0.3468	0.3568	FALSE	FALSE	FALSE	GhHoNf	0.0121	0.987	14743	outcome	TRUE	reported	textfile	1.50501e-07	0.0143	35241229	NA	11	finn-b-HYPOTHYROIDISM	|| id:finn-b-HYPOTHYROIDISM	TRUE	reported	igd	2	1	TRUE
			rs2421874	G	A	G	A	0.0794	-0.0032	0.2612	0.3268	FALSE	FALSE	FALSE	GhHoNf	0.0123	0.795	14741	outcome	TRUE	reported	textfile	2.75899e-07	0.0155	93898975	NA	10	finn-b-HYPOTHYROIDISM	|| id:finn-b-HYPOTHYROIDISM	TRUE	reported	igd	2	1	TRUE
			rs244689	G	A	G	A	-0.0791	-0.0093	0.7465	0.8437	FALSE	FALSE	FALSE	GhHoNf	0.0164	0.571	14744	outcome	TRUE	reported	textfile	4.17196e-07	0.0156	133422816	NA	5	finn-b-HYPOTHYROIDISM	|| id:finn-b-HYPOTHYROIDISM	TRUE	reported	igd	2	1	TRUE
			rs2476601	G	A	G	A	-0.3055	-0.0264	0.8451	0.8964	FALSE	FALSE	FALSE	GhHoNf	0.0192	0.169	14744	outcome	TRUE	reported	textfile	9.17698e-61	0.0186	114377568	NA	1	finn-b-HYPOTHYROIDISM	|| id:finn-b-HYPOTHYROIDISM	TRUE	reported	igd	2	1	TRUE
			rs2553610	G	C	G	C	-0.0778	0.0154	0.4716	0.4142	FALSE	TRUE	TRUE	GhHoNf	0.0118	0.192	14742	outcome	TRUE	reported	textfile	1.032e-08	0.0136	133763567	NA	8	finn-b-HYPOTHYROIDISM	|| id:finn-b-HYPOTHYROIDISM	TRUE	reported	igd	2	1	FALSE
			rs2600270	G	A	G	A	-0.0777	0.0335	0.7916	0.7908	FALSE	FALSE	FALSE	GhHoNf	0.0143	0.0191	14741	outcome	TRUE	reported	textfile	3.11702e-06	0.0167	12034332	NA	3	finn-b-HYPOTHYROIDISM	|| id:finn-b-HYPOTHYROIDISM	TRUE	reported	igd	2	1	TRUE
			rs28380298	C	T	C	T	-0.0864	-0.0054	0.2375	0.2811	FALSE	FALSE	FALSE	GhHoNf	0.0148	0.715	11768	outcome	TRUE	reported	textfile	6.574e-08	0.016	40449484	NA	17	finn-b-HYPOTHYROIDISM	|| id:finn-b-HYPOTHYROIDISM	TRUE	reported	igd	2	1	TRUE
			rs3008034	C	T	C	T	-0.0879	0.0097	0.2609	0.3032	FALSE	FALSE	FALSE	GhHoNf	0.0127	0.445	14741	outcome	TRUE	reported	textfile	1.18801e-08	0.0154	166043862	NA	6	finn-b-HYPOTHYROIDISM	|| id:finn-b-HYPOTHYROIDISM	TRUE	reported	igd	2	1	TRUE
			rs3087243	A	G	A	G	-0.1302	0.0165	0.3263	0.4261	FALSE	FALSE	FALSE	GhHoNf	0.012	0.169	13870	outcome	TRUE	reported	textfile	3.11172e-19	0.0145	204738919	NA	2	finn-b-HYPOTHYROIDISM	|| id:finn-b-HYPOTHYROIDISM	TRUE	reported	igd	2	1	TRUE
			rs340836	T	C	T	C	-0.0629	-0.002	0.4704	0.5313	FALSE	FALSE	FALSE	GhHoNf	0.0117	0.864	14715	outcome	TRUE	reported	textfile	4.48704e-06	0.0137	214163069	NA	1	finn-b-HYPOTHYROIDISM	|| id:finn-b-HYPOTHYROIDISM	TRUE	reported	igd	2	1	TRUE
			rs34811474	A	G	A	G	-0.0742	0.0037	0.2315	0.2243	FALSE	FALSE	FALSE	GhHoNf	0.0145	0.799	14295	outcome	TRUE	reported	textfile	4.71205e-06	0.0162	25408838	NA	4	finn-b-HYPOTHYROIDISM	|| id:finn-b-HYPOTHYROIDISM	TRUE	reported	igd	2	1	TRUE
			rs35195355	A	C	A	C	0.063	-0.0068	0.4044	0.4411	FALSE	FALSE	FALSE	GhHoNf	0.012	0.571	14296	outcome	TRUE	reported	textfile	5.433e-06	0.0139	51000945	NA	18	finn-b-HYPOTHYROIDISM	|| id:finn-b-HYPOTHYROIDISM	TRUE	reported	igd	2	1	TRUE
			rs35717611	T	C	T	C	0.0638	0.0211	0.3815	0.2832	FALSE	FALSE	FALSE	GhHoNf	0.0134	0.115	14295	outcome	TRUE	reported	textfile	5.76594e-06	0.0141	64968053	NA	2	finn-b-HYPOTHYROIDISM	|| id:finn-b-HYPOTHYROIDISM	TRUE	reported	igd	2	1	TRUE
			rs4807000	G	A	G	A	-0.0659	-0.0129	0.6086	0.5922	FALSE	FALSE	FALSE	GhHoNf	0.0118	0.274	14725	outcome	TRUE	reported	textfile	2.15501e-06	0.0139	4831878	NA	19	finn-b-HYPOTHYROIDISM	|| id:finn-b-HYPOTHYROIDISM	TRUE	reported	igd	2	1	TRUE
			rs527517439	A	G	A	G	-0.3078	-0.0697	0.013	0.017	FALSE	FALSE	FALSE	GhHoNf	0.0689	0.312	11281	outcome	TRUE	reported	textfile	3.89798e-07	0.0607	10782084	NA	4	finn-b-HYPOTHYROIDISM	|| id:finn-b-HYPOTHYROIDISM	TRUE	reported	igd	2	1	TRUE
			rs597808	G	A	G	A	-0.1638	-0.0474	0.5816	0.5221	FALSE	FALSE	FALSE	GhHoNf	0.0134	0.000404	11344	outcome	TRUE	reported	textfile	8.69561e-33	0.0137	111973358	NA	12	finn-b-HYPOTHYROIDISM	|| id:finn-b-HYPOTHYROIDISM	TRUE	reported	igd	2	1	TRUE
			rs62043313	G	T	G	T	-0.0691	0.0217	0.3467	0.3807	FALSE	FALSE	FALSE	GhHoNf	0.0118	0.0659	14741	outcome	TRUE	reported	textfile	1.36801e-06	0.0143	79744134	NA	16	finn-b-HYPOTHYROIDISM	|| id:finn-b-HYPOTHYROIDISM	TRUE	reported	igd	2	1	TRUE
			rs626066	T	G	T	G	0.0706	0.0051	0.353	0.3512	FALSE	FALSE	FALSE	GhHoNf	0.0138	0.712	12412	outcome	TRUE	reported	textfile	8.08593e-07	0.0143	130610655	NA	6	finn-b-HYPOTHYROIDISM	|| id:finn-b-HYPOTHYROIDISM	TRUE	reported	igd	2	1	TRUE
			rs6448432	A	G	A	G	0.0741	0.0387	0.2861	0.2867	FALSE	FALSE	FALSE	GhHoNf	0.0128	0.0025	14742	outcome	TRUE	reported	textfile	8.18201e-07	0.015	26098810	NA	4	finn-b-HYPOTHYROIDISM	|| id:finn-b-HYPOTHYROIDISM	TRUE	reported	igd	2	1	TRUE
			rs7068492	C	T	C	T	0.0813	0.0184	0.2254	0.1973	FALSE	FALSE	FALSE	GhHoNf	0.0148	0.214	14723	outcome	TRUE	reported	textfile	5.70795e-07	0.0163	18411211	NA	10	finn-b-HYPOTHYROIDISM	|| id:finn-b-HYPOTHYROIDISM	TRUE	reported	igd	2	1	TRUE
			rs71641308	T	C	T	C	0.1047	-0.0271	0.0972	0.078	FALSE	FALSE	FALSE	GhHoNf	0.0245	0.269	14296	outcome	TRUE	reported	textfile	5.37601e-06	0.023	78086718	NA	1	finn-b-HYPOTHYROIDISM	|| id:finn-b-HYPOTHYROIDISM	TRUE	reported	igd	2	1	TRUE
			rs72719019	G	A	G	A	0.3398	-0.02	0.009512	0.0269	FALSE	FALSE	FALSE	GhHoNf	0.0415	0.63	14243	outcome	TRUE	reported	textfile	2.298e-06	0.0719	7053093	NA	5	finn-b-HYPOTHYROIDISM	|| id:finn-b-HYPOTHYROIDISM	TRUE	reported	igd	2	1	TRUE
			rs72996747	G	A	G	A	-0.1113	0.0029	0.103	0.0608	FALSE	FALSE	FALSE	GhHoNf	0.0277	0.917	13232	outcome	TRUE	reported	textfile	8.79002e-07	0.0226	8432138	NA	19	finn-b-HYPOTHYROIDISM	|| id:finn-b-HYPOTHYROIDISM	TRUE	reported	igd	2	1	TRUE
			rs74843811	A	G	A	G	0.2517	-0.0076	0.0154	0.0289	FALSE	FALSE	FALSE	GhHoNf	0.038	0.841	14257	outcome	TRUE	reported	textfile	4.53701e-06	0.0549	22793532	NA	1	finn-b-HYPOTHYROIDISM	|| id:finn-b-HYPOTHYROIDISM	TRUE	reported	igd	2	1	TRUE
			rs7568275	C	G	C	G	-0.1117	-0.0066	0.7637	0.7704	FALSE	TRUE	FALSE	GhHoNf	0.0139	0.635	14719	outcome	TRUE	reported	textfile	2.58583e-12	0.016	191966452	NA	2	finn-b-HYPOTHYROIDISM	|| id:finn-b-HYPOTHYROIDISM	TRUE	reported	igd	2	1	TRUE
			rs7599564	G	A	G	A	0.0792	0.0089	0.625	0.5882	FALSE	FALSE	FALSE	GhHoNf	0.012	0.458	14296	outcome	TRUE	reported	textfile	1.80198e-08	0.0141	43509617	NA	2	finn-b-HYPOTHYROIDISM	|| id:finn-b-HYPOTHYROIDISM	TRUE	reported	igd	2	1	TRUE
			rs7754251	C	G	C	G	0.0819	0.0191	0.4524	0.4379	FALSE	TRUE	TRUE	GhHoNf	0.0117	0.103	14725	outcome	TRUE	reported	textfile	1.81899e-09	0.0136	90989125	NA	6	finn-b-HYPOTHYROIDISM	|| id:finn-b-HYPOTHYROIDISM	TRUE	reported	igd	2	1	FALSE
			rs7850258	G	A	G	A	0.2137	-0.0114	0.6632	0.671	FALSE	FALSE	FALSE	GhHoNf	0.0122	0.35	14743	outcome	TRUE	reported	textfile	4.11813e-50	0.0144	100549013	NA	9	finn-b-HYPOTHYROIDISM	|| id:finn-b-HYPOTHYROIDISM	TRUE	reported	igd	2	1	TRUE
			rs7872217	A	G	A	G	-0.07	-0.036	0.6579	0.6419	FALSE	FALSE	FALSE	GhHoNf	0.0124	0.00369	14296	outcome	TRUE	reported	textfile	1.05901e-06	0.0144	21573443	NA	9	finn-b-HYPOTHYROIDISM	|| id:finn-b-HYPOTHYROIDISM	TRUE	reported	igd	2	1	TRUE
			rs78782944	T	C	T	C	0.1364	0.0127	0.09548	0.0773	FALSE	FALSE	FALSE	GhHoNf	0.0237	0.592	14296	outcome	TRUE	reported	textfile	4.06397e-09	0.0232	114663968	NA	1	finn-b-HYPOTHYROIDISM	|| id:finn-b-HYPOTHYROIDISM	TRUE	reported	igd	2	1	TRUE
			rs893065	T	G	T	G	-0.0778	0.0036	0.1933	0.151	FALSE	FALSE	FALSE	GhHoNf	0.0164	0.826	14726	outcome	TRUE	reported	textfile	6.699e-06	0.0173	31638706	NA	15	finn-b-HYPOTHYROIDISM	|| id:finn-b-HYPOTHYROIDISM	TRUE	reported	igd	2	1	TRUE
			rs897586	A	G	A	G	-0.0805	-0.0178	0.3156	0.3523	FALSE	FALSE	FALSE	GhHoNf	0.0122	0.145	14742	outcome	TRUE	reported	textfile	3.83398e-08	0.0146	128193294	NA	8	finn-b-HYPOTHYROIDISM	|| id:finn-b-HYPOTHYROIDISM	TRUE	reported	igd	2	1	TRUE
			rs9271365	G	T	G	T	0.2357	-0.022	0.3712	0.4173	FALSE	FALSE	FALSE	GhHoNf	0.0118	0.0623	14744	outcome	TRUE	reported	textfile	3.39938e-56	0.0149	32586794	NA	6	finn-b-HYPOTHYROIDISM	|| id:finn-b-HYPOTHYROIDISM	TRUE	reported	igd	2	1	TRUE
			rs9277557	C	T	C	T	-0.1197	0.0089	0.1919	0.2469	FALSE	FALSE	FALSE	GhHoNf	0.0135	0.51	14743	outcome	TRUE	reported	textfile	4.38026e-12	0.0173	33056694	NA	6	finn-b-HYPOTHYROIDISM	|| id:finn-b-HYPOTHYROIDISM	TRUE	reported	igd	2	1	TRUE
			rs9402691	C	G	C	G	0.0863	-0.0046	0.193	0.206	FALSE	TRUE	FALSE	GhHoNf	0.0147	0.754	14295	outcome	TRUE	reported	textfile	5.22204e-07	0.0172	135487502	NA	6	finn-b-HYPOTHYROIDISM	|| id:finn-b-HYPOTHYROIDISM	TRUE	reported	igd	2	1	TRUE
			rs9497965	T	C	T	C	0.0935	-0.0107	0.339	0.3921	FALSE	FALSE	FALSE	GhHoNf	0.012	0.373	14743	outcome	TRUE	reported	textfile	8.43723e-11	0.0144	148521292	NA	6	finn-b-HYPOTHYROIDISM	|| id:finn-b-HYPOTHYROIDISM	TRUE	reported	igd	2	1	TRUE
		step3	SNP	effect_allele.exposure	other_allele.exposure	effect_allele.outcome	other_allele.outcome	beta.exposure	beta.outcome	eaf.exposure	eaf.outcome	remove	palindromic	ambiguous	id.outcome	chr	pos	se.outcome	samplesize.outcome	pval.outcome	outcome	originalname.outcome	outcome.deprecated	mr_keep.outcome	data_source.outcome	se.exposure	pval.exposure	samplesize.exposure	exposure	mr_keep.exposure	pval_origin.exposure	id.exposure	data_source.exposure	action	SNP_index	mr_keep
			rs115120333	T	C	T	C	-0.1967	0.1428	0.9795	0.9849	FALSE	FALSE	FALSE	ebi-a-GCST90001868	1	78975194	0.1074	2919	0.1834	CD3 on CD4 regulatory T cell || id:ebi-a-GCST90001868	CD3 on CD4 regulatory T cell	CD3 on CD4 regulatory T cell || ||	TRUE	igd	0.0443	8.99e-06	14743	exposure	TRUE	reported	Wvm36r	textfile	2	1	TRUE
			rs11918804	A	C	A	C	-0.1184	0.04738	0.9337	0.9645	FALSE	FALSE	FALSE	ebi-a-GCST90001868	3	196038580	0.07171	2919	0.508899	CD3 on CD4 regulatory T cell || id:ebi-a-GCST90001868	CD3 on CD4 regulatory T cell	CD3 on CD4 regulatory T cell || ||	TRUE	igd	0.0266	8.54e-06	11791	exposure	TRUE	reported	Wvm36r	textfile	2	1	TRUE
			rs12648080	A	G	A	G	0.072	-0.0122	0.8077	0.8433	FALSE	FALSE	FALSE	ebi-a-GCST90001868	4	121893301	0.03768	2919	0.7462	CD3 on CD4 regulatory T cell || id:ebi-a-GCST90001868	CD3 on CD4 regulatory T cell	CD3 on CD4 regulatory T cell || ||	TRUE	igd	0.0146	8.16e-07	14743	exposure	TRUE	reported	Wvm36r	textfile	2	1	TRUE
			rs12711729	T	C	T	C	-0.0702	0.02449	0.7336	0.7819	FALSE	FALSE	FALSE	ebi-a-GCST90001868	2	126751021	0.03339	2919	0.4633	CD3 on CD4 regulatory T cell || id:ebi-a-GCST90001868	CD3 on CD4 regulatory T cell	CD3 on CD4 regulatory T cell || ||	TRUE	igd	0.0153	4.47e-06	11345	exposure	TRUE	reported	Wvm36r	textfile	2	1	TRUE
			rs139760701	A	T	A	T	-0.3049	0.07457	0.989	0.9878	FALSE	TRUE	FALSE	ebi-a-GCST90001868	3	115001900	0.1268	2919	0.5566	CD3 on CD4 regulatory T cell || id:ebi-a-GCST90001868	CD3 on CD4 regulatory T cell	CD3 on CD4 regulatory T cell || ||	TRUE	igd	0.0604	4.46e-07	13809	exposure	TRUE	reported	Wvm36r	textfile	2	1	TRUE
			rs144626837	T	C	T	C	0.2026	0.3727	0.9792	0.9993	FALSE	FALSE	FALSE	ebi-a-GCST90001868	2	125030834	0.467	2919	0.4249	CD3 on CD4 regulatory T cell || id:ebi-a-GCST90001868	CD3 on CD4 regulatory T cell	CD3 on CD4 regulatory T cell || ||	TRUE	igd	0.0458	9.71e-06	14741	exposure	TRUE	reported	Wvm36r	textfile	2	1	TRUE
			rs385076	T	C	T	C	-0.1857	0.05477	0.3734	0.439	FALSE	FALSE	FALSE	ebi-a-GCST90001868	2	32489851	0.02764	2919	0.0476102	CD3 on CD4 regulatory T cell || id:ebi-a-GCST90001868	CD3 on CD4 regulatory T cell	CD3 on CD4 regulatory T cell || ||	TRUE	igd	0.0123	1.68e-51	14296	exposure	TRUE	reported	Wvm36r	textfile	2	1	TRUE
			rs62351325	T	C	T	C	0.1557	-0.08254	0.9627	0.9803	FALSE	FALSE	FALSE	ebi-a-GCST90001868	5	19698240	0.09915	2919	0.4052	CD3 on CD4 regulatory T cell || id:ebi-a-GCST90001868	CD3 on CD4 regulatory T cell	CD3 on CD4 regulatory T cell || ||	TRUE	igd	0.0344	6.01e-06	14744	exposure	TRUE	reported	Wvm36r	textfile	2	1	TRUE
		step4	SNP	effect_allele.exposure	other_allele.exposure	effect_allele.outcome	other_allele.outcome	beta.exposure	beta.outcome	eaf.exposure	eaf.outcome	remove	palindromic	ambiguous	id.outcome	chr	pos	se.outcome	samplesize.outcome	pval.outcome	outcome	originalname.outcome	outcome.deprecated	mr_keep.outcome	data_source.outcome	proxy.outcome	target_snp.outcome	proxy_snp.outcome	target_a1.outcome	target_a2.outcome	proxy_a1.outcome	proxy_a2.outcome	samplesize.exposure	pos.exposure	chr.exposure	se.exposure	pval.exposure	id.exposure	exposure	mr_keep.exposure	pval_origin.exposure	data_source.exposure	action	SNP_index	mr_keep
			rs114672530	A	G	A	G	-0.6683	0.0474	0.0173	0.01746	FALSE	FALSE	FALSE	finn-b-HYPOTHYROIDISM	1	168306279	0.0529	NA	0.371	Hypothyroidism (congenital or acquired) || id:finn-b-HYPOTHYROIDISM	Hypothyroidism (congenital or acquired)	Hypothyroidism (congenital or acquired) || ||	TRUE	igd	NA	NA	NA	NA	NA	NA	NA	2919	168306279	1	0.1039	1.45898e-10	ebi-a-GCST90001868	|| id:ebi-a-GCST90001868	TRUE	reported	igd	2	1	TRUE
			rs142394936	G	T	G	T	0.6923	0.1955	0.0075	0.00177	FALSE	FALSE	FALSE	finn-b-HYPOTHYROIDISM	3	31829907	0.1697	NA	0.2492	Hypothyroidism (congenital or acquired) || id:finn-b-HYPOTHYROIDISM	Hypothyroidism (congenital or acquired)	Hypothyroidism (congenital or acquired) || ||	TRUE	igd	NA	NA	NA	NA	NA	NA	NA	2919	31829907	3	0.1531	6.41298e-06	ebi-a-GCST90001868	|| id:ebi-a-GCST90001868	TRUE	reported	igd	2	1	TRUE
			rs2595260	C	T	C	T	-0.1558	-0.0178	0.8013	0.7311	FALSE	FALSE	FALSE	finn-b-HYPOTHYROIDISM	3	158937938	0.0153	NA	0.2447	Hypothyroidism (congenital or acquired) || id:finn-b-HYPOTHYROIDISM	Hypothyroidism (congenital or acquired)	Hypothyroidism (congenital or acquired) || ||	TRUE	igd	NA	NA	NA	NA	NA	NA	NA	2919	158937938	3	0.03419	5.40505e-06	ebi-a-GCST90001868	|| id:ebi-a-GCST90001868	TRUE	reported	igd	2	1	TRUE
			rs2949661	T	C	T	C	0.6285	0.0446	0.4466	0.2617	FALSE	FALSE	FALSE	finn-b-HYPOTHYROIDISM	1	167424924	0.0155	NA	0.004	Hypothyroidism (congenital or acquired) || id:finn-b-HYPOTHYROIDISM	Hypothyroidism (congenital or acquired)	Hypothyroidism (congenital or acquired) || ||	TRUE	igd	NA	NA	NA	NA	NA	NA	NA	2919	167424924	1	0.02484	6.96627e-128	ebi-a-GCST90001868	|| id:ebi-a-GCST90001868	TRUE	reported	igd	2	1	TRUE
			rs35055340	T	C	T	C	-0.4838	-0.0296	0.0324	0.0519	FALSE	FALSE	FALSE	finn-b-HYPOTHYROIDISM	1	165314063	0.0307	NA	0.3347	Hypothyroidism (congenital or acquired) || id:finn-b-HYPOTHYROIDISM	Hypothyroidism (congenital or acquired)	Hypothyroidism (congenital or acquired) || ||	TRUE	igd	NA	NA	NA	NA	NA	NA	NA	2919	165314063	1	0.07619	2.49299e-10	ebi-a-GCST90001868	|| id:ebi-a-GCST90001868	TRUE	reported	igd	2	1	TRUE
			rs4396110	A	G	A	G	-0.1253	-0.002	0.4239	0.2679	FALSE	FALSE	FALSE	finn-b-HYPOTHYROIDISM	1	118266529	0.0154	NA	0.894	Hypothyroidism (congenital or acquired) || id:finn-b-HYPOTHYROIDISM	Hypothyroidism (congenital or acquired)	Hypothyroidism (congenital or acquired) || ||	TRUE	igd	NA	NA	NA	NA	NA	NA	NA	2919	118266529	1	0.02728	4.51305e-06	ebi-a-GCST90001868	|| id:ebi-a-GCST90001868	TRUE	reported	igd	2	1	TRUE
			rs552999	A	C	A	C	-0.1527	-0.0015	0.7211	0.6511	FALSE	FALSE	FALSE	finn-b-HYPOTHYROIDISM	1	168706260	0.0142	NA	0.9167	Hypothyroidism (congenital or acquired) || id:finn-b-HYPOTHYROIDISM	Hypothyroidism (congenital or acquired)	Hypothyroidism (congenital or acquired) || ||	TRUE	igd	TRUE	rs552999	rs6427147	C	A	C	T	2919	168700134	1	0.03028	4.83304e-07	ebi-a-GCST90001868	|| id:ebi-a-GCST90001868	TRUE	reported	igd	2	1	TRUE
			rs57844740	A	G	A	G	0.3817	0.0398	0.03	0.0464	FALSE	FALSE	FALSE	finn-b-HYPOTHYROIDISM	3	127163016	0.0324	NA	0.2187	Hypothyroidism (congenital or acquired) || id:finn-b-HYPOTHYROIDISM	Hypothyroidism (congenital or acquired)	Hypothyroidism (congenital or acquired) || ||	TRUE	igd	NA	NA	NA	NA	NA	NA	NA	2919	127163016	3	0.07971	1.76401e-06	ebi-a-GCST90001868	|| id:ebi-a-GCST90001868	TRUE	reported	igd	2	1	TRUE
[truncated: 1,563 more rows]

## Sheet: OR
OR of inflammatory factor→immune cell→CH
inflammatory factor	Immune cell	Step	method	nsnp	b	se	pval	lo_ci	up_ci	or	or_lci95	or_uci95
GCST90274761	ebi-a-GCST90001792	step1	MR Egger	13	0.367944	0.161383	0.0435407	0.0516329	0.684254	1.44476	1.05299	1.98229
			Weighted median	13	0.137062	0.0856997	0.109746	-0.030909	0.305034	1.1469	0.969564	1.35667
[truncated: 378 more rows]

## Sheet: singlesnpOR
singlesnpOR of inflammatory factor→immune cell→disease
[truncated: 2,738 more rows]

[truncated: 4 more sheets: effect , IL-2effect, IL-2imm, IL-2-imm-immfa]
