# Supplementary material for: Identification of hub genes in congenital hypothyroidism and construction of the associated immune regulatory network
Source: Front Immunol. 2025 Oct 15;16:1608098. doi: 10.3389/fimmu.2025.1608098 (PMC12568518; doi:10.3389/fimmu.2025.1608098)
Supplement: Supplementary file 10 [file Table5.xlsx]

## Sheet: verified
RT-qPCR verified the expression of 4 hub genes in the two groups of cells
Gene	Cohort	Group	Internal reference	Target gene	ΔCt	—ΔΔCt	Relative expression level	x̄	s
APP	Cohort1	Normal	20.5205	24.9362	4.41568	-0.0572834	0.961072	1.00174	0.0732963
			20.8631	25.102	4.2389	0.119495	1.08635
			20.8063	25.2269	4.42061	-0.0622116	0.957795
		Control	20.9368	29.24	8.30323	-3.94484	0.0649359	0.0646253	0.00380709
			21.1052	29.3362	8.23105	-3.87266	0.0682676
			21.0769	29.4781	8.40121	-4.04282	0.0606724
	Cohort2	Normal	22.6775	22.2917170665659	-0.385821	0.0856207	1.06114	1.00883	0.159091
			22.6813	22.1982	-0.483109	0.182909	1.13517
			22.2345	22.2028	-0.0316708	-0.26853	0.830165
		Control	23.0246	26.4815	3.45693	-3.75713	0.0739591	0.058554	0.0150936
			22.286	26.0958	3.80983	-4.11003	0.0579105
			22.0912	26.3041	4.21297	-4.51317	0.0437925
DDB1	Cohort1	Normal	20.5205	24.6647	4.14418	-0.13104	0.913173	1.00711	0.150372
			20.8631	24.6368	3.77369	0.23945	1.18054
			20.8063	24.9279	4.12155	-0.10841	0.92761
		Control	20.9368	29.5581	8.62137	-4.60823	0.0410001	0.0420977	0.0013284
			21.1052	29.6387	8.53351	-4.52037	0.0435744
			21.0769	29.6732	8.59631	-4.58317	0.0417185
	Cohort2	Normal	22.6775	22.2476	-0.429913	0.0886503	1.06337	1.00745	0.146106
			22.6813	22.18	-0.501328	0.160065	1.11734
			22.2345	22.142	-0.0925476	-0.248716	0.841645
		Control	23.0246	25.7427	2.71813	-3.05939	0.119959	0.0750427	0.0392529
			22.286	26.3461	4.0601	-4.40136	0.0473216
			22.0912	25.8615	3.77033	-4.11159	0.0578478
MRPS5	Cohort1	Normal	20.5205	25.2129	4.69246	-0.170305	0.888655	1.00578	0.133515
			20.8631	25.1822	4.31906	0.203091	1.15116
			20.8063	25.3612	4.55494	-0.0327857	0.977531
		Control	20.9368	32.0805	11.1437	-6.62157	0.0101557	0.0135227	0.00346209
			21.1052	31.4995	10.3943	-5.87217	0.0170726
			21.0769	31.8271	10.7503	-6.22813	0.0133397
	Cohort2	Normal	22.6775	22.0737	-0.603828	0.0841009	1.06003	1.00258	0.0866527
			22.6813	22.0984	-0.582969	0.0632422	1.04481
			22.2345	21.8621	-0.372384	-0.147343	0.902912
		Control	23.0246	26.7515	3.72693	-4.24666	0.052678	0.0426267	0.0103535
			22.286	26.7323	4.44626	-4.96599	0.0319954
			22.0912	26.104	4.01288	-4.5326	0.0432067
MRPL33	Cohort1	Normal	20.5205	25.2044	4.68395	-0.108646	0.927458	1.00167	0.0705154
			20.8631	25.3438	4.48068	0.0946283	1.06779
			20.8063	25.3676	4.56129	0.0140181	1.00976
		Control	20.9368	30.8033	9.8665	-5.29119	0.0255384	0.0267724	0.00337357
			21.1052	30.7113	9.60614	-5.03083	0.0305892
			21.0769	31.0216	9.94478	-5.36947	0.0241896
	Cohort2	Normal	22.6775	22.5285	-0.149042	0.239463	1.18055	1.00721	0.151233
			22.6813	22.8627	0.181419	-0.0909987	0.938873
			22.2345	22.4734	0.238885	-0.148464	0.90221
		Control	23.0246	26.2253	3.20064	-3.11022	0.115806	0.0911758	0.0213409
			22.286	26.0532	3.76724	-3.67682	0.0781931
			22.0912	25.834	3.74281	-3.65239	0.0795282

## Sheet: transfection
The transfection of the plasmid verified by RT-qPCR
Gene	Group	Internal reference	Target gene	ΔCt	—ΔΔCt	Relative expression level	x̄	s
APP	Normal	20.0291	30.6743	10.6452	-0.268759	0.830033	1.01427	0.211607
		20.6705	30.7303	10.0598	0.316591	1.24538
		20.4843	30.9086	10.4243	-0.0478323	0.967389
	Control	20.0477	26.329	6.28128	4.09514	17.0907	16.9604	0.306579
		20.2177	26.5402	6.32243	4.05399	16.6101
		20.4321	26.7059	6.27375	4.10268	17.1802
DDB1	Normal	20.0291	30.5424	10.5133	-0.373708	0.771796	1.01815	0.229035
		20.6705	30.5177	9.8472	0.292346	1.22463
		20.4843	30.5425	10.0582	0.081362	1.05802
	Control	20.0477	26.7831	6.73542	3.40413	10.5863	11.8896	1.14549
		20.2177	26.7313	6.5136	3.62595	12.3458
		20.4321	26.9007	6.46863	3.67092	12.7367
MRPS5	Normal	20.0291	29.9174	9.8883	-0.209144	0.86505	1.0052	0.122306
		20.6705	30.2653	9.59478	0.084381	1.06023
		20.4843	30.0387	9.5544	0.124763	1.09033
	Control	20.0477	26.4133	6.36555	3.31361	9.9425	9.32443	1.10286
		20.2177	26.8877	6.66997	3.00919	8.05113
		20.4321	26.7923	6.36017	3.31899	9.97965
MRPL33	Normal	20.0291	30.925	10.8958	-0.476058	0.718939	1.03177	0.306967
		20.6705	30.6761	10.0056	0.414153	1.33252
		20.4843	30.8422	10.3579	0.0619053	1.04384
	Control	20.0477	27.1025	7.05483	3.36496	10.3028	9.59054	0.884827
		20.2177	27.5332	7.31545	3.10434	8.60002
		20.4321	27.549	7.11691	3.30288	9.86882

## Sheet: STAT5 and MTORC1
Conduct the verification of the expression situations of STAT5 and MTORC1
Gene	Cohort	Group	Internal reference	Target gene	ΔCt	—ΔΔCt	Relative expression level	x̄	s
STAT5	Cohort1	Normal	21.0391	24.3908	3.3517	-0.159667	0.895232	1.00359	0.103173
			21.0314	24.2021	3.17072	0.0213142	1.01488
			21.0691	24.1227	3.05368	0.138353	1.10065
		CH	21.1143	22.8914	1.77704	1.415	2.66659	2.69436	0.213773
			20.9296	22.8021	1.87252	1.31951	2.49582
			21.0305	22.6763	1.64574	1.54629	2.92066
		experimental	21.2068	23.2136	2.00687	1.18517	2.2739	2.02077	0.219253
			20.974	23.2475	2.2735	0.918535	1.8902
			20.8627	23.1301	2.2674	0.924638	1.89821
	Cohort2	Normal	22.6671	26.1255	3.45848	-0.458797	0.727593	1.02602	0.271267
			22.558	25.227	2.66896	0.330722	1.25764
			22.2921	25.1637	2.87161	0.128075	1.09283
		CH	22.0596	22.588	0.528344	2.47134	5.54559	5.10754	1.02831
			22.0196	23.0438	1.02415	1.97554	3.93274
			22.1686	22.6213	0.452656	2.54703	5.8443
		experimental	21.7591	23.7807	2.02165	0.978039	1.96979	2.158	0.402735
			21.8993	23.5092	1.60991	1.38977	2.62038
			21.4179	23.5039	2.08602	0.913663	1.88382
MTORC1	Cohort1	Normal	21.0391	27.1381	6.09893	-0.359003	0.779703	1.05298	0.434347
			21.0314	27.0482	6.01675	-0.27682	0.825408
			21.0691	26.1732	5.1041	0.635823	1.55382
		CH	21.1143	25.3116	4.19729	1.54264	2.91327	2.76168	0.135846
			20.9296	25.2255	4.29589	1.44403	2.7208
			21.0305	25.3639	4.33341	1.40652	2.65097
		experimental	21.2068	26.0736	4.86681	0.873116	1.83161	1.55853	0.237603
			20.974	26.183	5.20899	0.530934	1.44486
			20.8627	26.1181	5.25542	0.484506	1.39911
	Cohort2	Normal	22.6671	25.6034	2.93636	0.189752	1.14057	1.00641	0.138144
			22.558	25.894	3.33601	-0.209898	0.864598
			22.2921	25.398	3.10596	0.0201462	1.01406
		CH	22.0596	22.8272	0.767602	2.35851	5.12839	5.14381	0.73294
			22.0196	23.0021	0.982489	2.14362	4.41869
			22.1686	22.7379	0.56923	2.55688	5.88433
		experimental	21.7591	23.3433	1.58421	1.5419	2.91178	2.76981	0.357988
			21.8993	23.4237	1.52439	1.60172	3.03505
			21.4179	23.3036	1.88572	1.24039	2.36262

## Sheet: Cell Activity
Identification of Genes Related to Cell Activity
Gene	Cohort	Group	Internal reference	Target gene	ΔCt	—ΔΔCt	Relative expression level	x̄	s
PCNA	Cohort1	CH	21.0575	27.9434	6.88588	-0.0913326	0.938655	1.01518	0.220827
			20.9428	27.9842	7.0413	-0.246761	0.842786
			21.0123	27.4687	6.45645	0.338094	1.26409
		experimental	21.0974	25.0683	3.97094	2.8236	7.07926	8.62157	3.14405
			21.0478	25.1317	4.08382	2.71072	6.5465
			21.3051	24.4863	3.18113	3.61341	12.239
	Cohort2	CH	22.2148	25.9012	3.68635	-0.0485242	0.966925	1.00586	0.135
			22.4987	26.2972	3.7985	-0.160678	0.894605
			22.6853	26.1139	3.42862	0.209202	1.15605
		experimental	22.3977	24.1545	1.75676	1.88106	3.68346	4.26063	0.609853
			22.5984	24.1659	1.56749	2.07033	4.19984
			22.7835	24.129	1.34545	2.29237	4.89861
Bcl-2	Cohort1	CH	21.0575	25.3799	4.32235	0.138029	1.1004	1.00753	0.146345
			20.9428	25.6568	4.71392	-0.253543	0.838834
			21.0123	25.3571	4.34487	0.115514	1.08336
		experimental	21.0974	23.5193	2.42192	2.03846	4.10807	4.58538	0.970401
			21.0478	23.5278	2.47996	1.98042	3.94607
			21.3051	23.254	1.94891	2.51146	5.70199
	Cohort2	CH	22.2148	26.5847	4.36984	-0.723246	0.605733	1.08009	0.503046
			22.4987	26.107	3.60826	0.0383355	1.02693
			22.6853	25.647	2.96168	0.684911	1.6076
		experimental	22.3977	23.2374	0.83971	2.80689	6.99772	4.9554	1.82557
			22.5984	24.4451	1.84662	1.79998	3.48215
			22.7835	24.2971	1.51358	2.13301	4.38633
MMP-2	Cohort1	CH	21.0575	27.3438	6.28625	0.0806033	1.05746	1.00175	0.071585
			20.9428	27.2716	6.32874	0.0381112	1.02677
			21.0123	27.4978	6.48556	-0.118715	0.921008
		experimental	21.0974	26.772	5.67459	0.692256	1.61581	1.46592	0.144656
			21.0478	27.0064	5.95853	0.408317	1.32714
			21.3051	27.1311	5.82601	0.540841	1.45482
	Cohort2	CH	22.2148	26.3877	4.17288	-0.503992	0.705153	1.03149	0.298221
			22.4987	25.8004	3.30167	0.367222	1.28987
			22.6853	26.2174	3.53212	0.13677	1.09944
		experimental	22.3977	24.0298	1.63216	2.03673	4.10315	5.39226	1.26164
			22.5984	23.5395	0.941077	2.72782	6.62452
			22.7835	24.0064	1.22287	2.44602	5.44912
