# Supplementary material for: Identification of hub genes in congenital hypothyroidism and construction of the associated immune regulatory network
Source: Front Immunol. 2025 Oct 15;16:1608098. doi: 10.3389/fimmu.2025.1608098 (PMC12568518; doi:10.3389/fimmu.2025.1608098)
Supplement: Supplementary file 11 [file Table6.xls]

## Sheet: AA original data
常规信息
	程序名		20241105_215758
	用户		游客
	时间		2024-11-05 21:58:09
仪器信息
	仪器名称		FlexA-200
	仪器PN		148069507-000190
	软件版本		V2.1.3 220701
	固件版本		V2.0.4b1 2021-3-8
			V2.1.0b2 2021-1-21
文件参数
	类型		终点法
	波长		570
	模式		精确
	单位		ng/μL
	孵育		开启

## Sheet: layout
布局
		1	2	3	4	5	6	7	8	9	10	11	12
	A
	B		Un 01	Un 04	Un 07
	C		Un 02	Un 05	Un 08
	D		Un 03	Un 06	Un 09
	E
	F
	G
	H
	浓度/因子	1	2	3	4	5	6	7	8	9	10	11	12
	A
	B		1:1.00	1:1.00	1:1.00
	C		1:1.00	1:1.00	1:1.00
	D		1:1.00	1:1.00	1:1.00
	E
	F
	G
	H
	组	1	2	3	4	5	6	7	8	9	10	11	12
	A
	B		1	1	1
	C		1	1	1
	D		1	1	1
	E
	F
	G
	H

## Sheet: original data
原始数据
	λ570nm
		1	2	3	4	5	6	7	8	9	10	11	12
	A
	B		0.703	0.365	0.552
	C		0.712	0.373	0.560
	D		0.707	0.369	0.559
	E
	F
	G
	H

## Sheet: result 
标准曲线
	数据源		原始数据
	标准	浓度	吸光度
	拟合类型		线性拟合
	公式		y = 0.0x+0.0
	R方		0.0
	浓度转换		线性
	吸光度转换		线性
	浓度	1	2	3	4	5	6	7	8	9	10	11	12
	A
	B		1.000	1.000	1.000
	C		1.000	1.000	1.000
	D		1.000	1.000	1.000
	E
	F
	G
	H
