# Supplementary material for: Identification of hub genes in congenital hypothyroidism and construction of the associated immune regulatory network
Source: Front Immunol. 2025 Oct 15;16:1608098. doi: 10.3389/fimmu.2025.1608098 (PMC12568518; doi:10.3389/fimmu.2025.1608098)
Supplement: Supplementary file 12 [file Table7.xlsx]

## Sheet: IL-2
软件版本	3.04.17
实验文件路径:	F:\Elisa.xpt
方案文件路径:
板编号	板 1
日期	2025/1/22 星期三
时间	14:25:33
检测仪类型:	Epoch
检测仪序列号:	18112716
检测类型	检测仪
程序详细信息
板类型	96 WELL PLATE
完成后弹出板
检测	吸收光 终点
	全板
	波长: 450
	检测速度: 正常, 延迟: 100 msec, 测量值/数据点: 8
结果
实际温度:	0
		1	2	3	4	5	6	7	8	9	10	11	12
	A	0.112	0.234	0.327	0.056	0.049	0.047	0.046	0.049	0.046	0.041	0.037	0.037	450
	B	0.172	0.241	0.342	0.053	0.04	0.048	0.041	0.037	0.037	0.049	0.053	0.048	450
	C	0.248	0.251	0.331	0.051	0.049	0.049	0.049	0.053	0.048	0.047	0.051	0.048	450
	D	0.531	0.535	0.048	0.048	0.047	0.049	0.047	0.051	0.048	0.037	0.048	0.049	450
	E	0.813	0.526	0.05	0.04	0.048	0.047	0.037	0.048	0.049	0.04	0.049	0.04	450
	F	1.323	0.529	0.051	0.049	0.049	0.047	0.056	0.05	0.04	0.041	0.037	0.049	450
	G	2.457	0.047	0.046	0.047	0.049	0.047	0.051	0.051	0.049	0.049	0.053	0.048	450
	H	0.048	0.052	0.048	0.048	0.051	0.047	0.049	0.046	0.048	0.047	0.051	0.037	450
		1	2	3	4	5	6	7	8	9	10	11	12
	A	标准品	正常组	实验组
	B
	C
	D		CH组
	E
	F
	G
	H
							标准品（pg/ml)	OD
			35.7391	76.1739			0	0.112
			38.7826	82.6957			31.25	0.172
			43.1304	77.913			62.5	0.248
			166.609				125	0.531
			162.696				250	0.813
			164				500	1.323
							1000	2.457

## Sheet: IL-18
软件版本	3.04.17
实验文件路径:	F:\Elisa.xpt
方案文件路径:
板编号	板 1
日期	2025/1/22 星期三
时间	14:45:55
检测仪类型:	Epoch
检测仪序列号:	18112716
检测类型	检测仪
程序详细信息
板类型	96 WELL PLATE
完成后弹出板
检测	吸收光 终点
	全板
	波长: 450
	检测速度: 正常, 延迟: 100 msec, 测量值/数据点: 8
结果
实际温度:	0
		1	2	3	4	5	6	7	8	9	10	11	12
	A	0.105	0.692	0.504	0.056	0.037	0.049	0.046	0.049	0.046	0.049	0.04	0.047	450	0.680928	0.495936	0.055104
	B	0.163	0.682	0.494	0.051	0.053	0.056	0.041	0.037	0.037	0.036	0.049	0.048	450	0.671088	0.486096	0.050184
	C	0.245	0.683	0.486	0.049	0.051	0.051	0.056	0.053	0.048	0.049	0.051	0.04	450	0.672072	0.478224	0.048216
	D	0.372	0.289	0.053	0.041	0.047	0.049	0.051	0.051	0.041	0.039	0.047	0.049	450	0.284376	0.052152	0.040344
	E	0.635	0.268	0.051	0.049	0.048	0.047	0.049	0.048	0.049	0.04	0.049	0.051	450	0.263712	0.050184	0.048216
	F	1.054	0.276	0.048	0.047	0.049	0.047	0.047	0.05	0.047	0.038	0.037	0.049	450	0.271584	0.047232	0.046248
	G	2.226	0.046	0.05	0.037	0.049	0.052	0.049	0.048	0.048	0.046	0.049	0.048	450	0.045264	0.0492	0.036408
	H	0.053	0.048	0.051	0.046	0.051	0.05	0.048	0.05	0.037	0.041	0.037	0.037	450
		1	2	3	4	5	6	7	8	9	10	11	12
	A	标准品	正常组	实验组
	B
	C
	D		CH组
	E
	F
	G
	H
							标准品（pg/ml)	OD
			212.179	145.036			0	0.105
			208.607	141.464			23.44	0.163
			208.964	138.607			46.875	0.245
			68.25				93.75	0.372
			60.75				187.5	0.635
			63.6071				375	1.054
							750	2.226

## Sheet: OPG
软件版本	3.04.17
实验文件路径:	F:\Elisa.xpt
方案文件路径:
板编号	板 1
日期	2025/1/22 星期三
时间	13:12:21
检测仪类型:	Epoch
检测仪序列号:	18112716
检测类型	检测仪
程序详细信息
板类型	96 WELL PLATE
完成后弹出板
检测	吸收光 终点
	全板
	波长: 450
	检测速度: 正常, 延迟: 100 msec, 测量值/数据点: 8
结果
实际温度:	0
		1	2	3	4	5	6	7	8	9	10	11	12
	A	0.0811	1.853	1.423	0.053	0.056	0.047	0.048	0.048	0.046	0.049	0.048	0.036	450	1.81779	1.39596	0.051993
	B	0.114	1.878	1.468	0.049	0.051	0.047	0.048	0.049	0.037	0.039	0.05	0.04	450	1.84232	1.44011	0.048069
	C	0.227	1.81	1.456	0.048	0.051	0.049	0.051	0.046	0.047	0.04	0.038	0.039	450	1.77561	1.42834	0.047088
	D	0.362	0.877	0.047	0.05	0.047	0.048	0.047	0.048	0.048	0.048	0.048	0.04	450	0.860337	0.046107	0.04905
	E	0.471	0.853	0.047	0.051	0.047	0.05	0.047	0.048	0.049	0.049	0.048	0.048	450	0.836793	0.046107	0.050031
	F	0.815	0.868	0.048	0.047	0.047	0.049	0.048	0.047	0.048	0.049	0.05	0.049	450	0.851508	0.047088	0.046107
	G	1.375	0.051	0.048	0.047	0.048	0.052	0.048	0.047	0.049	0.037	0.048	0.049	450	0.050031	0.047088	0.046107
	H	2.475	0.047	0.048	0.039	0.049	0.05	0.056	0.049	0.056	0.049	0.05	0.037	450
		1	2	3	4	5	6	7	8	9	10	11	12
	A	标准品	正常组	实验组
	B
	C
	D		CH组
	E
	F
	G
	H
						标准品（ng/ml)	OD
			7.18858	5.3704		0	0.0811
			7.29429	5.56068		0.16	0.114
			7.00677	5.50994		0.32	0.227
			3.06173			0.63	0.362
			2.96025			1.25	0.471
			3.02368			2.5	0.815
						5	1.375
						10	2.475

## Sheet: CD244
软件版本	3.04.17
实验文件路径:	F:\Elisa.xpt
方案文件路径:
板编号	板 1
日期	2025/1/22 星期三
时间	13:45:23
检测仪类型:	Epoch
检测仪序列号:	18112716
检测类型	检测仪
程序详细信息
板类型	96 WELL PLATE
完成后弹出板
检测	吸收光 终点
	全板
	波长: 450
	检测速度: 正常, 延迟: 100 msec, 测量值/数据点: 8
结果
实际温度:	0
		1	2	3	4	5	6	7	8	9	10	11	12
	A	0.098	0.366	0.489	0.053	0.049	0.052	0.056	0.049	0.051	0.046	0.047	0.057	450
	B	0.178	0.357	0.491	0.049	0.038	0.05	0.051	0.037	0.047	0.048	0.048	0.048	450
	C	0.265	0.35	0.476	0.048	0.049	0.049	0.051	0.046	0.047	0.048	0.049	0.04	450
	D	0.362	0.501	0.037	0.05	0.049	0.049	0.047	0.048	0.048	0.039	0.048	0.039	450
	E	0.601	0.531	0.047	0.048	0.053	0.053	0.047	0.048	0.049	0.04	0.048	0.04	450
	F	0.904	0.527	0.048	0.048	0.049	0.049	0.047	0.049	0.046	0.049	0.048	0.057	450
	G	1.593	0.049	0.049	0.048	0.049	0.047	0.048	0.037	0.037	0.036	0.05	0.048	450
	H	2.699	0.046	0.047	0.04	0.038	0.047	0.049	0.046	0.047	0.04	0.038	0.04	450
		1	2	3	4	5	6	7	8	9	10	11	12
	A	标准品	正常组	实验组
	B
	C
	D		CH组
	E
	F
	G
	H
							标准品（pg/ml)	OD
			64.6538	111.962			0	0.098
			61.1923	112.731			15.63	0.178
			58.5	106.962			31.35	0.265
			116.577				62.5	0.362
			128.115				125	0.601
			126.577				250	0.904
							500	1.593
							1000	2.699

## Sheet: FT4
软件版本	3.04.17
实验文件路径:	F:\Elisa.xpt
方案文件路径:
板编号	板 1
日期	2025/1/22 星期三
时间	16:25:41
检测仪类型:	Epoch
检测仪序列号:	18112716
检测类型	检测仪
程序详细信息
板类型	96 WELL PLATE
完成后弹出板
检测	吸收光 终点
	全板
	波长: 450
	检测速度: 正常, 延迟: 100 msec, 测量值/数据点: 8
结果
实际温度:	0
		1	2	3	4	5	6	7	8	9	10	11	12
	A	0.213	0.491	1.255	0.053	0.049	0.051	0.046	0.049	0.046	0.049	0.048	0.048	450
	B	1.256	0.484	1.279	0.049	0.048	0.047	0.048	0.037	0.037	0.036	0.05	0.05	450
	C	1.674	0.479	1.197	0.048	0.046	0.047	0.04	0.046	0.047	0.04	0.038	0.049	450
	D	1.98	1.625	0.049	0.047	0.053	0.051	0.037	0.048	0.048	0.039	0.048	0.036	450
	E	2.187	1.653	0.048	0.047	0.048	0.046	0.047	0.04	0.038	0.04	0.048	0.04	450
	F	2.252	1.617	0.046	0.048	0.046	0.053	0.051	0.037	0.046	0.049	0.048	0.048	450
	G	2.321	0.048	0.047	0.048	0.048	0.049	0.051	0.046	0.037	0.036	0.05	0.05	450
	H	2.413	0.048	0.049	0.04	0.048	0.048	0.047	0.048	0.047	0.04	0.038	0.049	450
		1	2	3	4	5	6	7	8	9	10	11	12
	A	标准品	正常组	实验组
	B
	C
	D		CH组
	E
	F
	G
	H
							标准品（pg/ml)	OD
			85.3084	49.6075			100	0.213
			85.6355	48.486			50	1.256
			85.8692	52.3178			25	1.674
			32.3178				12.5	1.98
			31.0093				6.25	2.187
			32.6916				3.13	2.252
							1.56	2.321
							0	2.413
